# Supplementary material for: Mapping Integron-Associated AMR Genes in Whole Genome Sequences of Salmonella Typhimurium from Dairy Cattle
Source: Antibiotics (Basel). 2025 Jun 21;14(7):633. doi: 10.3390/antibiotics14070633 (PMC12291841; doi:10.3390/antibiotics14070633)
Supplement: Supplementary file 1 [file antibiotics-14-00633-s001.zip]

Archive with 6 entries (6 files):
- Supplementary File S1.pdf
- Supplementary File S2_AMR_Genes_Detection_in_MegaRes.xlsx
- Supplementary File S3_Location of Genes.xlsx
- Supplementary File S4_gene_presence_absence.csv
- Supplementary File S5_core_gene_alignment.aln.treefile
- Supplementary File S6_Quast_report.tsv
