# Supplementary material for: Mapping Integron-Associated AMR Genes in Whole Genome Sequences of Salmonella Typhimurium from Dairy Cattle
Source: Antibiotics (Basel). 2025 Jun 21;14(7):633. doi: 10.3390/antibiotics14070633 (PMC12291841; doi:10.3390/antibiotics14070633)
Supplement: Supplementary file 1 [file antibiotics-14-00633-s001.zip › Supplementary File S2_AMR_Genes_Detection_in_MegaRes.xlsx]

## Sheet: C1
Source Header	Sequence Name	% Pairwise Identity	Query coverage	Sequence	Minimum	Maximum	Length	# Intervals	Direction	# Nucleotides	% Identical Sites	% Pairwise Identity	E Value	Query	Query coverage	Ref Seq Length	Sequence Length
CARD|gb|U00096|+|4166659-4168200|ARO:3003223|Escherichia coli 16S rRNA mutation conferring resistance to edeine [Escherichia coli K-12]	MEG_1490|Drugs|Cationic_antimicrobial_peptides|Cationic_peptide-resistant_16S_ribosomal_subunit_protein|CAP16S|RequiresSNPConfirmation	0.964	1	TTCCGTGGATGTCAAGACCAGGTAAGGTTCTTCGCGTTGCATCGAATTAAACCACATGCTCCACCGCTTGTGCGGGCCCCCGTCAATTCATTTGAGTTTTAACCTTGCGGCCGTACTCCCCAGGCGGTCGACTTAACGCGTTAGCTCCGGAAGCCACGCCTCAAGGGCACAACCTCCAAGTCGACATCGTTTACGGCGTGGACTACCAGGGTATCTAATCCTGTTTGCTCCCCACGCTTTCGCACCTGAGCGTCAGT-CTTCGTCCAGGGGGCCGCCTTCGCCACCGGTATTCCTCCAGATCTCTACGCATTTCACCGCTACACCTGGAATTCTACCCCCCTCTACGAG-ACTCAAGCTTGCCAGTATCAGATGCAGTTCCCAGGTTGAGCCCGGGGAT…	1	755	755	1	forward	1510	0.964	0.964	0	Contig 504	1	0	756
CARD|gb|AE006468|+|3570463-3572006|ARO:3003512|Salmonella enterica serovar Typhimurium 16S rRNA mutation in the rrsD gene conferring resistance to spectinomycin [Salmonella enterica subsp. salamae]	MEG_2|Drugs|Aminoglycosides|Aminoglycoside-resistant_16S_ribosomal_subunit_protein|A16S|RequiresSNPConfirmation	1	1	TTCTGTGGATGTCAAGACCAGGTAAGGTTCTTCGCGTTGCATCGAATTAAACCACATGCTCCACCGCTTGTGCGGGCCCCCGTCAATTCATTTGAGTTTTAACCTTGCGGCCGTACTCCCCAGGCGGTCTACTTAACGCGTTAGCTCCGGAAGCCACGCCTCAAGGGCACAACCTCCAAGTAGACATCGTTTACGGCGTGGACTACCAGGGTATCTAATCCTGTTTGCTCCCCACGCTTTCGCACCTGAGCGTCAGT-CTTTGTCCAGGGGGCCGCCTTCGCCACCGGTATTCCTCCAGATCTCTACGCATTTCACCGCTACACCTGGAATTCTACCCCCCTCTACAAG-ACTCAAGCCTGCCAGTTTCGAATGCAGTTCCCAGGTTGAGCCCGGGGAT…	1	755	755	1	forward	1510	1	1	0	Contig 504	1	0	755
CARD|gb|CP014358.1|-|2161325-2162750|ARO:3001327|mdtK [Salmonella enterica subsp. enterica serovar Typhimurium]	MEG_3760|Multi-compound|Drug_and_biocide_resistance|Drug_and_biocide_MATE_efflux_pumps|MDTK	1	0.7952	TTGAACGTCTCCACTGCCTTACGCCAGGCTGTCGTCCGTACGCCCTGGTATGCCAAACGCAAGAGCTACAAAGTGTTGTTCTGGCGTGAAATCACCCCACTTGCTATCCCTATTTTTCTGGAAAATACCTGTGTTTTGCTAATGGGCGTGCTCAGTACTTTTCTCGTCAGTTGGCTGGGCAAGGAAGCAATGGCGGGCGTGGGGCTTGCCGACAGTTTTAATATGGTAATTATGGCTTTTTTTGCGGCTATCGATCTTGGTACTACGGTGGTGGTCGCCTTTAGCCTCGGCAAGCGCGACAGGCGACGCGCAAGGGCGGCGGCGCGCCAGTCGCTGGTGATTATGACGCTATTTGCCGTTGTGCTGGCAGTGGTCATTCATTATTTCGGCAGTGAAATT…	1	1425	1425	1	forward	2850	1	1	0	Contig 431	0.7952	0	1425
CARD|gb|AE014075.1|+|237159-240063|ARO:3004149|Escherichia coli 23S rRNA with mutation conferring resistance to clindamycin [Escherichia coli CFT073]	MEG_3977|Drugs|MLS|Macrolide-resistant_23S_rRNA_mutation|MLS23S|RequiresSNPConfirmation	0.989	1	GGGCGTTAAGTTGCAGGGTATAGACCCGAAACCCGGTGATCTAGCCATGGGCAGGTTGAAGGTTGGGTAACACTAACTGGAGGACCGAACCGACTAATGTTGAAAAATTAGCGGATGACTTGTGGCTGGGGGTGAAAGGCCAATCAAACCGGGAGATAGCTGGTTCTCCCCGAAAGCTATTTAGGTAGCGCCTCGT--G-AACTC-ATCT-CCGGGGGTAGAGCACTGTTTCGGCAAGGGGGTCATCCCGACTTACCAACCCGAT-GCAAACTGCGAATACCGGAGAA-TGTTATCACGGGAGACACACGGCGGGTGCTAACGTCCGTCGNGAAGAGGGAAACAACCCAGACCGCCAGCTAAGGTCCCAAAGTCAT-GGTTAAGTGGGAAACGATGTGG…	1	523	523	1	forward	1046	0.989	0.989	0	Contig 527	1	0	523
CARD|gb|CP002005.1|-|317713-320869|ARO:3004138|Moraxella catarrhalis 23S rRNA with mutation conferring resistance to macrolide antibiotics [Moraxella catarrhalis BBH18]	MEG_3978|Drugs|MLS|Macrolide-resistant_23S_rRNA_mutation|MLS23S|RequiresSNPConfirmation	0.901	0.9964	CGCTAACCCCATCAATTAACCTTCCAGCACCGGGCAGGCATCACACCCTATACGTCCACTTTCGTGTTTGCAGAGTGCTGTGTTTTTAATAAACAGTTGCAGC-AGCCTGGTATCTGCGACTGCCAACAGCTCAAAGAGCAAGTCTTATCACCATCG-G-CAGCGTACCTTCTCCCGAAGTTACGGTACCATTTTGCCTAGTTCCTTCAGCAGAGTTCTCTCAAGCGCCTTGGTATTCTCTACCTGACCACCTGTGTCGGTTTCGGGTACGATT	1	271	271	1	forward	544	0.901	0.901	6.81e-98	Contig 565	0.9964	0	274
acrB|AAA23411|AAA23411.1Escherichiacoliacriflavineresistanceprotein	MEG_401|Multi-compound|Drug_and_biocide_resistance|Drug_and_biocide_RND_efflux_pumps|ACRB	0.852	0.9972	CGGTATCGATAACCTGATGTACATGTCCTCTAACAGTGACTCCACGGGTACCGTG-CA-GATCACCCTGACCTTTGAGTCTGGTACTGATGCGGATATCGCGCAGGTTCAGGTGCAGAACAAACTGCAGCTGGCGATGCCGTTGCTGCCGCAAGAAGTTCAGCAGCAAGGGGTGAGCGTTGAGAAATCATCCAGCAGCTTCCTGATGGTTGTCGGC---GTTA-T--CAACACCGA-TGGCACCATGACGCAGGAGGATATCTCCGACTACGTGGCGGCGAATATGAAAGATGCCATCAGCCGTACGTC-GGGCGTGGGTGATGTTCAGTTGTTCGGTTCACA-G-TACGCGATGCGTATCTGGATGAAC-CCGA-ATGAGCTGAACAAATTCCAGCTA…	1	2460	2460	1	forward	4920	0.852	0.852	0	Contig 395	0.9972	0	2463
CARD|gb|HG738867|+|2416338-2418066|ARO:3003899|Escherichia coli PtsI with mutation conferring resistance to fosfomycin [Escherichia coli str. K-12 substr. MC4100]	MEG_5819|Drugs|Fosfomycin|Fosfomycin_target_mutation|PTSL|RequiresSNPConfirmation	0.914	0.682	TTAGCAGATTGTTTTTTCTTCAATGAACTTGTTAACCAGCGTCATTAACTCGTCCGTTGTCGGTTGAGCAAGAGCCTGCTCTGCTAACACCTTCGCATCTTCGAAGTTCGTGTTACGGATAATCTTCTTAATGCGCGGGATAGAAATGGCGCTCATAGAGAATTCGTCCAGACCCATCCCCAGCAACAGAAGTGTAGCACGTTCATCGCCAGCAAGCTCACCACACATGCCAGTCCATTTGCCTTCAGCATGAGAAGCATCAATAACTTGCTTGATCAAGTTCAGCACGGACGGTGACATTGGCTGGTAAAGGTGTGAAATCATATCATTACCACGGTCAACTGCCAGAGTGTACTGCGTTAAATCATTGGTGCCGATACTAAAGAAATCAACTTCTTT…	1	1424	1424	1	forward	2848	0.914	0.914	0	Contig 422	0.682	0	1425
CARD|gb|NC_002663.1|+|341427-342977|ARO:3003493|Pasteurella multocida 16S rRNA mutation conferring resistance to spectinomycin [Pasteurella multocida 36950]	MEG_6|Drugs|Aminoglycosides|Aminoglycoside-resistant_16S_ribosomal_subunit_protein|A16S|RequiresSNPConfirmation	0.922	0.9943	GTGCCTTCGGGAACTTAGAGACAGGTGCTGCATGGCTGTCGTCAGCTCGTGTTGTGAAATGTTGGGTTAAGTCCCGCAACGAGCGCAACCCTTATCCTTTGTTGCCAGCGATTCGGTCGGGAACTCAAAGGAGACTGCCAGTGACAAACTGGAGGAAGGTGGGGATGACGTCAAGTCATCATGGCCCTTACGAGTAGGGCTACACACGTGCTACAATGGTGCATACAGAGGGCAGCGAGAGTGCGAGCTTGAGCGAATCTCAGAAAGTGCATCTAAGTCCGGATTGGAGTCTGCAACTCGACTCCATGAAGTCGGAATCGCTAGTAATCGCAAATCAGAATGTTGCGGTGAATACGTTCCCGGGCCTTGTACACACCGCCCCGT-ACACCATGGGAGTG…	1	526	526	1	forward	1052	0.922	0.922	0	Contig 526	0.9943	0	527
CARD|gb|U00096|+|3941808-3943349|ARO:3003333|Escherichia coli 16S rRNA mutation in the rrsC gene conferring resistance to kasugamicin [Escherichia coli K-12]	MEG_6146|Drugs|Aminoglycosides|Aminoglycoside-resistant_16S_ribosomal_subunit_protein|RRSC|RequiresSNPConfirmation	0.964	1	TTCCGTGGATGTCAAGACCAGGTAAGGTTCTTCGCGTTGCATCGAATTAAACCACATGCTCCACCGCTTGTGCGGGCCCCCGTCAATTCATTTGAGTTTTAACCTTGCGGCCGTACTCCCCAGGCGGTCGACTTAACGCGTTAGCTCCGGAAGCCACGCCTCAAGGGCACAACCTCCAAGTCGACATCGTTTACGGCGTGGACTACCAGGGTATCTAATCCTGTTTGCTCCCCACGCTTTCGCACCTGAGCGTCAGT-CTTCGTCCAGGGGGCCGCCTTCGCCACCGGTATTCCTCCAGATCTCTACGCATTTCACCGCTACACCTGGAATTCTACCCCCCTCTACGAG-ACTCAAGCTTGCCAGTATCAGATGCAGTTCCCAGGTTGAGCCCGGGGAT…	1	755	755	1	forward	1510	0.964	0.964	0	Contig 504	1	0	756
CARD|gb|U00096|+|223771-225312|ARO:3003372|Escherichia coli 16S rRNA mutation in the rrsH gene conferring resistance to spectinomycin [Escherichia coli K-12]	MEG_6147|Drugs|Aminoglycosides|Aminoglycoside-resistant_16S_ribosomal_subunit_protein|RRSH|RequiresSNPConfirmation	0.966	1	TTCTGTGGATGTCAAGACCAGGTAAGGTTCTTCGCGTTGCATCGAATTAAACCACATGCTCCACCGCTTGTGCGGGCCCCCGTCAATTCATTTGAGTTTTAACCTTGCGGCCGTACTCCCCAGGCGGTCGACTTAACGCGTTAGCTCCGGAAGCCACGCCTCAAGGGCACAACCTCCAAGTCGACATCGTTTACGGCGTGGACTACCAGGGTATCTAATCCTGTTTGCTCCCCACGCTTTCGCACCTGAGCGTCAGT-CTTCGTCCAGGGGGCCGCCTTCGCCACCGGTATTCCTCCAGATCTCTACGCATTTCACCGCTACACCTGGAATTCTACCCCCCTCTACGAG-ACTCAAGCTTGCCAGTATCAGATGCAGTTCCCAGGTTGAGCCCGGGGAT…	1	755	755	1	forward	1510	0.966	0.966	0	Contig 504	1	0	756
CARD|gb|AE014075.1|-|3901532-3902762|ARO:3003369|Escherichia coli EF-Tu mutants conferring resistance to Pulvomycin [Escherichia coli CFT073]	MEG_7301|Drugs|Elfamycins|EF-Tu_inhibition|TUFAB|RequiresSNPConfirmation	0.987	1	CCGATCGTTCGTGGTTCTGCTCTGAAAGCGCTGGAAGGCGACGCAGAGTGGGAAGCGAAAATCCTGGAACTGGCTG--GCTTCCTGGATTCTTACATTCCGGAACCAGAGCGTGCGATTGACAAGCCGTTCCTGCTGCCGATCGAAGACGTATTCTCCATCTCCGGTCGTGGTACCGTTGTTACCGGTCGTGTAGAACGCGGTATCATCAAAGTTGGTGAAGAAGTTGAAATCGTTGGTATCAAAGAGACTCA-GAAGTCTACCTGTACTGGCGTTGAAATGTTCCGCAAACTGCTGGACGAAGGCCGTGCTGGTGAGAACGTAGGTGTTCTGCTGCGTGGTATCAAACGTGAAGAAATCGAACGTGGTCAGGTACTGGCTAAGCCGGGC-ACCATCAA…	1	674	674	1	forward	1348	0.987	0.987	0	Contig 511	1	0	674
CARD|gb|AH002539.2|+|1760-2945|ARO:3003368|Escherichia coli EF-Tu mutants conferring resistance to kirromycin [Escherichia coli]	MEG_7302|Drugs|Elfamycins|EF-Tu_inhibition|TUFAB|RequiresSNPConfirmation	0.987	1	CCGATCGTTCGTGGTTCTGCTCTGAAAGCGCTGGAAGGCGACGCAGAGTGGGAAGCGAAAATCCTGGAACTGGCTG--GCTTCCTGGATTCTTATATTCCGGAACCAGAGCGTGCGATTGACAAGCCGTTCCTGCTGCCGATCGAAGACGTATTCTCCATCTCCGGTCGTGGTACCGTTGTTACCGGTCGTGTAGAACGCGGTATCATCAAAGTTGGTGAAGAAGTTGAAATCGTTGGTATCAAAGAGACTCA-GAAGTCTACCTGTACTGGCGTTGAAATGTTCCGCAAACTGCTGGACGAAGGCCGTGCTGGTGAGAACGTAGGTGTTCTGCTGCGTGGTATCAAACGTGAAGAAATCGAACGTGGTCAGGTACTGGCTAAGCCGGGC-ACCATCAA…	1	674	674	1	forward	1348	0.987	0.987	0	Contig 511	1	0	674
gi|295054830|gb|CP001918.1|4817537-4816614	MEG_7309|Drugs|Elfamycins|EF-Tu_inhibition|TUFAB|RequiresSNPConfirmation	0.917	1	AGTCTACGTGTGCGTAGTGGCGAGTCGGGGTGTCATATTCAACGTGAGAGGTGTTGATGGTGATACCACGAGCTTTTTCTTCTGGTGCGTTATCGATCTGGTCGAATGCACGAGCAGAACCACCGTAGGTTTTAGCCAGAACGGTAGTGATTGCAGCAGTCAGGGTAGTTTTACCATGGTCAACGTGGCCGATAGTACCAACGTTGACGTGCGGTTTTGTACGTTCAAA	1	229	229	1	forward	458	0.917	0.917	2.04e-87	Contig 582	1	0	229
gi|529186758|gb|CP004022.1|3061766-3060582 gi|172046403|emb|AM942759.1|3067116-3065932	MEG_7312|Drugs|Elfamycins|EF-Tu_inhibition|TUFAB|RequiresSNPConfirmation	0.864	0.9916	TCAACTAATTCTAACAGCTCTTCATCATCTACCATGTCACATTTGTTCAGGAATACGATGATGTAAGGAACACCAACCTGACGACCTAACAGGATGTGCTCACGAGTTTGTGGCATTGGACCATCAGTTGCTGCTACTACCAGAATAGCTCCGTCCATTTGCGCAGCACCAGTGATCATGTTTTTAACATAGTCGGCGTGACCTGGGCAGTCTACGTGTGCGTAGTGGCGAGTTGG	1	236	236	1	forward	472	0.864	0.864	1.31e-69	Contig 577	0.9916	0	236
gi|958102843|emb|LN824133.1|4926954-4925770 gi|723249485|gb|CP009876.1|4751273-4750089 gi|150953431|gb|CP000647.1|4070920-4069736	MEG_7317|Drugs|Elfamycins|EF-Tu_inhibition|TUFAB|RequiresSNPConfirmation	0.975	1	TCAACCAGTTCCAGCAGCTCTTCGTCATCAACCATGTCGCATTTGTTCAGGAACACGATGATGTACGGAACGCCTACCTGACGACCCAGCAGGATGTGCTCACGAGTCTGCGGCATCGGGCCGTCAGTCGCAGCAACAACCAGGATCGCGCCGTCCATCTGCGCAGCACCGGTGATCATGTTTTTAACATAGTCGGCGTGGCCCGGGCAGTCTACGTGCGCGTAGTGGCGAGTCGGGG	1	238	238	1	forward	476	0.975	0.975	4.42e-114	Contig 577	1	0	238
acrB	MEG_7883|Multi-compound|Drug_and_biocide_resistance|Drug_and_biocide_RND_efflux_pumps|ACRB|RequiresSNPConfirmation	0.991	1	CGGTATCGATAACCTGATGTATATGTCCTCCAACAGTGACTCCACGGGGACCGTG-CA-GATCACGCTGACCTTTGAATCCGGCACCGATGCGGACATCGCGCAGGTTCAGGTTCAGAACAAGTTGCAACTGGCAATGCCGTTACTTCCCCAGGAAGTACAGCAACAGGGCGTGAGCGTTGAGAAGTCCTCAAGTAGCTTCCTGATGGTAGTGGGC---GTCA-T--TAACACCGA-CGGCACCATGACCCAGGAGGATATTTCGGATTACGTTGCCGCCAATATGAAAGATCCGATCAGCCGTACCTC-TGGGGTGGGCGACGTCCAGCTGTTTGGTTCGCA-G-TATGCGATGCGTATCTGGATGAAT-CCGA-CAGAGCTGACCAAATACCAACTG…	1	2467	2467	1	forward	4934	0.991	0.991	0	Contig 395	1	0	2467
23S	MEG_8249|Drugs|MLS|Macrolide-resistant_23S_rRNA_mutation|MLS23S|RequiresSNPConfirmation	0.992	1	GGGCGTTAAGTTGCAGGGTATAGACCCGAAACCCGGTGATCTAGCCATGGGCAGGTTGAAGGTTGGGTAACACTAACTGGAGGACCGAACCGACTAATGTTGAAAAATTAGCGGATGACTTGTGGCTGGGGGTGAAAGGCCAATCAAACCGGGAGATAGCTGGTTCTCCCCGAAAGCTATTTAGGTAGCGCCTCGT--G-AATTC-ATCT-CCGGGGGTAGAGCACTGTTTCGGCAAGGGGGTCATCCCGACTTACCAACCCGAT-GCAAACTGCGAATACCGGAGAA-TGTTATCACGGGAGACACACGGCGGGTGCTAACGTCCGTCGTGAAGAGGGAAACAACCCAGACCGCCAGCTAAGGTCCCAAAGTCAT-GGTTAAGTGGGAAACGATGTGG…	1	523	523	1	forward	1046	0.992	0.992	0	Contig 527	1	0	523
23S_rRNA_a1	MEG_8250|Drugs|MLS|Macrolide-resistant_23S_rRNA_mutation|MLS23S|RequiresSNPConfirmation	0.873	0.9698	CTCATCTTCAGGCGAGTTTCGCGCTTAGATGCTTTCAGCGCTTATCTCTTCCGAACTTAGCTACCCGGCTATGCAACTGGCGTTACAACCGGTACACCAGAGGTTCGTCCACTCCGGTCCTCTCGTACTAGGAGCAGCCCCCGTCAAACTTCCAACGCCCACTGCAGATAGGGACCAAACTGTCTCACGACGTTTTAAACCCAGCTCACGTACCACTTTAAATGGCGAACAGCCATACCCTTGGGACCGACTACAGCCCCAGGATGTGATGAGCCGACATCGAGGTGCCAAACTCCGCCGTCGATATGAACTCTTGGGCGGAATCAGCCTGTTATCCCCGGAGTACCTTTTATCCGTTGAGCGATGGCCCTTCCATACAGAACCACCGGATCACTATGT…	1	899	899	1	forward	1798	0.873	0.873	0	Contig 490	0.9698	0	905
23S_rRNA_a2	MEG_8251|Drugs|MLS|Macrolide-resistant_23S_rRNA_mutation|MLS23S|RequiresSNPConfirmation	0.873	0.9698	CTCATCTTCAGGCGAGTTTCGCGCTTAGATGCTTTCAGCGCTTATCTCTTCCGAACTTAGCTACCCGGCTATGCAACTGGCGTTACAACCGGTACACCAGAGGTTCGTCCACTCCGGTCCTCTCGTACTAGGAGCAGCCCCCGTCAAACTTCCAACGCCCACTGCAGATAGGGACCAAACTGTCTCACGACGTTTTAAACCCAGCTCACGTACCACTTTAAATGGCGAACAGCCATACCCTTGGGACCGACTACAGCCCCAGGATGTGATGAGCCGACATCGAGGTGCCAAACTCCGCCGTCGATATGAACTCTTGGGCGGAATCAGCCTGTTATCCCCGGAGTACCTTTTATCCGTTGAGCGATGGCCCTTCCATACAGAACCACCGGATCACTATGT…	1	899	899	1	forward	1798	0.873	0.873	0	Contig 490	0.9698	0	905
23S_rRNA_a3	MEG_8252|Drugs|MLS|Macrolide-resistant_23S_rRNA_mutation|MLS23S|RequiresSNPConfirmation	0.873	0.9698	CTCATCTTCAGGCGAGTTTCGCGCTTAGATGCTTTCAGCGCTTATCTCTTCCGAACTTAGCTACCCGGCTATGCAACTGGCGTTACAACCGGTACACCAGAGGTTCGTCCACTCCGGTCCTCTCGTACTAGGAGCAGCCCCCGTCAAACTTCCAACGCCCACTGCAGATAGGGACCAAACTGTCTCACGACGTTTTAAACCCAGCTCACGTACCACTTTAAATGGCGAACAGCCATACCCTTGGGACCGACTACAGCCCCAGGATGTGATGAGCCGACATCGAGGTGCCAAACTCCGCCGTCGATATGAACTCTTGGGCGGAATCAGCCTGTTATCCCCGGAGTACCTTTTATCCGTTGAGCGATGGCCCTTCCATACAGAACCACCGGATCACTATGT…	1	899	899	1	forward	1798	0.873	0.873	0	Contig 490	0.9698	0	905
23S_rRNA_a4	MEG_8253|Drugs|MLS|Macrolide-resistant_23S_rRNA_mutation|MLS23S|RequiresSNPConfirmation	0.851	0.9885	GGGCGATGAGTTGCTGGGTGTAGACCCGAAACCGAGTGATCTATCCATGGCCAGGTTGAAGGTGCCGTAACAGGTACTGGAGGACCGAACCCACGCATGTTGCAAAATGCGGGGATGAGCTGTGGGTAGGGGTGAAAGGCTAAACAAACTCGGAGATAGCTGGTTCTCCCCGAAAACTATTTAGGTAGTGCCTCGA--GCAAGAC-A-CTGATGGGGGTAAAGCACTGTTATGGCTAGGGGGTTATTGCAACTTACCAACCC-ATGGCAAACTCAGAATACC-ATCAAGTGGTTCCTCGGGAGACAGACAGCGGGTGCTAACGTCCGTTGTCAAGAGGGAAACAACCCAGACCGCCGGCTAAGGTCCCAAA-TGATAGATTAAGTGGTAAACGAAGTGG…	1	519	519	1	forward	1036	0.851	0.851	2.70e-149	Contig 527	0.9885	0	524
>rRNACARD|gb|NR_103957.1|+|0-2910|ARO:3004836|Ngon_23S_AZM	MEG_8254|Drugs|MLS|Macrolide-resistant_23S_rRNA_mutation|MLS23S|RequiresSNPConfirmation	0.851	0.9885	GGGCGATGAGTTGCTGGGTGTAGACCCGAAACCGAGTGATCTATCCATGGCCAGGTTGAAGGTGCCGTAACAGGTACTGGAGGACCGAACCCACGCATGTTGCAAAATGCGGGGATGAGCTGTGGGTAGGGGTGAAAGGCTAAACAAACTCGGAGATAGCTGGTTCTCCCCGAAAACTATTTAGGTAGTGCCTCGA--GCAAGAC-A-CTGATGGGGGTAAAGCACTGTTATGGCTAGGGGGTTATTGCAACTTACCAACCC-ATGGCAAACTCAGAATACC-ATCAAGTGGTTCCTCGGGAGACAGACAGCGGGTGCTAACGTCCGTTGTCAAGAGGGAAACAACCCAGACCGCCGGCTAAGGTCCCAAA-TGATAGATTAAGTGGTAAACGAAGTGG…	1	519	519	1	forward	1036	0.851	0.851	2.70e-149	Contig 527	0.9885	0	524
1693892904|WP_140423281.1|NG_065408|1|1|aadA2|aadA2|ANT(3'')-Ia_family_aminoglycoside_nucleotidyltransferase_AadA2 NG_065408:101-892	MEG_869|Drugs|Aminoglycosides|Aminoglycoside_O-nucleotidyltransferases|ANT3-DPRIME	0.999	0.8732	TCATTTACCAACTGACTTGATGATCTCGCCTTTCACAAAGCGAATAAATTCTTCCAAGTGATCTGCGCGTGAGGCCAAGTGATCTTCTTTTTGTCCCAGATAAGCTTGCTTAGCTTCAAGTAAGACGGGCTGATACTGGGCAGGTAGGCGTTTTATTGCCCAGTCGGCAGCGACATCCTTCGGCGCGATTTTGCCGGTTATTGCGCTGTACCAAATGCGGGACAACGTAAGCACTACATTTCGCTCATCGCCGGCCCAGTCGGGCTGCGAGTTCCATAGCTTCAAGGTTTCCCTCAGCGCCTCGAATAGATCCTGTTCAGGAACCGGGTCAAAGAATTCCTCCGCTGCCGGACCTACCAAGGCAACGCTATGTTCTCTTGCTTTTGTAAGCAGGATAGC…	1	792	792	1	forward	1584	0.999	0.999	0	Contig 491	0.8732	0	792
gi|213958578|gb|AF047479.2|1035-2087 gi|573013567|dbj|AP013064.1|28857-28601 gi|973585379|gb|KP054476.2|32479-32732	MEG_952|Drugs|Aminoglycosides|Aminoglycoside_O-nucleotidyltransferases|ANT3-DPRIME	0.99	0.9096	ATTTGCCGACTACCTTGGTGATCTCGCCTTTCACGTAGTGAATAAATTCTTCCAAGTGATCTGCGCGTGAGGCCAAGTGATCTTCTTTTTGTCCCAGATAAGCTTGCTTAGCTTCAAGTAAGACGGGCTGATACTGGGCAGGTAGGCGTTTTATTGCCCAGTCGGCAGCGACATCCTTCGGCGCGATTTTGCCGGTTATTGCGCTGTACCAAATGCGGGACAACGTAAGCACTACATTTCGCTCATCGCCGGCCCAGTCGGGCTGCGAGTTCCATAGCTTCAAGGTTTCCCTCAGCGCCTCGAATAGATCCTGTTCAGGAACCGGGTCAAAGAATTCCTCCGCTGCCGGACCTACCAAGGCAACGCTATGTTCTCTTGCTTTTGTAAGCAGGATAGCTA…	1	825	825	1	forward	1650	0.99	0.99	0	Contig 491	0.9096	0	825
gi|973585379|gb|KP054476.2|51842-52633 gi|971338783|gb|CP006659.2|2297685-2298476 gi|966344239|gb|KT291741.1|92-883 gi|957657109|dbj|LC099465.1|45-836 gi|953007066|gb|CP013143.1|6-797 gi|937637492|gb|KT334335.1|96763-95972 gi|928083869|gb|CP012682.1|73669-72878 gi|923091304|gb|KP942843.1|120-911 gi|918400318|dbj|AP014939.1|110915-111706 gi|908266278|gb|CP012170.1|134703-133912	MEG_966|Drugs|Aminoglycosides|Aminoglycoside_O-nucleotidyltransferases|ANT3-DPRIME	1	0.8732	TCATTTACCAACTGACTTGATGATCTCGCCTTTCACAAAGCGAATAAATTCTTCCAAGTGATCTGCGCGTGAGGCCAAGTGATCTTCTTTTTGTCCCAGATAAGCTTGCTTAGCTTCAAGTAAGACGGGCTGATACTGGGCAGGTAGGCGTTTTATTGCCCAGTCGGCAGCGACATCCTTCGGCGCGATTTTGCCGGTTATTGCGCTGTACCAAATGCGGGACAACGTAAGCACTACATTTCGCTCATCGCCGGCCCAGTCGGGCTGCGAGTTCCATAGCTTCAAGGTTTCCCTCAGCGCCTCGAATAGATCCTGTTCAGGAACCGGGTCAAAGAATTCCTCCGCTGCCGGACCTACCAAGGCAACGCTATGTTCTCTTGCTTTTGTAAGCAGGATAGC…	1	792	792	1	forward	1584	1	1	0	Contig 491	0.8732	0	792
gi|973585379|gb|KP054476.2|51844-52633 gi|971338783|gb|CP006659.2|2297687-2298476 gi|966344239|gb|KT291741.1|94-883 gi|957657109|dbj|LC099465.1|47-836 gi|953007066|gb|CP013143.1|8-797 gi|937637492|gb|KT334335.1|96761-95972 gi|928083869|gb|CP012682.1|73667-72878 gi|923091304|gb|KP942843.1|122-911 gi|918400318|dbj|AP014939.1|110917-111706 gi|908266278|gb|CP012170.1|134701-133912	MEG_967|Drugs|Aminoglycosides|Aminoglycoside_O-nucleotidyltransferases|ANT3-DPRIME	1	0.871	TCATTTACCAACTGACTTGATGATCTCGCCTTTCACAAAGCGAATAAATTCTTCCAAGTGATCTGCGCGTGAGGCCAAGTGATCTTCTTTTTGTCCCAGATAAGCTTGCTTAGCTTCAAGTAAGACGGGCTGATACTGGGCAGGTAGGCGTTTTATTGCCCAGTCGGCAGCGACATCCTTCGGCGCGATTTTGCCGGTTATTGCGCTGTACCAAATGCGGGACAACGTAAGCACTACATTTCGCTCATCGCCGGCCCAGTCGGGCTGCGAGTTCCATAGCTTCAAGGTTTCCCTCAGCGCCTCGAATAGATCCTGTTCAGGAACCGGGTCAAAGAATTCCTCCGCTGCCGGACCTACCAAGGCAACGCTATGTTCTCTTGCTTTTGTAAGCAGGATAGC…	1	790	790	1	forward	1580	1	1	0	Contig 491	0.871	0	790
aadA2_1_NC_010870	MEG_975|Drugs|Aminoglycosides|Aminoglycoside_O-nucleotidyltransferases|ANT3-DPRIME	0.999	0.8964	TCATTTACCAACTGACTTGATGATCTCGCCTTTCACAAAGCGAATAAATTCTTCCAAGTGATCTGCGCGTGAGGCCAAGTGATCTTCTTTTTGTCCCAGATAAGCTTGCTTAGCTTCAAGTAAGACGGGCTGATACTGGGCAGGTAGGCGTTTTATTGCCCAGTCGGCAGCGACATCCTTCGGCGCGATTTTGCCGGTTATTGCGCTGTACCAAATGCGGGACAACGTAAGCACTACATTTCGCTCATCGCCGGCCCAGTCGGGCTGCGAGTTCCATAGCTTCAAGGTTTCCCTCAGCGCCTCGAATAGATCCTGTTCAGGAACCGGGTCAAAGAATTCCTCCGCTGCCGGACCTACCAAGGCAACGCTATGTTCTCTTGCTTTTGTAAGCAGGATAGC…	1	813	813	1	forward	1626	0.999	0.999	0	Contig 491	0.8964	0	813
1028086745|WP_063845118.1|NG_047872|1|1|floR|floR|chloramphenicol/florfenicol_efflux_MFS_transporter_FloR NG_047872:101-1315	MEG_2915|Drugs|Phenicol|Phenicol_resistance_MFS_efflux_pumps|FLOR	0.999	0.5591		1	1215	1215	1	forward	2430	1	1	0	Contig 410	0.5591	0	1215
487652940|WP_001747811.1|NG_047861|1|1|floR|floR|chloramphenicol/florfenicol_efflux_MFS_transporter_FloR NG_047861:101-1315	MEG_2922|Drugs|Phenicol|Phenicol_resistance_MFS_efflux_pumps|FLOR	1	0.5591		1	1215	1215	1	forward	2430	0.999	0.999	0	Contig 410	0.5591	0	1215
446136264|WP_000214119.1|NG_047869|1|1|floR|floR|chloramphenicol/florfenicol_efflux_MFS_transporter_FloR NG_047869:101-1315	MEG_2923|Drugs|Phenicol|Phenicol_resistance_MFS_efflux_pumps|FLOR	0.984	0.5587		1	1215	1215	1	forward	2430	0.998	0.998	0	Contig 410	0.5591	0	1215
CARD|gb|AF231986|+|3307-4522|ARO:3002705|floR [Escherichia coli]	MEG_2928|Drugs|Phenicol|Phenicol_resistance_MFS_efflux_pumps|FLOR	0.983	0.5587		1	1214	1214	1	forward	2428	0.984	0.984	0	Contig 410	0.5587	0	1214
gi|6625533|emb|AJ251806.1|34-1248 gi|4063850|gb|AF071555.1|AF071555|4445-5659	MEG_2931|Drugs|Phenicol|Phenicol_resistance_MFS_efflux_pumps|FLOR	0.998	0.5591		1	1214	1214	1	forward	2428	0.983	0.983	0	Contig 410	0.5587	0	1214

## Sheet: C2
Source Header	Sequence Name	% Pairwise Identity	Query coverage	Sequence	Minimum	Maximum	Length	# Intervals	Direction	# Nucleotides	% Identical Sites	% Pairwise Identity	E Value	Query	Query coverage	Ref Seq Length	Sequence Length
CARD|gb|NR_114659.1|+|1-1441|ARO:3003515|Mycobacteroides chelonae 16S rRNA mutation conferring resistance to kanamycin A [Mycobacterium]	MEG_11|Drugs|Aminoglycosides|Aminoglycoside-resistant_16S_ribosomal_subunit_protein|A16S|RequiresSNPConfirmation	0.851	0.69	GTGAC-GGGCGGTGTGTACAAGGCCCGGGAACGTATTCACCGCAGCGT-TG-CTGATCTGCG--ATTACTAGCGACTCCGACTTCATGGGGTCGAGTTGCAGACCCCAATCCGAACT-GAGA-C-CAGCTTTAAG-GGA-TTCGCT-CCACC-TTGCGGC-T-TCGCAGCCCTC-TGTACTG-G-CCATTGTAGCATGTGTGAAGCCCTGGACATAAGGGGCATGATGACTTGACGTCATCCCCACCTTCCTCCGAGTTGACCCC-GGCAGTCTCCTACGAGTCCCCGGCA--TT-ACCCG--CTGGCAACATAGGACAAGGGTTGCGCTCGTTGCGGGACTTAACCCAACATCTCACGACACGAGCTGACGACAGCCATGCACCACCTG	1	367	367	1	forward	732	0.851	0.851	3.77e-103	Contig 567	0.69	0	370
CARD|gb|U00096|+|4166659-4168200|ARO:3003223|Escherichia coli 16S rRNA mutation conferring resistance to edeine [Escherichia coli K-12]	MEG_1490|Drugs|Cationic_antimicrobial_peptides|Cationic_peptide-resistant_16S_ribosomal_subunit_protein|CAP16S|RequiresSNPConfirmation	0.957	1	CCAAGTCGACATCGTTTACGGCGTGGACTACCAGGGTATCTAATCCTGTTTGCTCCCCA-C-GCTTTCGCAC-CTGAGCGTCAG-T-CTTCGT-CCAGGGGGCCGCCTTCGCCACCGGTATTCCTCCAGATCTCTACGCATTTCACCGCTACACCTGGAATTC---TACCCCCCTCT-ACGAG-ACTCAAGCTTGCCAGT-ATCAGATGC-A-GTTCC-CA-GGTTGAGCCCGGGGATTTCA--CATCTGACTTAA-C-AA--A-CCGCCTGCGTGCGCTTTACGCCCAGTAATTCCGATTAACGCTTGCACCCTCCGTATTACCGCGGCTGCTGGCACGGAGTTAGCCGGTGCTTCTTCTGCGGGTAACG-TCAATGA-GCAAAGG--TA-T-TAACT…	1	580	580	1	forward	1160	0.957	0.957	0	Contig 560	1	0	581
gi|800908878|gb|KP345882.1|99157-98041 gi|800908878|gb|KP345882.1|65883-65805 gi|777182157|emb|LN829403.1|70501-71617 gi|766547679|gb|KP116299.1|40674-41790 gi|766547679|gb|KP116299.1|20712-20795 gi|742994109|gb|CP010391.1|50897-49781 gi|704485843|gb|KJ186153.1|37177-38293 gi|686483924|gb|KM111262.1|22-1138 gi|675294670|dbj|AB985401.1|878-1994 gi|660573358|gb|CP008790.1|138968-140084 gi|660573358…	MEG_1546|Drugs|betalactams|Class_A_betalactamases|CARB	1	0.9744	AGCAGGGCAGTCGCCCTAAAACAAAGTTA-GCCATATTATGGA-GCCTCATGCTTTTATATAAAATGTGTGACAATCAAAATTATGGGGTTACTTACATGAAGTTTTTATTGGCATTTTCGCTTTTAATACCATCCGTGGTTTTTGCAAGTAGTTCAAAGTTTCAGCAAGTTGAACAAGACGTTAAGGCAATTGAAGT-TTCTCTTTCTGCTCGTATAGGTGTTTCCGTTCTTGATACTCAAAATGGAGAATATTGGGATTACAATGGCAATCAGCGCTTCCCGTTAACAAGTACTTTTAAAACAATAGCTTGCGCTAAATTACTATATGATGCTGAGCAAGGAAAAGTTAATCCCAATAGTACAGTCGAGATTAAGAAAGCAGATCTTGTGACCTATT…	1	1067	1067	1	forward	2134	1	1	0	Contig 504	0.9744	0	1067
CARD|gb|AE006468|+|3570463-3572006|ARO:3003512|Salmonella enterica serovar Typhimurium 16S rRNA mutation in the rrsD gene conferring resistance to spectinomycin [Salmonella enterica subsp. salamae]	MEG_2|Drugs|Aminoglycosides|Aminoglycoside-resistant_16S_ribosomal_subunit_protein|A16S|RequiresSNPConfirmation	1	1	CCAAGTAGACATCGTTTACGGCGTGGACTACCAGGGTATCTAATCCTGTTTGCTCCCCA-C-GCTTTCGCAC-CTGAGCGTCAG-T-CTTTGT-CCAGGGGGCCGCCTTCGCCACCGGTATTCCTCCAGATCTCTACGCATTTCACCGCTACACCTGGAATTC---TACCCCCCTCT-ACAAG-ACTCAAGCCTGCCAGT-TTCGAATGC-A-GTTCC-CA-GGTTGAGCCCGGGGATTTCA--CATCCGACTTGA-C-AG--A-CCGCCTGCGTGCGCTTTACGCCCAGTAATTCCGATTAACGCTTGCACCCTCCGTATTACCGCGGCTGCTGGCACGGAGTTAGCCGGTGCTTCTTCTGCGGGTAACG-TCAAT-T-GCTGCGGT-TA-T-TAACC…	1	580	580	1	forward	1160	1	1	0	Contig 560	1	0	580
gi|13310176|gb|AF329699.1|1-1410	MEG_3129|Drugs|betalactams|Class_A_betalactamases|GES	0.988	0.7483	ATGCCTCGACTTCGCTGCTGCCCAAGGTTGCCGGGTGACGCACACCGTGGAAACGGATGAAGGCACGAACCCAGTGGACATAAGCCTGTTCGGTTCGTAAGCTGTAATGCAAGTAGCGTATGCGCTCACGCAACTGGTCCAGAACCTTGACCGAACGCAGCGGTGGTAACGGCGCAGTGGCGGTTTTCATGGCTT---GTTATGAC-TGTTTTTTTGGGGTACAGTCTATGCCTCGGGCATCCAAGCAGCAAGCGCGTTACGCCGTGGGTCGATGTTTGATGTTATGGAGCAGCAACGATGTTACGCAGCAGGGCAGTCGCCCTAAAACAAAG-TTAG	1	333	333	1	forward	663	0.988	0.988	7.93e-169	Contig 583	0.7483	0	333
CARD|gb|AE006468.2|-|4038867-4041282|ARO:3003307|Salmonella serovars gyrB conferring resistance to fluoroquinolone [Salmonella enterica subsp. enterica serovar Typhimurium str. LT2]	MEG_3238|Drugs|Fluoroquinolones|Fluoroquinolone-resistant_DNA_topoisomerases|GYRB|RequiresSNPConfirmation	1	0.8543	TACCTGGTGGAAGGGGACTCCGCGGGCGGCTCTGCGAAGCAGGGGCGTAACCGCAAGAACCAGGCGATTCTGCCGCTGAAAGGTAAAATCCTTAACGTCGAGAAAGCGCGCTTCGACAAGATGCTTTCCTCCCAGGAAGTGGCGACGCTGATCACCGCGCTGGGCTGCGGTATCGGTCGCGACGAGTACAACCCGGACAAGCTGCGCTATCACAGCATCATCATCATGACCGATGCGGACGTCGACGGCTCGCACATCCGTACGCTGCTGTTGACCTTCTTCTATCGTCAGATGCCGGAAATTGTCGAGCGTGGCCACGTCTACATTGCGCAGCCGCCGCTGTACAAAGTGAAGAAAGGTAAGCAGGAACAGTACATTAAAGACGACGAAGCGATGGAT…	1	1155	1155	1	forward	2310	1	1	0	Contig 482	0.8543	0	1155
CARD|gb|AP009048|+|3760295-3762710|ARO:3003303|Escherichia coli gyrB conferring resistance to aminocoumarin [Escherichia coli str. K-12 substr. W3110]	MEG_3244|Drugs|Aminocoumarins|Aminocoumarin-resistant_DNA_topoisomerases|GYRBA|RequiresSNPConfirmation	0.889	0.8543	TACCTGGTGGAAGGGGACTCCGCGGGCGGCTCTGCGAAGCAGGGGCGTAACCGCAAGAACCAGGCGATTCTGCCGCTGAAGGGTAAAATCCTCAACGTCGAGAAAGCGCGCTTCGATAAGATGCTCTCTTCTCAGGAAGTGGCGACGCTTATCACCGCGCTTGGCTGTGGTATCGGTCGTGACGAGTACAACCCGGACAAACTGCGTTATCACAGCATCATCATCATGACCGATGCGGACGTCGACGGCTCGCACATTCGTACGCTGCTGTTGACCTTCTTCTATCGTCAGATGCCGGAAATCGTTGAACGCGGTCACGTCTACATCGCTCAGCCGCCGCTGTACAAAGTGAAGAAAGGCAAGCAGGAACAGTACATTAAAGACGACGAAGCGATGGAT…	1	1155	1155	1	forward	2310	0.889	0.889	0	Contig 482	0.8543	0	1156
CARD|gb|CP014358.1|-|2161325-2162750|ARO:3001327|mdtK [Salmonella enterica subsp. enterica serovar Typhimurium]	MEG_3760|Multi-compound|Drug_and_biocide_resistance|Drug_and_biocide_MATE_efflux_pumps|MDTK	1	0.7952	TTACTCCCTCTTTACGCGCGGGTATCTCCACAGCCAGCGCCCGCTTATCAGACGCCAGTAAAACAGTGCGCCACGCACGGCCCAGTCAAGAAACATCCCCAGCCAAACCCCTACAACCCCCATACCCAGCACAATACCAAGCGTATACCCTGCCACAACGCGACAGCCCCACATCCCCAGCATCGATACCCACATCGCAAATCGCACATCGCGCGCGCCTTTAAAACCCGACGGCAACACCCACGCGGCCGCCCAAATTGGCATAAAGGCAGCATTAAGCCAGAGCAGAACTTTCACTACCTCTTTTACGTCCTGCTCCTGGGTATAAAATGAGGCAAACAGACCCGCAAACGGCGCCGTCCCCCAGGCAATTGCCGTAAGTACGATAGTCGACATCCA…	1	1425	1425	1	forward	2850	1	1	0	Contig 452	0.7952	0	1425
CARD|gb|AE014075.1|+|237159-240063|ARO:3004149|Escherichia coli 23S rRNA with mutation conferring resistance to clindamycin [Escherichia coli CFT073]	MEG_3977|Drugs|MLS|Macrolide-resistant_23S_rRNA_mutation|MLS23S|RequiresSNPConfirmation	0.996	1	AAGCGAAGCTCTTG-ATCGAAGCCCCGGTAAACGGCGGCCGTAACTATAACGGTCCTAAGGTAGCGAAATTCCTTGTCGGGTAAGTTCCGACCTGCACGAATGGCGTAATGA--T--GGC-CAG-GC--TGTCTCCACCC-GAG-ACTCAGTGAAATTG-AACT-CGCTGTGAAGATGCA-GTGTACCCGCGGCAA-GACGGAAAGACCCCGTGAACCTTTACTATAGCTTGACACTGAACATTGAGCCTTGAT	1	239	239	1	forward	478	0.996	0.996	5.66e-123	Contig 637	1	0	239
CARD|gb|CP002005.1|-|317713-320869|ARO:3004138|Moraxella catarrhalis 23S rRNA with mutation conferring resistance to macrolide antibiotics [Moraxella catarrhalis BBH18]	MEG_3978|Drugs|MLS|Macrolide-resistant_23S_rRNA_mutation|MLS23S|RequiresSNPConfirmation	0.901	0.9964	AATCGTACCCGAAACCGACACAGGTGGTCAGGTAGAGAATACCAAGGCGCTTGAGAGAACTCTGCTGAAGGAACTAGGCAAAATGGTACCGTAACTTCGGGAGAAGGT--ACGCTG-C-CGATG-GTGATAAGACTTGCTCTTTGAGCTGTTGGCAGTCGCAGATACCAGGCT--GCT-GCAAC-TGTTTATTAAAAACAC-AGCACT-CTGCAAACACGAAAGTGGACGTATAGGGTGTGATGCCTGCCCGGTGCTGGAAGGTTAATTGATGGGGTTAGCG	1	271	271	1	forward	544	0.901	0.901	6.81e-98	Contig 619	0.9964	0	274
CARD|gb|NR_076226.1|+|0-2912|ARO:3004546|Campylobacter jejuni 23S rRNA with mutation conferring resistance to erythromycin [Campylobacter jejuni subsp. jejuni]	MEG_3987|Drugs|MLS|Macrolide-resistant_23S_rRNA_mutation|MLS23S|RequiresSNPConfirmation	0.853	0.9289	AGCGAAGCTCTTG-ATCGAAGCCCGAGTAAACGGCGGCCGTAACTATAACGGTCCTAAGGTAGCGAAATTCCTTGTCGGTTAAATACCGACCTGCATGAATGGCGTAACGAGAT--GGG--A--GC--TGTCTCAAAGA-GGG-ATCCAGTGAAATTG-TAGT-GGAGGTGAAAATTCC-TCCTACCCGCGGCAA-GACGGAAAGACCCCGTGGACCTTTACTACAGCTTGACACTG	1	222	222	1	forward	444	0.853	0.853	3.71e-60	Contig 637	0.9289	0	224
CARD|gb|NR_076234.1|+|0-2900|ARO:3004654|Clostridioides difficile 23S rRNA with mutation conferring resistance to erythromycin and clindamycin [Clostridioides difficile]	MEG_3988|Drugs|MLS|Macrolide-resistant_23S_rRNA_mutation|MLS23S|RequiresSNPConfirmation	0.863	0.8452	AAGCCCCAGTAAACGGCGGCCGTAACTATAACGGTCCTAAGGTAGCGAAATTCCTTGTCGGGTAAGTTCCGACCCGCACGAAAGGCGTAACGA--TTTGGG-CA---C--TGTCTCAACAA-CAG-ACTCGGTGAAATTGTAATT-C-CGGTGAAGATGCC-GGATACCTGCGACAG-GACGGAAAGACCCCATGGAGCTTTACTGTAGCTTGACA	1	202	202	1	forward	404	0.863	0.863	2.23e-57	Contig 637	0.8452	0	205
CARD|gb|NZ_CP015910.2|-|2512812-2515808|ARO:3004133|Brachyspira hyodysenteriae 23S rRNA with mutation conferring resistance to tylosin [Brachyspira hyodysenteriae ATCC 27164]	MEG_3991|Drugs|MLS|Macrolide-resistant_23S_rRNA_mutation|MLS23S|RequiresSNPConfirmation	0.855	0.9372	AAGCGAAGCTTCGA-ATTGAAGCCCCAGTAAACGGCGGCCGTAACTATGACGGTCCTAAGGTAGCGAAATTCCTTGTCGGGTAAGTTCCGACCTGCACGAATGGTGTAACGA--T----C-CGG-GCACTGTCTCGGG-G-AAGAACTCGGTGAAATTG-AATT-ATCAGTGAAGATGCT-GATTACCCGCAACAG-GACGGAAAGACCCCGTGAACCTTTACTATAACTTGACATTGA	1	224	224	1	forward	448	0.855	0.855	2.87e-61	Contig 637	0.9372	0	227
CARD|gb|NZ_CP018138.1|-|1692408-1695312|ARO:3004170|Streptococcus pneumoniae 23S rRNA with mutation conferring resistance to macrolide antibiotics [Streptococcus pneumoniae]	MEG_3992|Drugs|MLS|Macrolide-resistant_23S_rRNA_mutation|MLS23S|RequiresSNPConfirmation	0.863	0.8745	AAGCGAAGGT-ATGAATTGAAGCCCCAGTAAACGGCGGCCGTAACTATAACGGTCCTAAGGTAGCGAAATTCCTTGTCGGGTAAGTTCCGACCCGCACGAAAGGCGTAATGA--TTTGGG-CA---C--TGTCTCAACGA-GAG-ACTCGGTGAAATTT-TAGT-ACCTGTGAAGATGCA-GGTTACCCGCGACAG-GACGGAAAGACCCCATGGAGCTTTACT	1	209	209	1	forward	418	0.863	0.863	1.33e-59	Contig 637	0.8745	0	212
CARD|gb|CP020418|+|383737-385288|ARO:3003495|Neisseria gonorrhoeae 16S rRNA mutation conferring resistance to spectinomycin [Neisseria gonorrhoeae]	MEG_4|Drugs|Aminoglycosides|Aminoglycoside-resistant_16S_ribosomal_subunit_protein|A16S|RequiresSNPConfirmation	0.863	0.9879	GACATCGTTTAGGGCGTGGACTACCAGGGTATCTAATCCTGTTTGCTACCCA-C-GCTTTCGGAC-ATGAACGTCAG-T-GTTATC-CCAGGAGGCTGCCTTCGCCATCGGTATTCCTCCACATCTCTACGCATTTCACTGCTACACGTGGAATTC---CACCTCCCTCTGACAC--ACTCGAGTCACCCAGT-TCAGAACGC-A-GTTCC-CG-GGTTGAGCCCGGGGATTTCA--CATCCTGCTT-A---AGTAA-CCGTCTGCGCCCGCTTTACGCCCAGTAATTCCGATTAACGCTCGCACCCTACGTATTACCGCGGCTGCTGGCACGTAGTTAGCCGGTGCTTATTCTTCAGGTACCG-TCATC-G-GCCGCCGA-TA-T-TGGCAACGGC-C…	1	573	573	1	forward	1146	0.863	0.863	3.74e-178	Contig 560	0.9879	0	577
acrB|AAA23411|AAA23411.1Escherichiacoliacriflavineresistanceprotein	MEG_401|Multi-compound|Drug_and_biocide_resistance|Drug_and_biocide_RND_efflux_pumps|ACRB	0.852	0.9972	GCCGCCAGACACAGGAACACGACAATCAACGAAATCGCGTACAGTGAAGGTGCCTGGTTGCCGGAGAGACGTTCCTGATAGGACATCCCCGTCCAGTCATAGCCAACACCGGTA-GGCAGTTTGCTCG-CCA-GTTGTTCCAT--CAGCTCCATTGCT-TCACCGGTACTTTTACCCGGTGCCGCCTGGCCTAAGATTTCCATGGATGGC-AGGCCGTTGTAACGTTCCAGACGCGGCGAACCGTACTCCCAACGAGAAGAGGAGAACGCCGAGAATGGCACCAT-CTGACC-ATCAGC-AGCACGAACATACCAG-TCGCCGATATCATCCGGCAGCATACGGTATTTCGCTTCTGACATGACATA-AACTTTCTTCACACGACCGCGGTCGATAAAG…	1	2460	2460	1	forward	4920	0.852	0.852	0	Contig 415	0.9972	0	2463
acrD|AAL21375|AAL21375.1Salmonellaentericasubsp.entericaserovarTyphimuriumstr.LT2RNDfamilyaminoglycoside/multidrugeffluxpump	MEG_404|Multi-compound|Drug_and_biocide_and_metal_resistance|Drug_and_biocide_and_metal_RND_efflux_pumps|ACRD	1	1	ATACAATGCCGCCAGACACAGGAAGACGACTAATAGCGAAATAGCGTACAGCGCGGGCGCCTGCGCGCCGGAGAGCCGTTCCTGGTAAGACATGGCTGTCCATTCCAGGCCAAAACCGCCCGGTAGCT-GATGCACCAACGACTCCATGACATC-C-ATTGCCGTC-CCGGTACTGACCCCCGGCGCGGCCTCTCCGACAATTTCTACCGCCGA-ATAGCCGTTATAGCGTTCCAGACGCGGCGATCCGGTTTCCCAGCGCGAGGTGGCGAAGGCGGAGAAGGGGACCATGCCG-CCGTCTTTGTTACGGACATACCAAAGATTAATATCATCCGGCAACATACGATATTTCGCTGCGGCCTGAACATAGACCTTCTTCACGCGGCCCCGGTCCATAAA…	1	580	580	1	forward	1160	1	1	0	Contig 561	1	0	580
CARD|gb|NZ_CP009828.1|+|497113-500039|ARO:3004058|Staphylococcus aureus 23S rRNA with mutation conferring resistance to linezolid [Staphylococcus aureus]	MEG_4223|Drugs|Oxazolidinone|Oxazolidinone-resistant_23S_rRNA_mutation|O23S|RequiresSNPConfirmation	0.856	0.9498	GCGAAGCTACGA-ATCGAAGCCCCAGTAAACGGCGGCCGTAACTATAACGGTCCTAAGGTAGCGAAATTCCTTGTCGGGTAAGTTCCGACCCGCACGAAAGGCGTAACGA--TTTGGG-CA---C--TGTCTCAACGA-GAG-ACTCGGTGAAATCA-TAGT-ACCTGTGAAGATGCA-GGTTACCCGCGACAG-GACGGAAAGACCCCGTGGAGCTTTACTGTAGCCTGATATTGAA-ATT	1	226	226	1	forward	453	0.856	0.856	2.22e-62	Contig 637	0.9498	0	229
gi|981191958|emb|LN999997.1|4323854-4324945 gi|973795115|gb|AE006468.2|1090875-1089784 gi|949877344|gb|CP012930.1|1091644-1090553 gi|949872475|gb|CP012924.1|1091525-1090434 gi|928084184|gb|CP012681.1|1091116-1090025 gi|821161554|gb|CP011428.1|1089131-1088040 gi|808186398|gb|CP007523.1|1822333-1821242 gi|777177758|emb|LN829401.1|1881416-1882507 gi|764057510|gb|CP007235.1|1821670-1820579 gi|6742811…	MEG_4288|Drugs|Multi-drug_resistance|MDR_mutant_porin_proteins|OMPF|RequiresSNPConfirmation	1	0.7014	ATGATGAAGCGCAAAATCCTGGCAGCGGTGATCCCTGCCCTGCTGGCTGCTGCAACCGCAAACGCAGCAGAAATTTATAATAAAGATGGTAATAAGCTGGATCTGTACGGTAAAGCCGTGGGTCGTCACGTATGGACAACGACCGGCGATAGTAAAAATGCCGACCAGACTTATGCCCAGATTGGTTTTAAAGGGGAAACGCAGATTAACACCGATCTGACCGGTTTCGGTCAGTGGGAATACCGTACTAAAGCAGACCGCGCTGAAGGCGAACAGCAGAACTCGAATCTGGTCCGTCTGGCTTTCGCGGGTTTGAAATACGCGGAAGTGGGTTCAATCGATTATGGTCGTAACTACGGTATCGTTTATGATGTTGAATCCTATACCGATATGGCCCCC…	1	984	984	1	forward	1968	1	1	0	Contig 479	0.7014	0	984
1028103685|WP_063859105.1|NG_048733|1|1|blaCARB-3|blaPSE|PSE_family_carbenicillin-hydrolyzing_class_A_beta-lactamase_CARB-3 NG_048733:101-967	MEG_5810|Drugs|betalactams|Class_A_betalactamases|PSE	0.999	0.7918	ATGAAGTTTTTATTGGCATTTTCGCTTTTAATACCATCCGTGGTTTTTGCAAGTAGTTCAAAGTTTCAGCAAGTTGAACAAGACGTTAAGGCAATTGAAGT-TTCTCTTTCTGCTCGTATAGGTGTTTCCGTTCTTGATACTCAAAATGGAGAATATTGGGATTACAATGGCAATCAGCGCTTCCCGTTAACAAGTACTTTTAAAACAATAGCTTGCGCTAAATTACTATATGATGCTGAGCAAGGAAAAGTTAATCCCAATAGTACAGTCGAGATTAAGAAAGCAGATCTTGTGACCTATTCCCCTGTAATAGAAAAGCAAGTAGGGCAGGCAATCACACTCGATGATGCGTGCTTCGCAACTATGACTACAAGTGATAATACTGCGGCAAATATCAT…	1	867	867	1	forward	1734	0.999	0.999	0	Contig 504	0.7918	0	867
CARD|gb|NC_002663.1|+|341427-342977|ARO:3003493|Pasteurella multocida 16S rRNA mutation conferring resistance to spectinomycin [Pasteurella multocida 36950]	MEG_6|Drugs|Aminoglycosides|Aminoglycoside-resistant_16S_ribosomal_subunit_protein|A16S|RequiresSNPConfirmation	0.88	1	CCAAATCGACAGCGTTTACAGCGTGGACTACCAGGGTATCTAATCCTGTTTGCTCCCCA-C-GCTTTCGCAC-ATGAGCGTCAG-TACATT-C-CCAAGGGGCTGCCTTCGCCTTCGGTATTCCTCCACATCTCTACGCATTTCACCGCTACACGTGGAATTC---TACCCCTCCCT-A-AAGTACTCTAGACTCCCAGT-CTGAAATGC-A-GTTCC-CA-AGTTAAGCTCGGGGATTTCA--CATCTCACTTAA-A-AG--T-CCGCCTGCGTGCCCTTTACGCCCAGTTATTCCGATTAACGCTCGCACCCTCCGTATTACCGCGGCTGCTGGCACGGAGTTAGCCGGTGCTTCTTCTGTAATTAACG-TCAAT---GATGCTATCTATT-TAACA…	1	580	580	1	forward	1160	0.88	0.88	0	Contig 560	1	0	584
CARD|gb|U00096|+|3941808-3943349|ARO:3003333|Escherichia coli 16S rRNA mutation in the rrsC gene conferring resistance to kasugamicin [Escherichia coli K-12]	MEG_6146|Drugs|Aminoglycosides|Aminoglycoside-resistant_16S_ribosomal_subunit_protein|RRSC|RequiresSNPConfirmation	0.957	1	CCAAGTCGACATCGTTTACGGCGTGGACTACCAGGGTATCTAATCCTGTTTGCTCCCCA-C-GCTTTCGCAC-CTGAGCGTCAG-T-CTTCGT-CCAGGGGGCCGCCTTCGCCACCGGTATTCCTCCAGATCTCTACGCATTTCACCGCTACACCTGGAATTC---TACCCCCCTCT-ACGAG-ACTCAAGCTTGCCAGT-ATCAGATGC-A-GTTCC-CA-GGTTGAGCCCGGGGATTTCA--CATCTGACTTAA-C-AA--A-CCGCCTGCGTGCGCTTTACGCCCAGTAATTCCGATTAACGCTTGCACCCTCCGTATTACCGCGGCTGCTGGCACGGAGTTAGCCGGTGCTTCTTCTGCGGGTAACG-TCAATGA-GCAAAGG--TA-T-TAACT…	1	580	580	1	forward	1160	0.957	0.957	0	Contig 560	1	0	581
CARD|gb|U00096|+|223771-225312|ARO:3003372|Escherichia coli 16S rRNA mutation in the rrsH gene conferring resistance to spectinomycin [Escherichia coli K-12]	MEG_6147|Drugs|Aminoglycosides|Aminoglycoside-resistant_16S_ribosomal_subunit_protein|RRSH|RequiresSNPConfirmation	0.957	1	CCAAGTCGACATCGTTTACGGCGTGGACTACCAGGGTATCTAATCCTGTTTGCTCCCCA-C-GCTTTCGCAC-CTGAGCGTCAG-T-CTTCGT-CCAGGGGGCCGCCTTCGCCACCGGTATTCCTCCAGATCTCTACGCATTTCACCGCTACACCTGGAATTC---TACCCCCCTCT-ACGAG-ACTCAAGCTTGCCAGT-ATCAGATGC-A-GTTCC-CA-GGTTGAGCCCGGGGATTTCA--CATCTGACTTAA-C-AA--A-CCGCCTGCGTGCGCTTTACGCCCAGTAATTCCGATTAACGCTTGCACCCTCCGTATTACCGCGGCTGCTGGCACGGAGTTAGCCGGTGCTTCTTCTGCGGGTAACG-TCAATGA-GCAAAGG--TA-T-TAACT…	1	580	580	1	forward	1160	0.957	0.957	0	Contig 560	1	0	581
gi|226426103|gb|EU855788.1|148975-149901 gi|226425792|gb|EU855787.1|148975-149901 gi|973585379|gb|KP054476.2|28624-28651	MEG_6591|Drugs|Sulfonamides|Sulfonamide-resistant_dihydropteroate_synthases|SULI	0.998	0.6267	CCAACCCCGGATCGAGGATGAGCCGGTCGGCAGCGACCCCGCTCCGTCGCAAGGCGGAAACCCGCGCCTCGAAGAACCGCACAATCTCGTCGAGCGCGTCTTCGGGTCGAAGGTGACCGGTGCGGGTGGCGATGCCATCCCGCTGCGCTGAGTGCATAACCACCAGCCTGCAGTCCGCCTCAGCAATATCGGGATAGAGCGCAGGGTCAGGAAATCCTTGGATATCGTTCAGGTAGCCCACGCCGCGCTTGAGCGCATAGCGCTGGGTTTCCGGTTGGAAGCTGTCGATTGAAACACGGTGCATCTGATCGGACAGGGCGTCTAAGAGCGGCGCAATACGTCTGATCTCATCGGCCGGCGATACAGGCCTCGCGTCCGGATGGCTGGCGGCCGGTCCGA…	1	616	616	1	forward	1232	0.998	0.998	0	Contig 520	0.6267	0	616
gi|984881271|gb|CP014215.1|2292290-2291364 gi|984881271|gb|CP014215.1|2305054-2304128 gi|970698242|gb|KT988020.1|22548-23474 gi|970698221|gb|KT988019.1|7360-8286 gi|970698093|gb|KT988018.1|115034-115960 gi|974752094|gb|KT164809.1|6041-5115 gi|974751547|gb|KU130294.1|238739-237813 gi|974751547|gb|KU130294.1|233386-234001 gi|974751143|gb|KU238092.1|13115-12189 gi|975048878|gb|CP013962.1|2821810-282…	MEG_6616|Drugs|Sulfonamides|Sulfonamide-resistant_dihydropteroate_synthases|SULI	1	0.6267	CCATCCCCGGATCGAGGATGAGCCGGTCGGCAGCGACCCCGCTCCGTCGCAAGGCGGAAACCCGCGCCTCGAAGAACCGCACAATCTCGTCGAGCGCGTCTTCGGGTCGAAGGTGACCGGTGCGGGTGGCGATGCCATCCCGCTGCGCTGAGTGCATAACCACCAGCCTGCAGTCCGCCTCAGCAATATCGGGATAGAGCGCAGGGTCAGGAAATCCTTGGATATCGTTCAGGTAGCCCACGCCGCGCTTGAGCGCATAGCGCTGGGTTTCCGGTTGGAAGCTGTCGATTGAAACACGGTGCATCTGATCGGACAGGGCGTCTAAGAGCGGCGCAATACGTCTGATCTCATCGGCCGGCGATACAGGCCTCGCGTCCGGATGGCTGGCGGCCGGTCCGA…	1	616	616	1	forward	1232	1	1	0	Contig 520	0.6267	0	616
CARD|gb|NC_003112|+|60970-62514|ARO:3003497|Neisseria meningitidis 16S rRNA mutation conferring resistance to spectinomycin [Neisseria meningitidis MC58]	MEG_7|Drugs|Aminoglycosides|Aminoglycoside-resistant_16S_ribosomal_subunit_protein|A16S|RequiresSNPConfirmation	0.869	0.9879	GACATCGTTTAGGGCGTGGACTACCAGGGTATCTAATCCTGTTTGCTACCCA-C-GCTTTCGGGC-ATGAACGTCAG-T-GTT-GTCCCAGGAGGCTGCCTTCGCCATCGGTATTCCTCCACATCTCTACGCATTTCACTGCTACACGTGGAATTC---TACCTCCCTCTGACAC--ACTCGAGTCACCCAGT-TCAGAACGC-A-GTTCC-CG-GGTTGAGCCCGGGGATTTCA--CATCCTGCTT-A---AGTAA-CCGTCTGCGCCCGCTTTACGCCCAGTAATTCCGATTAACGCTCGCACCCTACGTATTACCGCGGCTGCTGGCACGTAGTTAGCCGGTGCTTATTCTTCAGGTACCG-TCATC-A-GCCGCTGA-TA-T-TAGCAACAGC-C…	1	573	573	1	forward	1146	0.869	0.869	0	Contig 560	0.9879	0	578
CARD|gb|AE014075.1|-|3901532-3902762|ARO:3003369|Escherichia coli EF-Tu mutants conferring resistance to Pulvomycin [Escherichia coli CFT073]	MEG_7301|Drugs|Elfamycins|EF-Tu_inhibition|TUFAB|RequiresSNPConfirmation	0.988	1	AGAACTTTAGCAACAACGCCCGCGCCAACGGTACGGCCGCCTTCACGGATTGCGAAACGCAGACCGTCGTCCATCGCGATCGGGTGGATCAGGGTAACAACCATTTTGATGTTGTCGCCCGGCATTACCATCTCTACGCCTTCCGGCAGTTCGATGGTACCAGTCACGTCAGTAGTACGGAAGTAGAACTGCGGACGGTAGCCTTTGAAGAACGGAGTATGACGACCGCCTTCATCTTTGGACAGAATGTACACTTCAGATTCGAACTTGGTGTGCGGCTTGATGGT-GCCCGGCTTAGCCAGTACCTGACCACGTTCGATTTCTTCACGTTTGATACCACGCAGCAGAACACCTACGTTCTCACCAGCACGGCCTTCGTCCAGCAGTTTGCGGAACAT…	1	674	674	1	forward	1348	0.988	0.988	0	Contig 552	1	0	674
CARD|gb|AH002539.2|+|1760-2945|ARO:3003368|Escherichia coli EF-Tu mutants conferring resistance to kirromycin [Escherichia coli]	MEG_7302|Drugs|Elfamycins|EF-Tu_inhibition|TUFAB|RequiresSNPConfirmation	0.988	1	AGAACTTTAGCAACAACGCCCGCGCCAACGGTACGGCCGCCTTCACGGATTGCGAAACGCAGACCGTCGTCCATCGCGATCGGGTGGATCAGGGTAACAACCATTTTGATGTTGTCGCCCGGCATTACCATCTCTACGCCTTCCGGCAGTTCGATGGTACCAGTCACGTCAGTAGTACGGAAGTAGAACTGCGGACGGTAGCCTTTGAAGAACGGAGTATGACGGCCGCCTTCATCTTTGGACAGAATGTACACTTCAGATTCGAACTTGGTGTGCGGCTTGATGGT-GCCCGGCTTAGCCAGTACCTGACCACGTTCGATTTCTTCACGTTTGATACCACGCAGCAGAACACCTACGTTCTCACCAGCACGGCCTTCGTCCAGCAGTTTGCGGAACAT…	1	674	674	1	forward	1348	0.988	0.988	0	Contig 552	1	0	674
gi|213985689|gb|CP001172.1|2920267-2919563	MEG_7307|Drugs|Elfamycins|EF-Tu_inhibition|TUFAB|RequiresSNPConfirmation	0.868	0.916	TCTTCGTCATCAACAAGGTCGCATTTGTTTAAGAATACGATGATGTAAGGTACACCTACCTGACGAGAAAGAAGGATGTGCTCACGAGTTTGTGGCATTGGACCGTCAGTTGCAGCA-CATACAAGGATCGCGCCGTCCATCTGAGCAGCACCAGTGATCATGTTTTTAACGTAGTCGGCGTGGCCTGGGCAGTCAACGTGTGCGTAGTGACGAGTTGG	1	218	218	1	forward	436	0.868	0.868	1.32e-64	Contig 638	0.916	0	219
gi|295054830|gb|CP001918.1|4817537-4816614	MEG_7309|Drugs|Elfamycins|EF-Tu_inhibition|TUFAB|RequiresSNPConfirmation	0.917	1	TTTGAACGTACAAAACCGCACGTCAACGTTGGTACTATCGGCCACGTTGACCATGGTAAAACTACCCTGACTGCTGCAATCACTACCGTTCTGGCTAAAACCTACGGTGGTTCTGCTCGTGCATTCGACCAGATCGATAACGCACCAGAAGAAAAAGCTCGTGGTATCACCATCAACACCTCTCACGTTGAATATGACACCCCGACTCGCCACTACGCACACGTAGACT	1	229	229	1	forward	458	0.917	0.917	2.04e-87	Contig 643	1	0	229
gi|926451317|emb|LN871187.1|730327-731520 gi|553895034|gb|CP006832.1|4785504-4784311 gi|553886202|gb|CP006831.1|4786589-4785396 gi|543879514|gb|CP006705.1|4565092-4563899 gi|110227054|gb|AE004091.2|4785509-4784316	MEG_7314|Drugs|Elfamycins|EF-Tu_inhibition|TUFAB|RequiresSNPConfirmation	0.856	0.865	GCAACCACGCCGGCGCCAACGGTACGGCCGCCTTCGCGGATCGCGAAGCGCAGGCCATCTTCCATGGCGATCGGAGCGATCAGGGTGACAACCATCTTGATGTTGTCGCCCGGCATTACCATCTCTACGCCTTCCGGCAGTTCGCAGTTACCGGTCACGTCGGTGGTACGGAAGTAGAACTGCGGACGGTAGCCCTTGAAGAACGGGGTGTGACGACCACCTTCTTCCTTGGACAGCACGTACACTTCGCACTCGAACTTGGTGTGCGGCTTGATGGT-GCCCGGCTTGGCCAGAACCTGGCCACGCTCTACGTCTTCACGCTTGGTGCCACGCAGCAGGATACCAACGTTCTCACCAGCACGACCTTCGTCGAGCAGCTTGCGGAACATTTCAACGCC…	1	583	583	1	forward	1166	0.856	0.856	2.63e-175	Contig 552	0.865	0	584
gi|958102843|emb|LN824133.1|4926954-4925770 gi|723249485|gb|CP009876.1|4751273-4750089 gi|150953431|gb|CP000647.1|4070920-4069736	MEG_7317|Drugs|Elfamycins|EF-Tu_inhibition|TUFAB|RequiresSNPConfirmation	0.971	1	TCAACCAGTTCCAGCAGCTCTTCGTCATCAACCATGTCGCATTTGTTCAGGAACACGATGATGTACGGAACGCCTACCTGACGACCCAGCAGGATGTGCTCACGAGTCTGCGGCATCGGGCCGTCAGTCGCAGCAACA-ACCAGGATCGCGCCGTCCATCTGCGCAGCACCGGTGATCATGTTTTTAACATAGTCGGCGTGGCCCGGGCAGTCTACGTGCGCGTAGTGGCGAGTCGGGG	1	238	238	1	forward	476	0.971	0.971	2.06e-112	Contig 638	1	0	238
gi|974347073|gb|CP008869.1|5357456-5356263 gi|974282928|gb|CP008861.1|2971410-2970217 gi|926451317|emb|LN871187.1|746832-748025 gi|553895034|gb|CP006832.1|4768999-4767806 gi|553886202|gb|CP006831.1|4770084-4768891 gi|543879514|gb|CP006705.1|4548587-4547394 gi|110227054|gb|AE004091.2|4769004-4767811	MEG_7320|Drugs|Elfamycins|EF-Tu_inhibition|TUFAB|RequiresSNPConfirmation	0.856	0.865	GCAACCACGCCGGCGCCAACGGTACGGCCGCCTTCGCGGATCGCGAAGCGCAGGCCATCTTCCATGGCGATCGGAGCGATCAGGGTGACAACCATCTTGATGTTGTCGCCCGGCATTACCATCTCTACGCCTTCCGGCAGTTCGCAGTTACCGGTCACATCGGTGGTACGGAAGTAGAACTGCGGACGGTAGCCCTTGAAGAACGGGGTGTGACGACCACCTTCTTCCTTGGACAGCACGTACACTTCGCACTCGAACTTGGTGTGCGGCTTGATGGT-GCCCGGCTTGGCCAGTACCTGGCCACGCTCTACGTCTTCACGCTTGGTGCCACGCAGCAGGATACCAACGTTCTCACCAGCACGACCTTCGTCGAGCAGCTTGCGGAACATTTCAACGCC…	1	583	583	1	forward	1166	0.856	0.856	2.63e-175	Contig 552	0.865	0	584
acrB	MEG_7883|Multi-compound|Drug_and_biocide_resistance|Drug_and_biocide_RND_efflux_pumps|ACRB|RequiresSNPConfirmation	0.991	1	ATACAATGCCGCCAGACACAGGAAGACGACGATCAGCGAGATAGCATACAGGGCAGGGGCCTGGTTGCCGGACAACCGTTCCTGGTAGGACATCCCGGTCCAGTCATACCCAATGCCTGAC-GGCAGCTTGCTGG-CCA-GTTCCTCCAT--CATCGCCATCGCT-TCACCAGTACTCTTGCCTGGCGCCGCCTGACCCAGAATTTCCATCGAAGGC-AGACCGTTATAGCGTTCCAGACGTGGCGAACCATATTCCCAGCGGGAAGAGGAGAATGCGGAGAACGGCACCAT-CTGACC-ATC-GCTACCACGAACGTACCAG-TCGTTAATATCATCCGGCAACATGCGGTATTTCGCTTCGGACATCACGTA-AACTTTCTTCACACGACCGCGATC…	1	2467	2467	1	forward	4934	0.991	0.991	0	Contig 415	1	0	2467
gb|NG_066505.1|+|49-915|ARO:3005585|CARB-51	MEG_8009|Drugs|betalactams|Class_A_betalactamases|CARB	0.999	0.7918	ATGAAGTTTTTATTGGCATTTTCGCTTTTAATACCATCCGTGGTTTTTGCAAGTAGTTCAAAGTTTCAGCAAGTTGAACAAGACGTTAAGGCAATTGAAGT-TTCTCTTTCTGCTCGTATAGGTGTTTCCGTTCTTGATACTCAAAATGGAGAATATTGGGATTACAATGGCAATCAGCGCTTCCCGTTAACAAGTACTTTTAAAACAATAGCTTGCGCTAAATTACTATATGATGCTGAGCAAGGAAAAGTTAATCCCAATAGTACAGTCGAGATTAAGAAAGCAGATCTTGTGACCTATTCCCCTGTAATAGAAAAGCAAGTAGGGCAGGCAATCACACTCGATGATGCGTGCTTCGCAACTATGACTACAAGTGATAATACTGCGGCAAATATCAT…	1	867	867	1	forward	1734	0.999	0.999	0	Contig 504	0.7918	0	867
gb|NG_066506.1|+|1-867|ARO:3005586|CARB-52	MEG_8010|Drugs|betalactams|Class_A_betalactamases|CARB	0.868	0.7918	ATGAAGCTTTTACTGGTATTTTCGCTTTTAATACCGTCTATGGTGTTTGCAAATAGTTCAAAGTTTCAACAGGTTGAACAAGATGCTAAGGTAATTGAAGC-ATCTCTTTCTGCGCATATAGGGATTTCTGTTCTTGATACTCAAACTGGAGAGTATTGGGATTACAATGGCAATCAGCGTTTTCCTTTGACAAGTACTTTTAAAACAATAGCTTGTGCTAAATTATTATATGATGCTGAGCAAGGGGAAATAAACCCTAAGAGTACAATTGAGATCAAAAAAGCAGATCTTGTGACCTATTCTCCCGTAATAGAAAAGCAAGTAGGACAAGCAATAACGCTCGATGATGCGTGTTTTGCAACTATGACGACAAGTGATAATGCAGCAGCAAATATCAT…	1	867	867	1	forward	1734	0.868	0.868	0	Contig 504	0.7918	0	869
gb|NG_070729.1|+|1-867|ARO:3005587|CARB-53	MEG_8012|Drugs|betalactams|Class_A_betalactamases|CARB	0.999	0.7918	ATGAAGTTTTTATTGGCATTTTCGCTTTTAATACCATCCGTGGTTTTTGCAAGTAGTTCAAAGTTTCAGCAAGTTAAACAAGACGTTAAGGCAATTGAAGT-TTCTCTTTCTGCTCGTATAGGTGTTTCCGTTCTTGATACTCAAAATGGAGAATATTGGGATTACAATGGCAATCAGCGCTTCCCGTTAACAAGTACTTTTAAAACAATAGCTTGCGCTAAATTACTATATGATGCTGAGCAAGGAAAAGTTAATCCCAATAGTACAGTCGAGATTAAGAAAGCAGATCTTGTGACCTATTCCCCTGTAATAGAAAAGCAAGTAGGGCAGGCAATCACACTCGATGATGCGTGCTTCGCAACTATGACTACAAGTGATAATACTGCGGCAAATATCAT…	1	867	867	1	forward	1734	0.999	0.999	0	Contig 504	0.7918	0	867
gyrB	MEG_8012|Drugs|betalactams|Class_A_betalactamases|CARB	0.988	0.8543	TACCTGGTGGAAGGGGACTCCGCGGGCGGCTCTGCGAAGCAGGGGCGTAACCGCAAGAACCAGGCGATTCTGCCGCTGAAAGGTAAAATCCTCAACGTCGAGAAAGCGCGCTTCGACAAGATGCTCTCCTCTCAGGAAGTGGCGACGCTGATCACCGCGCTGGGCTGCGGTATCGGTCGCGACGAGTACAACCCGGACAAGCTGCGCTATCACAGCATCATCATCATGACCGATGCGGACGTCGACGGCTCGCACATCCGTACGCTGCTGTTGACCTTCTTCTATCGTCAGATGCCGGAAATCGTCGAGCGCGGCCACGTCTACATTGCGCAGCCGCCGCTGTACAAAGTCAAGAAAGGCAAGCAGGAACAGTACATTAAAGACGACGAAGCGATGGAT…	1	1155	1155	1	forward	2310	0.988	0.988	0	Contig 482	0.8543	0	1155
gyrB	MEG_8151|Drugs|Fluoroquinolones|Fluoroquinolone-resistant_DNA_topoisomerases|GYRB|RequiresSNPConfirmation	0.873	0.8543	TACCTGGTGGAAGGGGACTCCGCGGGCGGCTCTGCTAAACAGGGTCGTAACCGCAAGAACCAGGCGATCCTGCCGCTGAAGGGTAAAATCCTTAACGTTGAGAAAGCCCGCTTCGATAAAATGCTCTCTTCCCAGGAAGTGGCGACGCTGATCACCGCGCTGGGCTGCGGCATCGGTCGCGATGAGTACAATCCGGATAAACTGCGCTACCACAGCATCATCATCATGACCGATGCGGACGTCGACGGCTCGCACATTCGTACCCTGCTGTTGACCTTCTTCTATCGTCAGATGCCGGAGATCGTTGAGCGCGGCCACGTCTACATTGCCCAGCCGCCGCTGTACAAAGTGAAGAAAGGCAAGCAGGAACAGTACATTAAAGACGACGAAGCGATGGAT…	1	1155	1155	1	forward	2310	0.873	0.873	0	Contig 482	0.8543	0	1155
23S_rRNA_a1	MEG_8250|Drugs|MLS|Macrolide-resistant_23S_rRNA_mutation|MLS23S|RequiresSNPConfirmation	0.869	0.9533	TGTGTAGGATAGGTGGGAGGCTTGGAAGCAG-AGACGCCAG-T-CTCTGT-GGAGTCGTCCTTGAAA-TACCACCCT-GGTGT-CT-TTGAGGT-T--CTAA-C-C-C-AGA-CC-CGT-C-AT-C-CGG-GTC-GG-GGACCGTGCATGGTAGGCAGTTTGACTGGGGCGGTCTCCTCCCAAAGCGTAACGGAGGAGTTCGAAGGTTACCT-AGGTCC-GGTCGGAAATC-GGACTGA-T-AGTGC--AATGGCAAAAGGTAGCTTAACTGCGAGACCGACAAGTCG-G-GC-AGG-TGCGAAAG-CAGGACATAGTGATCCGGTGGT-TCTGTA-TGGAAGGGCCATCGCTCAACGGATAAAAGGTACTCCGGGGATAACAGGC-TGATTCCGCCCA…	1	674	674	1	forward	1348	0.869	0.869	0	Contig 548	0.9533	0	678
>rRNACARD|gb|AE017221.1|+|1534489-1537382|ARO:3005083|Tthe_23S_PLM	MEG_8443|Drugs|Pleuromutilin|Pleuromutilin-resistant_23S_rRNA_mutation|P23S|RequiresSNPConfirmation	0.866	0.8075	CGAAGCCCCGGTGAACGGCGGCCGTAACTATAACGGTCCTAAGGTAGCGAAATTCCTTGTCGGGTAAGTTCCGACCTGCACGAAAAGCGTAACGA--C--CGG--AGCGC--TGTCTCGGCGA-GGG-ACCCGGTGAAATTG-AACT-GGCCGTGAAGATGCG-GCCTACCCGTGGCAG-GACGAAAAGACCCCGTGGAGCTTTACT	1	193	193	1	forward	386	0.866	0.866	1.04e-55	Contig 637	0.8075	0	194
gi|806639039|gb|KM972598.1|3988-4827 gi|806639024|gb|KM972596.1|3992-4831 gi|213054530|gb|CP001182.1|315605-316444 gi|974751547|gb|KU130294.1|233473-234001 gi|982189197|gb|CP013993.1|5430539-5431065	MEG_2954|Drugs|Sulfonamides|Sulfonamide-resistant_dihydropteroate_synthases|FOLP|RequiresSNPConfirmation	1	0.5381	CCATCCCCGGATCGAGGATGAGCCGGTCGGCAGCGACCCCGCTCCGTCGCAAGGCGGAAACCCGCGCCTCGAAGAACCGCACAATCTCGTCGAGCGCGTCTTCGGGTCGAAGGTGACCGGTGCGGGTGGCGATGCCATCCCGCTGCGCTGAGTGCATAACCACCAGCCTGCAGTCCGCCTCAGCAATATCGGGATAGAGCGCAGGGTCAGGAAATCCTTGGATATCGTTCAGGTAGCCCACGCCGCGCTTGAGCGCATAGCGCTGGGTTTCCGGTTGGAAGCTGTCGATTGAAACACGGTGCATCTGATCGGACAGGGCGTCTAAGAGCGGCGCAATACGTCTGATCTCATCGGCCGGCGATACAGGCCTCGCGTCCGGATGGCTGGCGGCCGGTCCGA…	1	529	529	1	forward	1058	1	1	0	Contig 520	0.5381	0	529
gi|971497891|gb|CP012901.1|4102945-4103871 gi|957647579|dbj|AP017302.1|424019-424945 gi|957647579|dbj|AP017302.1|412063-411165 gi|957647579|dbj|AP017302.1|116888-116001 gi|751410783|gb|CP010781.1|272091-273017 gi|751410783|gb|CP010781.1|293752-294650 gi|702084791|gb|JN409449.3|54428-55354 gi|702084791|gb|JN409449.3|74145-75043 gi|685193060|gb|JN968482.3|21238-22164 gi|685193060|gb|JN968482.3|4289…	MEG_2964|Drugs|Sulfonamides|Sulfonamide-resistant_dihydropteroate_synthases|FOLP|RequiresSNPConfirmation	1	0.5982	CCATCCCCGGATCGAGGATGAGCCGGTCGGCAGCGACCCCGCTCCGTCGCAAGGCGGAAACCCGCGCCTCGAAGAACCGCACAATCTCGTCGAGCGCGTCTTCGGGTCGAAGGTGACCGGTGCGGGTGGCGATGCCATCCCGCTGCGCTGAGTGCATAACCACCAGCCTGCAGTCCGCCTCAGCAATATCGGGATAGAGCGCAGGGTCAGGAAATCCTTGGATATCGTTCAGGTAGCCCACGCCGCGCTTGAGCGCATAGCGCTGGGTTTCCGGTTGGAAGCTGTCGATTGAAACACGGTGCATCTGATCGGACAGGGCGTCTAAGAGCGGCGCAATACGTCTGATCTCATCGGCCGGCGATACAGGCCTCGCGTCCGGATGGCTGGCGGCCGGTCCGA…	1	588	588	1	forward	1176	1	1	0	Contig 520	0.5982	0	588
CARD|gb|Y11946.1|+|0-980|ARO:3002578|AAC(6')-Ib7 [Salmonella enterica subsp. enterica serovar Corvallis]	MEG_333|Drugs|Aminoglycosides|Aminoglycoside_N-acetyltransferases|AAC6-PRIME	0.992	0.5556	CTGTTCGGTTCGTAAACTGTAATGCAAGTAGCGTATGCGCTCACGCAACTGGTCCAGAACCTTGACCGAACGCAGCGGTGGTAACGGCGCAGTGGCGGTTTTCATGGCTT---GTTATGAC-TGTTTTTTT---GTACAGTCTATGCCTCGGGCATCCAAGCAGCAAGCGCGTTACGCCGTGGGTCGATGTTTGATGTTATGGAGCAGCAACGATGTTACGCAGCAGGGCAGTCGCCCTAAAACAAAG-TTAG	1	245	245	1	forward	490	0.992	0.992	2.35e-124	Contig 583	0.5556	0	245
CARD|gb|AE014075.1|+|237159-240063|ARO:3004149|Escherichia coli 23S rRNA with mutation conferring resistance to clindamycin [Escherichia coli CFT073]	MEG_3977|Drugs|MLS|Macrolide-resistant_23S_rRNA_mutation|MLS23S|RequiresSNPConfirmation	0.982	0.5664	GCGCGATACAGGGTGACAGCCCCGTACACAAAAATGCACATGCTGTGAGCTCGATGAGTAGGGCGGGACACGTGGTATCCTGTCTGAATATGGGGGGACCATCCTCC-AAGGCTAAATACTC-CTGACTGACCGATAGTGAACCAGTACCGTGAGGGAAAGGCGAAAAGAACCCCGGCGAGGGGAGTGAAAAAGAACCTGAAACCGTG-TACGTACAAGCAGTGGGAGC	1	226	226	1	forward	452	0.982	0.982	1.67e-110	Contig 595	0.5664	0	226
1028098535|WP_063855037.1|NG_048084|1|1|sul1|sul1|sulfonamide-resistant_dihydropteroate_synthase_Sul1 NG_048084:101-940	MEG_6579|Drugs|Sulfonamides|Sulfonamide-resistant_dihydropteroate_synthases|SULI	0.992	0.5381	CCATCCCCGGATCGAGGATGAGCCGGTCGGCAGCGACCCCGCTCCGTCGCAAGGCGGAAACCCGCTCCTCGAAGAACCGCACAATCTCGTCTAGCGCGTCTTTGGGTCGAAGGTGACCGGTGCGGGTGGCGATGCCATCCCGCTGCGCTGAGTGCATAACCACCAGCCTGCAGTCCGCCTCAGCAATATCGGGATAGAGCGCAGGGTCAGGAAATCCTTGGATATCGTTCAGGTAGCCCACGCCGCGCTTGAGCGCATAGCGCTGGGTTTCCGGTTGGAAGCTGTCGATTGAAACACGGTGCATCTGATCGGACAGGGCGTCTAAGAGCGGTGCAATACGTCTGATCTCATCGGCCGGCGATACAGGCCTCGCGTCCGGATGGCTGGCGGCCGGTCCGA…	1	529	529	1	forward	1058	0.992	0.992	0	Contig 520	0.5381	0	529
1028098568|WP_063855066.1|NG_048089|1|1|sul1|sul1|sulfonamide-resistant_dihydropteroate_synthase_Sul1 NG_048089:101-928	MEG_6580|Drugs|Sulfonamides|Sulfonamide-resistant_dihydropteroate_synthases|SULI	1	0.5381	CCATCCCCGGATCGAGGATGAGCCGGTCGGCAGCGACCCCGCTCCGTCGCAAGGCGGAAACCCGCGCCTCGAAGAACCGCACAATCTCGTCGAGCGCGTCTTCGGGTCGAAGGTGACCGGTGCGGGTGGCGATGCCATCCCGCTGCGCTGAGTGCATAACCACCAGCCTGCAGTCCGCCTCAGCAATATCGGGATAGAGCGCAGGGTCAGGAAATCCTTGGATATCGTTCAGGTAGCCCACGCCGCGCTTGAGCGCATAGCGCTGGGTTTCCGGTTGGAAGCTGTCGATTGAAACACGGTGCATCTGATCGGACAGGGCGTCTAAGAGCGGCGCAATACGTCTGATCTCATCGGCCGGCGATACAGGCCTCGCGTCCGGATGGCTGGCGGCCGGTCCGA…	1	529	529	1	forward	1058	1	1	0	Contig 520	0.5381	0	529
970318156|WP_058685609.1|NG_048101|1|1|sul1|sul1|sulfonamide-resistant_dihydropteroate_synthase_Sul1 NG_048101:101-940	MEG_6581|Drugs|Sulfonamides|Sulfonamide-resistant_dihydropteroate_synthases|SULI	0.998	0.5381	CCAACCCCGGATCGAGGATGAGCCGGTCGGCAGCGACCCCGCTCCGTCGCAAGGCGGAAACCCGCGCCTCGAAGAACCGCACAATCTCGTCGAGCGCGTCTTCGGGTCGAAGGTGACCGGTGCGGGTGGCGATGCCATCCCGCTGCGCTGAGTGCATAACCACCAGCCTGCAGTCCGCCTCAGCAATATCGGGATAGAGCGCAGGGTCAGGAAATCCTTGGATATCGTTCAGGTAGCCCACGCCGCGCTTGAGCGCATAGCGCTGGGTTTCCGGTTGGAAGCTGTCGATTGAAACACGGTGCATCTGATCGGACAGGGCGTCTAAGAGCGGCGCAATACGTCTGATCTCATCGGCCGGCGATACAGGCCTCGCGTCCGGATGGCTGGCGGCCGGTCCGA…	1	529	529	1	forward	1058	0.998	0.998	0	Contig 520	0.5381	0	529
446181177|WP_000259032.1|NG_048081|1|1|sul1|sul1|sulfonamide-resistant_dihydropteroate_synthase_Sul1 NG_048081:101-940	MEG_6583|Drugs|Sulfonamides|Sulfonamide-resistant_dihydropteroate_synthases|SULI	1	0.5381	CCATCCCCGGATCGAGGATGAGCCGGTCGGCAGCGACCCCGCTCCGTCGCAAGGCGGAAACCCGCGCCTCGAAGAACCGCACAATCTCGTCGAGCGCGTCTTCGGGTCGAAGGTGACCGGTGCGGGTGGCGATGCCATCCCGCTGCGCTGAGTGCATAACCACCAGCCTGCAGTCCGCCTCAGCAATATCGGGATAGAGCGCAGGGTCAGGAAATCCTTGGATATCGTTCAGGTAGCCCACGCCGCGCTTGAGCGCATAGCGCTGGGTTTCCGGTTGGAAGCTGTCGATTGAAACACGGTGCATCTGATCGGACAGGGCGTCTAAGAGCGGCGCAATACGTCTGATCTCATCGGCCGGCGATACAGGCCTCGCGTCCGGATGGCTGGCGGCCGGTCCGA…	1	529	529	1	forward	1058	1	1	0	Contig 520	0.5381	0	529
1028098606|WP_063855103.1|NG_048099|1|1|sul1|sul1|sulfonamide-resistant_dihydropteroate_synthase_Sul1 NG_048099:101-940	MEG_6584|Drugs|Sulfonamides|Sulfonamide-resistant_dihydropteroate_synthases|SULI	0.998	0.5381	CCATCCCCGGATCGAGGATGAGCCGGTCGGCAGCGACCCCGCTCCGTCGCAAGGCGGAAACCCGCGCCTCGAAGAACCGCACAATCTCGTCGAGCGCGTCTTCGAGTCGAAGGTGACCGGTGCGGGTGGCGATGCCATCCCGCTGCGCTGAGTGCATAACCACCAGCCTGCAGTCCGCCTCAGCAATATCGGGATAGAGCGCAGGGTCAGGAAATCCTTGGATATCGTTCAGGTAGCCCACGCCGCGCTTGAGCGCATAGCGCTGGGTTTCCGGTTGGAAGCTGTCGATTGAAACACGGTGCATCTGATCGGACAGGGCGTCTAAGAGCGGCGCAATACGTCTGATCTCATCGGCCGGCGATACAGGCCTCGCGTCCGGATGGCTGGCGGCCGGTCCGA…	1	529	529	1	forward	1058	0.998	0.998	0	Contig 520	0.5381	0	529
495205159|WP_007929940.1|NG_048087|1|1|sul1|sul1|sulfonamide-resistant_dihydropteroate_synthase_Sul1 NG_048087:101-952	MEG_6586|Drugs|Sulfonamides|Sulfonamide-resistant_dihydropteroate_synthases|SULI	0.998	0.5392	CCATCCCCGGATCGAGGATGAGCCGGTCGGCAGCGACCCCGCTCCGTCGCAAGGCGGAAACCCGCGCCTCGAAGAACCGCACAATCTCGTCGAGCGCGTCTTCGGGTCGAAGGTGACCGGTGCGGGTGGCGATGCCATCCCGCTGCGCTGAGTGCATAACCACCAGCCTGCAGTCCGCCTCAGCAATATCGGGATAGAGCGCAGGGTCAGGAAATCCTTGGATATCGTTCAGGTAGCCCACGCCGCGCTTGAGCGCATAGCGCTGGGTTTCCGGTTGGAAGCTGTCGATTGAAACACGGTGCATCTGATCGGACAGGGCGTCTAAGAGCGGCGCAATACGTCTGATCTCATCGGCCGGCGATACAGGCCTCGCGTCCGGATGGCTGGCGGCCGGTCCGA…	1	530	530	1	forward	1060	0.998	0.998	0	Contig 520	0.5392	0	530
CARD|gb|JF969163|+|1053-1893|ARO:3000410|sul1 [Vibrio fluvialis]	MEG_6587|Drugs|Sulfonamides|Sulfonamide-resistant_dihydropteroate_synthases|SULI	1	0.5381	CCATCCCCGGATCGAGGATGAGCCGGTCGGCAGCGACCCCGCTCCGTCGCAAGGCGGAAACCCGCGCCTCGAAGAACCGCACAATCTCGTCGAGCGCGTCTTCGGGTCGAAGGTGACCGGTGCGGGTGGCGATGCCATCCCGCTGCGCTGAGTGCATAACCACCAGCCTGCAGTCCGCCTCAGCAATATCGGGATAGAGCGCAGGGTCAGGAAATCCTTGGATATCGTTCAGGTAGCCCACGCCGCGCTTGAGCGCATAGCGCTGGGTTTCCGGTTGGAAGCTGTCGATTGAAACACGGTGCATCTGATCGGACAGGGCGTCTAAGAGCGGCGCAATACGTCTGATCTCATCGGCCGGCGATACAGGCCTCGCGTCCGGATGGCTGGCGGCCGGTCCGA…	1	529	529	1	forward	1058	1	1	0	Contig 520	0.5381	0	529
gi|154757953|emb|AM746675.2|2311-3150 gi|974751547|gb|KU130294.1|233473-234001 gi|982189197|gb|CP013993.1|5430539-5431065	MEG_6588|Drugs|Sulfonamides|Sulfonamide-resistant_dihydropteroate_synthases|SULI	1	0.5381	CCATCCCCGGATCGAGGATGAGCCGGTCGGCAGCGACCCCGCTCCGTCGCAAGGCGGAAACCCGCGCCTCGAAGAACCGCACAATCTCGTCGAGCGCGTCTTCGGGTCGAAGGTGACCGGTGCGGGTGGCGATGCCATCCCGCTGCGCTGAGTGCATAACCACCAGCCTGCAGTCCGCCTCAGCAATATCGGGATAGAGCGCAGGGTCAGGAAATCCTTGGATATCGTTCAGGTAGCCCACGCCGCGCTTGAGCGCATAGCGCTGGGTTTCCGGTTGGAAGCTGTCGATTGAAACACGGTGCATCTGATCGGACAGGGCGTCTAAGAGCGGCGCAATACGTCTGATCTCATCGGCCGGCGATACAGGCCTCGCGTCCGGATGGCTGGCGGCCGGTCCGA…	1	529	529	1	forward	1058	1	1	0	Contig 520	0.5381	0	529
gi|21898660|gb|AY115475.1|5130-5969 gi|974751547|gb|KU130294.1|233473-234001 gi|982189197|gb|CP013993.1|5430539-5431065	MEG_6589|Drugs|Sulfonamides|Sulfonamide-resistant_dihydropteroate_synthases|SULI	1	0.5381	CCATCCCCGGATCGAGGATGAGCCGGTCGGCAGCGACCCCGCTCCGTCGCAAGGCGGAAACCCGCGCCTCGAAGAACCGCACAATCTCGTCGAGCGCGTCTTCGGGTCGAAGGTGACCGGTGCGGGTGGCGATGCCATCCCGCTGCGCTGAGTGCATAACCACCAGCCTGCAGTCCGCCTCAGCAATATCGGGATAGAGCGCAGGGTCAGGAAATCCTTGGATATCGTTCAGGTAGCCCACGCCGCGCTTGAGCGCATAGCGCTGGGTTTCCGGTTGGAAGCTGTCGATTGAAACACGGTGCATCTGATCGGACAGGGCGTCTAAGAGCGGCGCAATACGTCTGATCTCATCGGCCGGCGATACAGGCCTCGCGTCCGGATGGCTGGCGGCCGGTCCGA…	1	529	529	1	forward	1058	1	1	0	Contig 520	0.5381	0	529
gi|224814349|gb|FJ715937.1|7428-8267	MEG_6590|Drugs|Sulfonamides|Sulfonamide-resistant_dihydropteroate_synthases|SULI	0.996	0.5381	CCATCCCCGGATCGAGGATGAGCCGGTCGGCAGCGACCCCGCTCCGTCGCAAGGCGGAAACCCGCGCCTCGAAGAACCGCACAATCTCGTCGAGCGCGTCTTCGGGTCGAAGGTGACCGGTGCGGGTGGCGATGCCATCCCGCTGCGCTGAGTGCATAACCACCAGCCTGCAGTCCGCCTCAGCAATATCGGGATAGAGCGCAGGGTCAGGAAATCCTTGGATATCGTTCAGGTAGCCCACGCCGCGCCTGAGCGCATAGCGCTGGGTTTCCGGTTGGAAGCTGTCGGTTGAAACACGGTGCATCTGATCGGACAGGGCGTCTAAGAGCGGCGCAATACGTCTGATCTCATCGGCCGGCGATACAGGCCTCGCGTCCGGATGGCTGGCGGCCGGTCCGA…	1	529	529	1	forward	1058	0.996	0.996	0	Contig 520	0.5381	0	529
gi|270267857|gb|GU187357.1|6-845 gi|157139467|gb|EU117158.1|2360-3199 gi|118511772|emb|AJ311891.3|4927-5766 gi|71273546|emb|AM040709.1|2463-3302	MEG_6592|Drugs|Sulfonamides|Sulfonamide-resistant_dihydropteroate_synthases|SULI	0.998	0.5381	CCATCCCCGGATCGAGGATGAGCCGGTCGGCAGCGACCCCGCTCCGTCGCAAGGCGGAAACCCGCGCCTCGAAGAACCGCACAATCTCGTCGAGCGCGTCTTCGGGTCGAAGGTGACCGGTGCGGGTGGCGATGCCATCCCGCTGCGCTGAGTGCATAACCACCAGCCTGCAGTCCGCCTCAGCAATATCGGGATAGAGCGCAGGGTCAGGAAATCCTTGGATATCGTTCAGGTAGCCCACGCCGCGCTTGAGCGCATAGCGCTGGGTTTCCGGTTGGAAGCTGTCGATTGAAACACGGTGCATCTGATCGGACAGGGCGTCTAAGAGCGGCGCAATACGTCTGATCTCATCGGCCGGCGATACAGGCCTCGCGTCCGGGTGGCTGGCGGCCGGTCCGA…	1	529	529	1	forward	1058	0.998	0.998	0	Contig 520	0.5381	0	529
gi|325301795|gb|JF262178.1|326-1165	MEG_6593|Drugs|Sulfonamides|Sulfonamide-resistant_dihydropteroate_synthases|SULI	0.998	0.5381	CCATCCCCGGATCGAGGATGAGCCGGTCGGCAGCGACCCCGCTCCGTCGCAAGGCGGAAACCCGCGCCTCGAAGAACCGCACAATCTCGTCGAGCGCGTCTTCGGGTCGAAGGTGACCGGTGCGGGTGGCGATGCCATCCCGCTGCGCTGAGTGCATAACCACCAGCCTGCAGTCCGCCTCAGCAATATCGGGATAGAGCGCAGGGTCAGGAAATCCTTGGATATCGTTCAGGTAGCACACGCCGCGCTTGAGCGCATAGCGCTGGGTTTCCGGTTGGAAGCTGTCGATTGAAACACGGTGCATCTGATCGGACAGGGCGTCTAAGAGCGGCGCAATACGTCTGATCTCATCGGCCGGCGATACAGGCCTCGCGTCCGGATGGCTGGCGGCCGGTCCGA…	1	529	529	1	forward	1058	0.998	0.998	0	Contig 520	0.5381	0	529
gi|375155456|gb|JN790946.1|3874-4713	MEG_6594|Drugs|Sulfonamides|Sulfonamide-resistant_dihydropteroate_synthases|SULI	0.996	0.5381	CCATCCCCGGATCGAGGATGAGCCGGTCGGCAGCGACCCCGCTCCGTCGCAAGGCGGAAACCCGCGCCTCGAAGAACCGCACAATCTCGTCGAGCGCGTCTTCGGGTCGAAGGTGACCGGTGCGGGTGGCGATGCCATCCCGCTGCGCTGAGTGCATAACCACCAGCCTGCAGTCCGCGTCAGCAATATCGGGATAGAGCGCAGGGGCAGGAAATCCTTGGATATCGTTCAGGTAGCCCACGCCGCGCTTGAGCGCATAGCGCTGGGTTTCCGGTTGGAAGCTGTCGATTGAAACACGGTGCATCTGATCGGACAGGGCGTCTAAGAGCGGCGCAATACGTCTGATCTCATCGGCCGGCGATACAGGCCTCGCGTCCGGATGGCTGGCGGCCGGTCCGA…	1	529	529	1	forward	1058	0.996	0.996	0	Contig 520	0.5381	0	529
gi|45332239|gb|AY524415.2|9740-10579	MEG_6595|Drugs|Sulfonamides|Sulfonamide-resistant_dihydropteroate_synthases|SULI	0.998	0.5381	CCATCCCCGGATCGAGGATGAGCCGGTCGGCAGCGACCCCGCTCCGTCGCAAGGCGGAAACCCGCGCCTCGAAGAACCGCACAATCTCGTCGAGCGCGTCTTCGGGTCGGAGGTGACCGGTGCGGGTGGCGATGCCATCCCGCTGCGCTGAGTGCATAACCACCAGCCTGCAGTCCGCCTCAGCAATATCGGGATAGAGCGCAGGGTCAGGAAATCCTTGGATATCGTTCAGGTAGCCCACGCCGCGCTTGAGCGCATAGCGCTGGGTTTCCGGTTGGAAGCTGTCGATTGAAACACGGTGCATCTGATCGGACAGGGCGTCTAAGAGCGGCGCAATACGTCTGATCTCATCGGCCGGCGATACAGGCCTCGCGTCCGGATGGCTGGCGGCCGGTCCGA…	1	529	529	1	forward	1058	0.998	0.998	0	Contig 520	0.5381	0	529
gi|68262569|emb|AM040449.1|3369-4208	MEG_6596|Drugs|Sulfonamides|Sulfonamide-resistant_dihydropteroate_synthases|SULI	0.998	0.5381	CCATCCCCGGATCGAGGATGAGCCGGTCGGCAGCGACCCCGCTCCGTCGCAAGGCGGAAACCCGCGCCTCGAAGAACCGCACAATCTCGTCGAGCGCGTCTTCGGGTCGAAGGTGACCGGTGCGGGTGGCGATGCCATCCCGCTGCGCTGAGTGCATAACCACCAGCCTGCAGTCCGCCTCAGCAATATCGGGATAGAGCGCAGGGTCAGGAAATCCTTGGATATCGTTCAGGTAGCCCACGCCGCGCTTGAGCGCATAGCGCTGGGTTTCCGGTTGGAAGCTGTCGATTGAAACACGGTGCATCTGATCGGACAGGGCGTCTAAGAGCGGCGCAATACGTCTGATCTCATCGGCCGGCGATACAGGCCTCGCGTCCGGATGGCTGGCGGTCGGTCCGA…	1	529	529	1	forward	1058	0.998	0.998	0	Contig 520	0.5381	0	529
gi|695200407|ref|NG_036125.1|2994-3833 gi|695211628|ref|NG_036097.1|7756-8595 gi|974751547|gb|KU130294.1|233473-234001 gi|982189197|gb|CP013993.1|5430539-5431065	MEG_6597|Drugs|Sulfonamides|Sulfonamide-resistant_dihydropteroate_synthases|SULI	1	0.5381	CCATCCCCGGATCGAGGATGAGCCGGTCGGCAGCGACCCCGCTCCGTCGCAAGGCGGAAACCCGCGCCTCGAAGAACCGCACAATCTCGTCGAGCGCGTCTTCGGGTCGAAGGTGACCGGTGCGGGTGGCGATGCCATCCCGCTGCGCTGAGTGCATAACCACCAGCCTGCAGTCCGCCTCAGCAATATCGGGATAGAGCGCAGGGTCAGGAAATCCTTGGATATCGTTCAGGTAGCCCACGCCGCGCTTGAGCGCATAGCGCTGGGTTTCCGGTTGGAAGCTGTCGATTGAAACACGGTGCATCTGATCGGACAGGGCGTCTAAGAGCGGCGCAATACGTCTGATCTCATCGGCCGGCGATACAGGCCTCGCGTCCGGATGGCTGGCGGCCGGTCCGA…	1	529	529	1	forward	1058	1	1	0	Contig 520	0.5381	0	529
gi|695200623|ref|NG_036153.1|6755-7594	MEG_6598|Drugs|Sulfonamides|Sulfonamide-resistant_dihydropteroate_synthases|SULI	0.998	0.5381	CCATCCCCGGATCGAGGATGACCCGGTCGGCAGCGACCCCGCTCCGTCGCAAGGCGGAAACCCGCGCCTCGAAGAACCGCACAATCTCGTCGAGCGCGTCTTCGGGTCGAAGGTGACCGGTGCGGGTGGCGATGCCATCCCGCTGCGCTGAGTGCATAACCACCAGCCTGCAGTCCGCCTCAGCAATATCGGGATAGAGCGCAGGGTCAGGAAATCCTTGGATATCGTTCAGGTAGCCCACGCCGCGCTTGAGCGCATAGCGCTGGGTTTCCGGTTGGAAGCTGTCGATTGAAACACGGTGCATCTGATCGGACAGGGCGTCTAAGAGCGGCGCAATACGTCTGATCTCATCGGCCGGCGATACAGGCCTCGCGTCCGGATGGCTGGCGGCCGGTCCGA…	1	529	529	1	forward	1058	0.998	0.998	0	Contig 520	0.5381	0	529
gi|695209922|ref|NG_035908.1|2653-3492	MEG_6599|Drugs|Sulfonamides|Sulfonamide-resistant_dihydropteroate_synthases|SULI	0.987	0.5381	CCATCCCCGGATCGAGGATGAGCCGGTCGGCAGCGACCCCGCTCCGTCGCAAGGCGGAAACCCGCGCCTCGAAGAACCGCACAATCTCGTCGAGCGCGTCTTCGGGTCGAAGGTGACCGGTGCGGGTGGCGATGCCATCCCGCTGCGCTGAGTGCATAACCACCAGCCTGCAGTCCGCCTCAGCAATATCGGGATAGAGCGCAGGGTCAGGAAATCCTTGGATATCGTTCAGGTAGCCCACGCCGCGCTTGAGCGCATAGCGCTGGGTTTCCGGTTGGAAGCTGTTGATTGAAACACGGTGCATCTGATCGGACAGGGCGTCTAAGAGCGGCCCAATACGTCTGATCTCATCGGCCGGCGAAACAGGCCTTGCGTTAGAATGGCTGGCGGCCGGTCCGA…	1	529	529	1	forward	1058	0.987	0.987	0	Contig 520	0.5381	0	529
gi|695210449|ref|NG_035943.1|3369-4208	MEG_6600|Drugs|Sulfonamides|Sulfonamide-resistant_dihydropteroate_synthases|SULI	0.994	0.5381	CCATCCCCGGATCGAGGATGAGCCGGTCGGCAGCGACCCCGCTCCTTCGCAAGGCGGAAACCCGCGCCTCGAAGAACCGCACAATCTCGTCGAGCGCGTCTTCGGGTCGAAGGTGACCGGTGCGGGTGGCGATGCCATCCCGCTGCGCTGAGTGCATAACCACCAGCCTGCAGTCCGCCTCAGCAATATCGGGATAGAGCGCAGGGTCAGGAAATCCTTGGATATCGTTCAGGTAGCCCACTCCGCGCTTGAGCGCATAGCGCTGGGTTTCCGGTTGGAAGCTGTCGATTGAAACACGGTGCATCTGATCGGACAGGGCGTCTAAGAGCGGCGCAATACGTCTGATCTCATCGGCCGGCGATACAGGCCTCGCGTCCGGATGGCTGGCGGCCGGTCCGA…	1	529	529	1	forward	1058	0.994	0.994	0	Contig 520	0.5381	0	529
gi|695211314|ref|NG_036058.1|3503-4342	MEG_6601|Drugs|Sulfonamides|Sulfonamide-resistant_dihydropteroate_synthases|SULI	0.998	0.5381	CCATCCCCGGATCGAGGATGAGCCGGTCGGCAGCGACCCCGCTCCGTCGCAATGCGGAAACCCGCGCCTCGAAGAACCGCACAATCTCGTCGAGCGCGTCTTCGGGTCGAAGGTGACCGGTGCGGGTGGCGATGCCATCCCGCTGCGCTGAGTGCATAACCACCAGCCTGCAGTCCGCCTCAGCAATATCGGGATAGAGCGCAGGGTCAGGAAATCCTTGGATATCGTTCAGGTAGCCCACGCCGCGCTTGAGCGCATAGCGCTGGGTTTCCGGTTGGAAGCTGTCGATTGAAACACGGTGCATCTGATCGGACAGGGCGTCTAAGAGCGGCGCAATACGTCTGATCTCATCGGCCGGCGATACAGGCCTCGCGTCCGGATGGCTGGCGGCCGGTCCGA…	1	529	529	1	forward	1058	0.998	0.998	0	Contig 520	0.5381	0	529
gi|695212518|ref|NG_036429.1|2846-3685	MEG_6603|Drugs|Sulfonamides|Sulfonamide-resistant_dihydropteroate_synthases|SULI	0.996	0.5381	CCATCCCCGGATCGAGGATGAGCCGGTCGGCAGCGACCCCGCTCCGTCGCAAGGCGGAAACCCGCGCCTCGAAGAACCGCACAATCTCGTCGAGCGCGTCTTCGGGTCGAAGGTGACCGGTGCGGGTGGCGATGCCATCCCGCTGCGCTGAGTGCATAACCACCAGCCTGCAGTCCGCCTCAGCAATATCGGGATAGAGCGCAGGGTCAGGAAATCCTTGGATATCGTTCAGGTAGCCCACGCCGCGCTTGAGCGCATAGCGCTGGGTTTCCGGTTGGAAGCTGTCGATTGAAACACGGTGCATCTGATCGGACAGGGCGTCTAAGAGCGGCGCAATACGTCTGATCTCATCGGCCGGCGATACAGGCCTCGCGTCCGGATGGCTGGCGGCCGGTCCGA…	1	529	529	1	forward	1058	0.996	0.996	0	Contig 520	0.5381	0	529
gi|695212668|ref|NG_036469.1|1925-1086	MEG_6604|Drugs|Sulfonamides|Sulfonamide-resistant_dihydropteroate_synthases|SULI	0.998	0.5381	CCATCCCCGGATCGAGGATGAGCCGGTCGGCAGCGACCCCGCTCCGTCGCAAGGCGGAAACCCGCGCCTCGAAGAACCGCACAATCTCGTCGAGCGCGTCTTCGGGTCGAAGGTGACCGGTGCGGGTGGCGATGCCATCCCGCTGCGCTGAGTGCATAACCACCAGCCTGCAGTCCGCCTCAGCAATATCGGGATAGAGCGCAGGGTCAGGAAATCCTTGGATATCGTTCAGGTAGCCCACGCCGCGCTTGAGCGCATAGCGCTGGGTTTCCGGTTGGAAGCTGTCGATTGAAACACGGTGCATCTGATCGGACAGGGCGTCTAAGAGCGGCGCAATACGTCTGATCTCATCGGCCGGCGATACAGGCCTCGCGTCCGGATGGCTGGCGGCCGGTCCGA…	1	529	529	1	forward	1058	0.998	0.998	0	Contig 520	0.5381	0	529
gi|695212668|ref|NG_036469.1|7392-6553	MEG_6605|Drugs|Sulfonamides|Sulfonamide-resistant_dihydropteroate_synthases|SULI	0.998	0.5381	CCATCCCCGGATCGAGGATGAGCCGGTCGGCAGCGACCCCGCTCCGTCGCAAGGCGGAAACCCGCGCCTCGAAGAACCGCACAATCTCGTCGAGCGCGTCTTCGGGTCGAAGGTGACCGGTGCGGGTGGCGATGCCATCCCGCTGCGCTGAGTGCATAACCACCAGCCTGCAGTCCGCCTCAGCAATATCGGGATAGAGCGCAGGGTCAGGAAATCCTTGGATATCGTTCAGGTAGCCCACGCCGCGCTTGAGCGCATAGCGCTGGGTTTCCGGTTGGAAGCTGTCGATTGAAACACGGTGCATCTGATCGGACAGGGCGTCTAAGAGCGGCGCAATACGTCTGATCTCATCGGCCGGCGATACAGGCCTCGCGTCCGGATGGCTGGCGGCCGGTCCGA…	1	529	529	1	forward	1058	0.998	0.998	0	Contig 520	0.5381	0	529
gi|695213434|ref|NG_036607.1|16290-17156	MEG_6606|Drugs|Sulfonamides|Sulfonamide-resistant_dihydropteroate_synthases|SULI	0.998	0.5656	CCATCCCCGGATCGAGGATGAGCCGGTCGGCAGCGACCCCGCTCCGTCGCAAGGCGGAAACCCGCGCCTCGAAGAACCGCACAATCTCGTCGAGCGCGTCTTCGAGTCGAAGGTGACCGGTGCGGGTGGCGATGCCATCCCGCTGCGCTGAGTGCATAACCACCAGCCTGCAGTCCGCCTCAGCAATATCGGGATAGAGCGCAGGGTCAGGAAATCCTTGGATATCGTTCAGGTAGCCCACGCCGCGCTTGAGCGCATAGCGCTGGGTTTCCGGTTGGAAGCTGTCGATTGAAACACGGTGCATCTGATCGGACAGGGCGTCTAAGAGCGGCGCAATACGTCTGATCTCATCGGCCGGCGATACAGGCCTCGCGTCCGGATGGCTGGCGGCCGGTCCGA…	1	556	556	1	forward	1112	0.998	0.998	0	Contig 520	0.5656	0	556
gi|695223897|ref|NG_040952.1|6926-7765 gi|695220981|ref|NG_039598.1|6926-7765	MEG_6607|Drugs|Sulfonamides|Sulfonamide-resistant_dihydropteroate_synthases|SULI	0.998	0.5381	CCATCCCCGGATCGAGGATGAGCCGGTCGGCAGCGACCCCGCTCCGTCGCAAGGCGGAAACCCGCGCCTCGAAGAACCGCACAATCTCGTCGAGCGCGTCTTCGGGTCGAAGGTGACCGGTGCGGGTGGCGATGCCATCCCGCTGCGCTGAGTGCATAACCACCAGCCTGCAGTCCGCCTCAGCAATATCGGGATAGAGCGCAGGGTCAGGAAATCCTTGGATATCGTTCAGGTAGCCCACGCCGCGCTTGAGCGCATAGCGCTGGGTTTCCGGTTGGAAGCTGTCGATTGAAACACGGTGCATCTGATCGGACAGGGCGTCTAAGAGCGGCGCAATACGTCTGATCTCATCGGCCGGCGATACAGGCCTCGCGTCCGGATGGCTGGCGGCCGGCCCGA…	1	529	529	1	forward	1058	0.998	0.998	0	Contig 520	0.5381	0	529
gi|72536051|gb|DQ143913.1|3703-4533	MEG_6608|Drugs|Sulfonamides|Sulfonamide-resistant_dihydropteroate_synthases|SULI	0.998	0.529	CCATCCCCGGATCGAGGATGAGCCGGTCGGCAGCGACCCCGCTCCGTCGCAAGGCGGAAACCCGCGCCTCGAAGAACCGCACAATCTCGTCGAGCGCGTCTTCGGGTCGAAGGTGACCGGTGCGGGTGGCGATGCCATCCCGCTGCGCTGAGTGCATAACCACCAGCCTGCAGTCCGTCTCAGCAATATCGGGATAGAGCGCAGGGTCAGGAAATCCTTGGATATCGTTCAGGTAGCCCACGCCGCGCTTGAGCGCATAGCGCTGGGTTTCCGGTTGGAAGCTGTCGATTGAAACACGGTGCATCTGATCGGACAGGGCGTCTAAGAGCGGCGCAATACGTCTGATCTCATCGGCCGGCGATACAGGCCTCGCGTCCGGATGGCTGGCGGCCGGTCCGA…	1	520	520	1	forward	1040	0.998	0.998	0	Contig 520	0.529	0	520
gi|765526698|gb|KF743818.1|15871-15032 gi|478439656|gb|CP003376.1|17497-16658 gi|409723607|gb|CP003505.2|15871-15032 gi|89211889|gb|DQ352176.1|2394-1555 gi|31746361|emb|AJ564903.1|15871-15032	MEG_6609|Drugs|Sulfonamides|Sulfonamide-resistant_dihydropteroate_synthases|SULI	0.998	0.5381	CCATCCCCGGATCGAGGATGAGCCGGTCGGCAGCGACCCCGCTCCGTCGCAAGGCGGAAACCCGCGCCTCGAAGAACCGCACAATCTCGTCGAGCGCATCTTCGGGTCGAAGGTGACCGGTGCGGGTGGCGATGCCATCCCGCTGCGCTGAGTGCATAACCACCAGCCTGCAGTCCGCCTCAGCAATATCGGGATAGAGCGCAGGGTCAGGAAATCCTTGGATATCGTTCAGGTAGCCCACGCCGCGCTTGAGCGCATAGCGCTGGGTTTCCGGTTGGAAGCTGTCGATTGAAACACGGTGCATCTGATCGGACAGGGCGTCTAAGAGCGGCGCAATACGTCTGATCTCATCGGCCGGCGATACAGGCCTCGCGTCCGGATGGCTGGCGGCCGGTCCGA…	1	529	529	1	forward	1058	0.998	0.998	0	Contig 520	0.5381	0	529
gi|817614502|gb|KF483599.2|47041-47880 gi|730910660|gb|KM921776.1|20926-21765 gi|602249473|gb|KC118540.6|67243-68082 gi|484355510|gb|FJ172370.5|47759-48598 gi|325301724|gb|JF262165.1|2493-3332 gi|169147133|emb|CU459141.1|3651456-3650617 gi|85813394|emb|CT025832.1|51315-52154	MEG_6610|Drugs|Sulfonamides|Sulfonamide-resistant_dihydropteroate_synthases|SULI	0.998	0.5381	CCATCCCCGGATCGAGGATGAGCCGGTCGGCAGCGACCCCGCTCCGTCGCAAGGCGGAAACCCGCGCCTCGAAGAACCGCACAATCTCGTCGAGCGCGTCTTCGGGTCGAAGGTGACCGGTGCGGGTGGCGATGCCATCCCGCTGCGCTGAGTGCATAACCACCAGCCTGCAGTCCGCCTCAGCAATATCGGGATAGAGCGCAGGGTCAGGAAATCCTTGGATATCGTTCAGGTAGCCCACGCCGCGCTTGAGCGCATAGCGCTGGGTTTCCGGTTGGAAGCTGTCGATTGAAACACGGTGCATCTGATCGGACAGGGCGTCTAAGAGCGGCGCAATACGTCTGATCTCATCGGCCGGCGATACAGGCCTCGCGTCCGGATGGCTGGCGGCCGGTCCGA…	1	529	529	1	forward	1058	0.998	0.998	0	Contig 520	0.5381	0	529
gi|87295500|gb|DQ125241.2|3549-4388 gi|974751547|gb|KU130294.1|233473-234001 gi|982189197|gb|CP013993.1|5430539-5431065	MEG_6611|Drugs|Sulfonamides|Sulfonamide-resistant_dihydropteroate_synthases|SULI	1	0.5381	CCATCCCCGGATCGAGGATGAGCCGGTCGGCAGCGACCCCGCTCCGTCGCAAGGCGGAAACCCGCGCCTCGAAGAACCGCACAATCTCGTCGAGCGCGTCTTCGGGTCGAAGGTGACCGGTGCGGGTGGCGATGCCATCCCGCTGCGCTGAGTGCATAACCACCAGCCTGCAGTCCGCCTCAGCAATATCGGGATAGAGCGCAGGGTCAGGAAATCCTTGGATATCGTTCAGGTAGCCCACGCCGCGCTTGAGCGCATAGCGCTGGGTTTCCGGTTGGAAGCTGTCGATTGAAACACGGTGCATCTGATCGGACAGGGCGTCTAAGAGCGGCGCAATACGTCTGATCTCATCGGCCGGCGATACAGGCCTCGCGTCCGGATGGCTGGCGGCCGGTCCGA…	1	529	529	1	forward	1058	1	1	0	Contig 520	0.5381	0	529
gi|930190865|emb|LN555650.1|96536-95685 gi|930190865|emb|LN555650.1|259231-258394 gi|930189590|emb|HG530658.1|96281-95430 gi|930189590|emb|HG530658.1|194939-194102 gi|761589803|dbj|AP014651.1|316957-316106 gi|761589803|dbj|AP014651.1|5302118-5302969 gi|761589803|dbj|AP014651.1|324887-324361 gi|761589803|dbj|AP014651.1|5294188-5294714 gi|752502612|dbj|AP014611.1|152913-153764 gi|752502612|dbj|AP01…	MEG_6612|Drugs|Sulfonamides|Sulfonamide-resistant_dihydropteroate_synthases|SULI	0.998	0.5392	CCATCCCCGGATCGAGGATGAGCCGGTCGGCAGCGACCCCGCTCCGTCGCAAGGCGGAAACCCGCGCCTCGAAGAACCGCACAATCTCGTCGAGCGCGTCTTCGGGTCGAAGGTGACCGGTGCGGGTGGCGATGCCATCCCGCTGCGCTGAGTGCATAACCACCAGCCTGCAGTCCGCCTCAGCAATATCGGGATAGAGCGCAGGGTCAGGAAATCCTTGGATATCGTTCAGGTAGCCCACGCCGCGCTTGAGCGCATAGCGCTGGGTTTCCGGTTGGAAGCTGTCGATTGAAACACGGTGCATCTGATCGGACAGGGCGTCTAAGAGCGGCGCAATACGTCTGATCTCATCGGCCGGCGATACAGGCCTCGCGTCCGGATGGCTGGCGGCCGGTCCGA…	1	530	530	1	forward	1060	0.998	0.998	0	Contig 520	0.5392	0	530
gi|937559777|gb|KT454971.1|367058-366177 gi|937559777|gb|KT454971.1|358200-357382 gi|164521141|gb|DQ914960.2|5778-6659 gi|164521141|gb|DQ914960.2|14636-15454 gi|984881271|gb|CP014215.1|2292203-2291385 gi|984881271|gb|CP014215.1|2304967-2304149 gi|970698242|gb|KT988020.1|22635-23453 gi|970698221|gb|KT988019.1|7447-8265 gi|970698093|gb|KT988018.1|115121-115939 gi|982189197|gb|CP013993.1|5424788-542…	MEG_6613|Drugs|Sulfonamides|Sulfonamide-resistant_dihydropteroate_synthases|SULI	1	0.5381	CCATCCCCGGATCGAGGATGAGCCGGTCGGCAGCGACCCCGCTCCGTCGCAAGGCGGAAACCCGCGCCTCGAAGAACCGCACAATCTCGTCGAGCGCGTCTTCGGGTCGAAGGTGACCGGTGCGGGTGGCGATGCCATCCCGCTGCGCTGAGTGCATAACCACCAGCCTGCAGTCCGCCTCAGCAATATCGGGATAGAGCGCAGGGTCAGGAAATCCTTGGATATCGTTCAGGTAGCCCACGCCGCGCTTGAGCGCATAGCGCTGGGTTTCCGGTTGGAAGCTGTCGATTGAAACACGGTGCATCTGATCGGACAGGGCGTCTAAGAGCGGCGCAATACGTCTGATCTCATCGGCCGGCGATACAGGCCTCGCGTCCGGATGGCTGGCGGCCGGTCCGA…	1	529	529	1	forward	1058	1	1	0	Contig 520	0.5381	0	529
gi|943457735|gb|KT818627.1|96560-97396 gi|943457735|gb|KT818627.1|158153-158989 gi|950836029|gb|KT897470.1|1833-2669 gi|829596799|gb|KR351290.1|89181-88345 gi|746616805|gb|KJ187752.1|78174-79010 gi|742994109|gb|CP010391.1|46165-45329 gi|667713574|gb|CP006801.1|42395-41559 gi|662716651|gb|CP008824.1|205800-206636 gi|660573358|gb|CP008790.1|157279-158115 gi|640855459|gb|CP007732.1|158132-158968 gi|…	MEG_6614|Drugs|Sulfonamides|Sulfonamide-resistant_dihydropteroate_synthases|SULI	1	0.5351	CCATCCCCGGATCGAGGATGAGCCGGTCGGCAGCGACCCCGCTCCGTCGCAAGGCGGAAACCCGCGCCTCGAAGAACCGCACAATCTCGTCGAGCGCGTCTTCGGGTCGAAGGTGACCGGTGCGGGTGGCGATGCCATCCCGCTGCGCTGAGTGCATAACCACCAGCCTGCAGTCCGCCTCAGCAATATCGGGATAGAGCGCAGGGTCAGGAAATCCTTGGATATCGTTCAGGTAGCCCACGCCGCGCTTGAGCGCATAGCGCTGGGTTTCCGGTTGGAAGCTGTCGATTGAAACACGGTGCATCTGATCGGACAGGGCGTCTAAGAGCGGCGCAATACGTCTGATCTCATCGGCCGGCGATACAGGCCTCGCGTCCGGATGGCTGGCGGCCGGTCCGA…	1	526	526	1	forward	1052	1	1	0	Contig 520	0.5351	0	526
gi|970698242|gb|KT988020.1|22634-23601 gi|970698221|gb|KT988019.1|7446-8413 gi|970698093|gb|KT988018.1|115120-116087 gi|982189197|gb|CP013993.1|5424787-5425754 gi|982189197|gb|CP013993.1|5430539-5431065 gi|974751143|gb|KU238092.1|13029-12062 gi|975048878|gb|CP013962.1|2821896-2822863 gi|974255378|gb|CP008857.1|6671282-6672249 gi|974022331|gb|CP013924.1|2757406-2756439 gi|974022331|gb|CP013924.1|1…	MEG_6615|Drugs|Sulfonamides|Sulfonamide-resistant_dihydropteroate_synthases|SULI	1	0.5392	CCATCCCCGGATCGAGGATGAGCCGGTCGGCAGCGACCCCGCTCCGTCGCAAGGCGGAAACCCGCGCCTCGAAGAACCGCACAATCTCGTCGAGCGCGTCTTCGGGTCGAAGGTGACCGGTGCGGGTGGCGATGCCATCCCGCTGCGCTGAGTGCATAACCACCAGCCTGCAGTCCGCCTCAGCAATATCGGGATAGAGCGCAGGGTCAGGAAATCCTTGGATATCGTTCAGGTAGCCCACGCCGCGCTTGAGCGCATAGCGCTGGGTTTCCGGTTGGAAGCTGTCGATTGAAACACGGTGCATCTGATCGGACAGGGCGTCTAAGAGCGGCGCAATACGTCTGATCTCATCGGCCGGCGATACAGGCCTCGCGTCCGGATGGCTGGCGGCCGGTCCGA…	1	530	530	1	forward	1060	1	1	0	Contig 520	0.5392	0	530
gi|117580241|dbj|AB281183.1|28-879 gi|117580238|dbj|AB281182.1|835-1686 gi|761589803|dbj|AP014651.1|324887-324361 gi|761589803|dbj|AP014651.1|5294188-5294714 gi|672940377|gb|AY963803.6|23638-24164 gi|666688170|gb|KJ463833.1|24848-25374	MEG_6620|Drugs|Sulfonamides|Sulfonamide-resistant_dihydropteroate_synthases|SULII	0.998	0.5392	CCATCCCCGGATCGAGGATGAGCCGGTCGGCAGCGACCCCGCTCCGTCGCAAGGCGGAAACCCGCGCCTCGAAGAACCGCACAATCTCGTCGAGCGCGTCTTCGGGTCGAAGGTGACCGGTGCGGGTGGCGATGCCATCCCGCTGCGCTGAGTGCATAACCACCAGCCTGCAGTCCGCCTCAGCAATATCGGGATAGAGCGCAGGGTCAGGAAATCCTTGGATATCGTTCAGGTAGCCCACGCCGCGCTTGAGCGCATAGCGCTGGGTTTCCGGTTGGAAGCTGTCGATTGAAACACGGTGCATCTGATCGGACAGGGCGTCTAAGAGCGGCGCAATACGTCTGATCTCATCGGCCGGCGATACAGGCCTCGCGTCCGGATGGCTGGCGGCCGGTCCGA…	1	530	530	1	forward	1060	0.998	0.998	0	Contig 520	0.5392	0	530
gi|15983740|gb|AY047357.1|63-914	MEG_6623|Drugs|Sulfonamides|Sulfonamide-resistant_dihydropteroate_synthases|SULII	0.996	0.5392	CCATCCCCGGATCGAGGATGAGCCGGTCGGCAGCGACCCCGCTCCGTCGCAAGGCGGAAACCCGCGCCTCGAAGAACCGCACAATCTCGTCGAGCGCGTCTTCGGGTCGAAGGTGACCGGTGCGGGTGGCGATGCCATCCCGCTGCGCTGAGTGCATAACCACCAGCCTGCAGTCCGCCTCAGCAATATCGGGATAGAGCGCAGGGTCAGGAAATCCTTGGATATCGTTCAGGTAGCCCACGCCGCGCTTGAGCGCATAGCGCTGGGTTTCCGGTTGGAAGCTGTCGATTGAAACACGGTGCATCTGATCGGACAGGGCGTCTAAGAGCGGCGCAATACGTCTGATCTCATCGGCCGGCGATACAGGCCTCGCGTCCGGATGGCTGGCGGCCGGTCCGA…	1	530	530	1	forward	1060	0.996	0.996	0	Contig 520	0.5392	0	530
gi|695211084|ref|NG_036020.1|2766-3605	MEG_6635|Drugs|Sulfonamides|Sulfonamide-resistant_dihydropteroate_synthases|SULII	0.998	0.5381	CCATCCCCGGATCGAGGATGAGCCGGTCGGCAGCGACCCCGCTCCGTCGCAAGGCGGAAACCCGCGCCTCGAAGAACCGCACAATCTCGTCGAGCGCGTCTTCGGGTCGAAGGTGACCGGTGCGGGTGGCGATGCCATCCCGCTGCGCTGAGTGCATAACCACCAGCCTGCAGTCCGCCTCAGCAATATCGGGATAGAGCGCAGGGTCAGGAAATCCTTGGATATCGTTCAGGTAGCCCACGCCGCGCTTGAGCGCATAGCGCTGGGTTTCCGGTTGGAAGCTGTCGATTGAAACACGGTGCATCTGATCGGACAGGGCGTCTAAGAGCGGCGCAATACGTCTGATCTCATCGGCCGGCGATACAGGCCTCGCGTCCGGATGGCTGGCGGCCGGTCCGA…	1	529	529	1	forward	1058	0.998	0.998	0	Contig 520	0.5381	0	529
1105502195|WP_071846345.1|NG_052442|1|1|aadA2|aadA2|ANT(3'')-Ia_family_aminoglycoside_nucleotidyltransferase_AadA2 NG_052442:101-892	MEG_770|Drugs|Aminoglycosides|Aminoglycoside_O-nucleotidyltransferases|ANT3-DPRIME	0.994	0.5229	ATGAGGGAAGCGGTGACCATCGAAA-TTTCGAAC-CAACTACCAGAGGTGCTAAGCGTCATTGAGCGCCATCTGGAATCAACGTTGCTGGCCGTGCATTTGTACGGCTCCGCAGTGGATGGCGGCCTGAAGCCATACAGCGATATTGATTTGTTGGTTACTGTGGCCGTAAAGCTTGATGAAACGACGCGGCGAGCATTGCTCAATGATCTTATGGAGGCTTCGGCTTTCCCTGGCGAGAGCGAGACGCTCCGCGCTATAGAAGTCACCCTTGTCGTGCATGACGACATCATCCCGTGGCGTTATCCGGCTAAGCGCGAGCTGCAATTTGGAGAATGGCAGCGCAATGACATTCTTGCGGGTATCTTCGAGCCAGCCATGATCGACATTGATCTAGCTA…	1	490	490	1	forward	980	0.994	0.994	0	Contig 523	0.5229	0	490
695269895|WP_032491964.1|NG_052487|1|1|aadA2|aadA2|ANT(3'')-Ia_family_aminoglycoside_nucleotidyltransferase_AadA2 NG_052487:101-892	MEG_771|Drugs|Aminoglycosides|Aminoglycoside_O-nucleotidyltransferases|ANT3-DPRIME	0.994	0.5229	ATGAGGGAAGCGGTGACCATCGAAA-TTTCGAAC-CAACTATCAGAGGTGCTAAGCGCCATTGAGCGCCATCTGGAATCAACGTTGCTGGCCGTGCATTTGTACGGCTCCGCAGTGGATGGCGGCCTGAAGCCATACAGCGATATTGATTTGTTGGTTACTGTGGCCGTAAAGCTTGATGAAACGACGCGGCGAGCATTGCTCAATGATCTTATGGAGGCTTCGGCTTTCCCTGGCGAGAGCGAGACGCTCCGCGCTATAGAAGTCACCCTTGTCGTGCATGACGACATCATCCCGTGGCGTTATCCGGCTAAGCGCGAGCTGCAATTTGGAGAATGGCAGCGCAATGACATTCTTGCGGGTATCTTCGAGCCAGCCATGATCGACATTGATCTAGCTA…	1	490	490	1	forward	980	0.994	0.994	0	Contig 523	0.5229	0	490
499425585|WP_011113049.1|NG_052317|1|1|aadA25|aadA25|ANT(3'')-Ia_family_aminoglycoside_nucleotidyltransferase_AadA25 NG_052317:101-892	MEG_772|Drugs|Aminoglycosides|Aminoglycoside_O-nucleotidyltransferases|ANT3-DPRIME	0.928	0.5208	ATGAGGGAAGCGGTGACCATCGAAA-TTTCGAAC-CAACTATCAGAGGTGCTAAGCGTCATTGAGCGCCATCTGGAATCAACGTTGCTGGCCGTACATTTGTACGGCTCCGCAGTGGATGGCGGCCTGAAGCCACACAGTGATATTGATTTGCTGGTTACGGTGACCGTAAGGCTTGATGAAACAACGCGGCGAGCTTTGATCAACGACCTTTTGGAAACTTCGGCTTCCCCTGGAGAGAGCGAGATTCTCCGCGCTGTAGAAGTCACCATTGTTGTGCACGACGACATCATTCCGTGGCGTTATCCAGCTAAGCGCGAACTGCAATTTGGAGAATGGCAGCGCAATGACATTCTTGCAGGTATCTTCGAGCCAGCCACGATCGACATTGATCTGGCTA…	1	488	488	1	forward	976	0.928	0.928	0	Contig 523	0.5208	0	488
851889999|WP_048207712.1|NG_052537|1|1|aadA2|aadA2|ANT(3'')-Ia_family_aminoglycoside_nucleotidyltransferase_AadA2 NG_052537:101-892	MEG_773|Drugs|Aminoglycosides|Aminoglycoside_O-nucleotidyltransferases|ANT3-DPRIME	0.988	0.5229	ATGAGGGAAGCGGTGACCATCGAAA-TTTCGAAC-CAACTATCAGAGGTGCTAAGCGTCATTGAGCGCCATCTGGAATCAACGTTGCTGGCCGTGCATTTGTACGGCTCCGCAGTGGATGGCGGCCTGAAGCCATACAGCGATATTGATTTGTTGGTTACTGTGGCCGTAAAGCTTGATGAAACGACGCGGCGAGCATTGCTCAATGACCTTATGGAGGCTTCGGCTTTCCCTGGCGAGAGCGAGACGCTCCGCGCTATAGAAGTCACCCTTGTCGTGCATGACGACATCATCCCGTGGCGTTATCCGGCTAAGCGCGAGCTGCAATTTGGAGAATGGCAGCGCAATGACATTCTTGCAGGTATCTTCGAGCCAGCCACGATCGACATTGATCTGGCTA…	1	490	490	1	forward	980	0.988	0.988	0	Contig 523	0.5229	0	490
1105502196|WP_071846346.1|NG_052443|1|1|aadA3|aadA3|ANT(3'')-Ia_family_aminoglycoside_nucleotidyltransferase_AadA3 NG_052443:101-892	MEG_774|Drugs|Aminoglycosides|Aminoglycoside_O-nucleotidyltransferases|ANT3-DPRIME	0.998	0.5229	ATGAGGGAAGCGGTGACCATCGAAA-TTTCGAAC-CAACTATCAGAGGTGCTAAGCGTCATTGAGCGCCATCTGGAATCAACGTTGCTGGCCGTGCATTTGTACGGCTCCGCAGTGGATGGCGGCCTGAAGCCATACAGCGATATTGATTTGTTGGTTACTGTGGCCGTAAAGCTTGATGAAACGACGCGGCGAGCATTGCTCAATGACCTTATGGAGGCTTCGGCTTTCCCTGGCGAGAGCGAGACGCTCCGCGCTATAGAAGTCACCCTTGTCGTGCATGACGACATCATCCCGTGGCGTTATCCGGCTAAGCGCGAGCTGCAATTTGGAGAATGGCAGCGCAATGACATTCTTGCGGGTATCTTCGAGCCAGCCATGATCGACATTGATCTAGCTA…	1	490	490	1	forward	980	0.998	0.998	0	Contig 523	0.5229	0	490
1105502174|WP_071846325.1|NG_052408|1|1|aadA8|aadA8|ANT(3'')-Ia_family_aminoglycoside_nucleotidyltransferase_AadA8 NG_052408:101-898	MEG_775|Drugs|Aminoglycosides|Aminoglycoside_O-nucleotidyltransferases|ANT3-DPRIME	0.998	0.5229	ATGAGGGAAGCGGTGACCATCGAAA-TTTCGAAC-CAACTATCAGAGGTGCTAAGCGTCATTGAGCGCCATCTGGAATCAACGTTGCTGGCCGTGCATTTGTACGGCTCCGCAGTGGATGGCGGCCTGAAGCCATACAGCGATATTGATTTGTTGGTTACTGTGGCCGTAAAGCTTGATGAAACGACGCGGCGAGCATTGCTCAATGACCTTATGGAGGCTTCGGCTTTCCCTGGCGAGAGCGAGACGCTCCGCGCTATAGAAGTCACCCTTGTCGTGCATGACGACATCATCCCGTGGCGTTATCCGGCTAAGCGCGAGCTGCAATTTGGAGAATGGCAGCGCAATGACATTCTTGCGGGTATCTTCGAGCCAGCCATGATCGACATTGATCTAGCTA…	1	490	490	1	forward	980	0.998	0.998	0	Contig 523	0.5229	0	490
1028081053|WP_063840436.1|NG_047345|1|1|aadA21|aadA21|ANT(3'')-Ia_family_aminoglycoside_nucleotidyltransferase_AadA21 NG_047345:101-892	MEG_776|Drugs|Aminoglycosides|Aminoglycoside_O-nucleotidyltransferases|ANT3-DPRIME	0.969	0.5208	ATGAGGGAAGCGGTGACCATCGAAA-TTTCGAAC-CAACTATCAGAGGTGCTAAGCGTCATTGAGCGCCATCTGGAATCAACGTTGCTGGCCGTGCATTTGTACGGCTCCGCAGTGGATGGCGGCCTGAAGCCATACAGCGATATTGATTTGTTGGTTACTGTGGCCGTAAAGCTTGATGAAACGACGCGGCGAGCATTGCTCAATGATCTTATGGAGGCTTCGGCTTTCCCTGGAGAGAGCGAGACGCTCCGCGCTATAGAAGTCACCCTTGTCGTGCATGACGACATCATTCCGTGGCGTTATCCAGCTAAGCGCGAACTGCAATTTGGAGAATGGCAGCGCAATGACATTCTTGCAGGTATCTTCGAGCCAGCCACGATCGACATTGATCTGGCTA…	1	488	488	1	forward	976	0.969	0.969	0	Contig 523	0.5208	0	488
1105502115|WP_071846267.1|NG_052308|1|1|aadA11|aadA11|ANT(3'')-Ia_family_aminoglycoside_nucleotidyltransferase_AadA11 NG_052308:101-892	MEG_777|Drugs|Aminoglycosides|Aminoglycoside_O-nucleotidyltransferases|ANT3-DPRIME	0.963	0.5229	ATGAGGGAAGCGGTGACCATCGAAA-TTTCGAAC-CAACTATCAGAGGTGCTAAGCGTCATTGAGCGCCATCTGGAATCAACGTTGCTGGCCGTGCATTTGTACGGCTCCGCAGTGGATGGCGGCCTGAAGCCATACAGCGATATTGATTTGTTGGTTACTGTGGCCGTAAAGCTTGATGAAACGACGCGGCGAGCATTGCTCAATGATCTTATGGAGGCTTCGGCTTTCCCTGGCGAGAGCGAGACGCTCCGCGCTATAGAAGTCACCATTGTTGTGCACGACGACATCATTCCGTGGCGTTATCCAGCTAAGCGCGAACTGCAATTTGGAGAATGGCAGCGCAATGACATTCTTGCGGGTATCTCCGAGCCAGCCATGATCGACGTTGATCTGGCTA…	1	490	490	1	forward	980	0.963	0.963	0	Contig 523	0.5229	0	490
1105502172|WP_071846323.1|NG_052406|1|1|aadA8|aadA8|ANT(3'')-Ia_family_aminoglycoside_nucleotidyltransferase_AadA8 NG_052406:101-892	MEG_778|Drugs|Aminoglycosides|Aminoglycoside_O-nucleotidyltransferases|ANT3-DPRIME	0.988	0.5208	ATGAGGGAAGCGGTGACCATCGAAA-TTTCGAAC-CAACTATCAGAGGTGCTAAGCGTCATTGAGCGCCATCTGGAATCAACGTTGCTGGCCGTGCATTTGTACGGCTCCGCAGTGGATGGCGGCCTGAAGCCATACAGCGATATTGATTTGTTGGTTACTGTGGCCGTAAAGCTTGATGAAACGACGCGGCGAGCATTGCTCAATGATCTTATGGAGGCTTCGGCTTTCCCTGGCGAGAGCGAGACGCTCCGCGCTATAGAAGTCACCCTTGTCGTGCATGACGACATCATCCCGTGGCGTTATCCGGCTAAGCGCGAGCTGCAATTTGGAGAATGGCAGCGCAATGACATTCTTGCGGGTATCTTCGAGCCAGCCATGATCGACATTGATCTAGCTA…	1	488	488	1	forward	976	0.988	0.988	0	Contig 523	0.5208	0	488
1105502217|WP_071846367.1|NG_052494|1|1|aadA2|aadA2|ANT(3'')-Ia_family_aminoglycoside_nucleotidyltransferase_AadA2 NG_052494:101-892	MEG_779|Drugs|Aminoglycosides|Aminoglycoside_O-nucleotidyltransferases|ANT3-DPRIME	0.994	0.5229	ATGAGGGAAGCGGTGACCATCGAAA-TTTCGAAC-CAACTATCAGAGGTGCTAAGCGTCATTGAGCGCCATCTGGAATCAACGTTGCTGGCCGTGCATTTGTACGGCTCCGCAGTGGATGGCGGCCTGAAGCCATACAGCGATATTGATTTGTTGGTTACTGTGGCCGTAAAGCTTGATGAAACGACGCGGCGAGCATTGCTCAATGATTTTATGGAGGCTTCGGCTTTCCCTGGCGAGAGCGAGACGCTCCGCGCTATAGAAGTCACCCTTGTCGTGCATGACGACATCATCCCGTGGCGTTATCCGGCTAAGCGCGAGCTGCAATTTGGAGAATGGCAGCGCAATGACATTCTTGCGGGTATCTTCGAGCCAGCCATGATCGACATTGATCTAGCTA…	1	490	490	1	forward	980	0.994	0.994	0	Contig 523	0.5229	0	490
1105502220|WP_071846370.1|NG_052497|1|1|aadA2|aadA2|ANT(3'')-Ia_family_aminoglycoside_nucleotidyltransferase_AadA2 NG_052497:101-892	MEG_780|Drugs|Aminoglycosides|Aminoglycoside_O-nucleotidyltransferases|ANT3-DPRIME	0.992	0.5229	ATGAGGGAAGCGGTGACCATCGAAA-TTTCGAAC-CAACTATCAGAGGTGCTAAGCGTCATTGAGCGCCATCTGGAATCAACGTTGCTGGCCGTGCATTTGTACGGCTCCGCAGTGGATGGCGGCTTGAAGCAATACAGCGATATTGATTTGTTGCTTACTGTGGCCGTAAAGCTTGATGAAACGACGCGGCGAGCATTGCTCAATGACCTTATGGAGGCTTCGGCTTTCCCTGGCGAGAGCGAGACGCTCCGCGCTATAGAAGTCACCCTTGTCGTGCATGACGACATCATCCCGTGGCGTTATCCGGCTAAGCGCGAGCTGCAATTTGGAGAATGGCAGCGCAATGACATTCTTGCGGGTATCTTCGAGCCAGCCATGATCGACATTGATCTAGCTA…	1	490	490	1	forward	980	0.992	0.992	0	Contig 523	0.5229	0	490
1105502117|WP_071846269.1|NG_052310|1|1|aadA13|aadA13|ANT(3'')-Ia_family_aminoglycoside_nucleotidyltransferase_AadA13 NG_052310:101-898	MEG_781|Drugs|Aminoglycosides|Aminoglycoside_O-nucleotidyltransferases|ANT3-DPRIME	0.901	0.5187	ATGAGGGAAGCGGTGACCGCCGAAA-TTTCGACT-CAACTATCAGAGGTGCTTAGCGTCATCGAGCGCCATCTGGAGTCGACGTTGCTGGCCGTGCATTTGTACGGCTCCGCAGTGGATGGCGGCTTGAAGCCATACAGCGATATTGATTTGCTGGTTACTGTGACCGTAAGGCTTAATGAAGCAACACGGCAAGCTTTGCTCAATGACCTTTTGGAAACTTCGGCTTCCCCTGGAGAGAGCGAGATTCTCCGCGCTGTAGAAGTCACCATTGTTGTGCACGACGACATCATTCCGTGGCGTTATCCAGCTAAGCGCGAACTGCAATTTGGAGAATGGCAGCGCAATGACATTCTTGCAGGTATCTTCGAGCCAGCCACGATCGACATCGATCTGGCTA…	1	486	486	1	forward	972	0.901	0.901	0	Contig 523	0.5187	0	486
1105502170|WP_071846321.1|NG_052404|1|1|aadA22|aadA22|ANT(3'')-Ia_family_aminoglycoside_nucleotidyltransferase_AadA22 NG_052404:101-892	MEG_782|Drugs|Aminoglycosides|Aminoglycoside_O-nucleotidyltransferases|ANT3-DPRIME	0.928	0.5208	ATGAGGGAAGCGGTGACCGCCGAAA-TTTCGACT-CAACTATCAGAGGTGCTTAGCGTCATCGAGCGCCATCTGGAGTCGACGTTGCTGGCCGTGCATTTGTACGGCTCCGCAGTGGATGGCGGCTTGAAGCCATACAGCGATATTGATTTGCTGGTTACTGTGACCGTAAGGCTTAATGAAGCAACACGGCAAGCTTTGCTCAATGACCTTTTGGAGGCTTCGGCTTTCCCTGGCGAGAGCGAGACTCTCCGCGCTATAGAAATCACCATTGTCGTGCACGACGACATCATCCCGTGGCGTTATCCAGCTAAGCGCGAACTGCAATTTGGAGAATGGCAGCGCAATGACATTCTTGCAGGTATCTTCGAGCCAGCCACGATCGACATTGATCTGGCTA…	1	488	488	1	forward	976	0.928	0.928	0	Contig 523	0.5208	0	488
695273445|WP_032495379.1|NG_047331|1|1|aadA11|aadA11|ANT(3'')-Ia_family_aminoglycoside_nucleotidyltransferase_AadA11 NG_047331:1-792	MEG_783|Drugs|Aminoglycosides|Aminoglycoside_O-nucleotidyltransferases|ANT3-DPRIME	0.929	0.5229	ATGAGGGAAGCGGTGACCGCCGAAA-TTTCGACT-CAACTATCAGAGGTGCTTAGCGTCATCGAGCGCCATCTGGAGTCGACGTTGCTGGCCGTGCATTTGTACGGCTCCGCAGTGGATGGCGGCTTGAAGCCATACAGCGATATTGATTTGCTGGTTACTGTGACCGTAAGGCTTAATGAAGCAACACGGCAAGCTTTGCTCAATGACCTTTTGGAGGCTTCGGCTTTCCCTGGCGAGAGCGAGACTCTCCGCGCTATAGAAGTCACCATTGTCGTGCACGACGACATCATCCCGTGGCGTTATCCAGCTAAGCGCGAACTGCAATTTGGAGAATGGCAGCGTAATGACATTCTTGCGGGTATCTCCGAGCCAGCCATGATCGACGTTGATCTGGCTA…	1	490	490	1	forward	980	0.929	0.929	0	Contig 523	0.5229	0	490
1105502193|WP_071846343.1|NG_052440|1|1|aadA1|aadA1|ANT(3'')-Ia_family_aminoglycoside_nucleotidyltransferase_AadA1 NG_052440:101-892	MEG_784|Drugs|Aminoglycosides|Aminoglycoside_O-nucleotidyltransferases|ANT3-DPRIME	0.9	0.5208	ATGAGGGAAGCGGTGATCGCCGAAG-TATCGACT-CAACTATCAGAGGTAGTTAGCGTCATCGAGCGCCATCTCGAACCGACGTTGCTGGCCGTACATTTGTACGGCTCCGCAGTGGATGGCGGCCTGAAGCCACACAGTGATATTGATTTGCTGGTTACGGTGACCGTAAGGCTTGATGAAACAACGCGGCGAGCTTTGATCAACGACCTTTTGGAAACTTCGGCTTCCCCTGGAGAGAGCGAGATTCTCCGCGCTGTAGAAGTCACCATTGTTGTGCACGACGACATCATTCCGTGGCGTTATCCAGCTAAGCGCGAACTGCAATTTGGAGAATGGCAGCGCAATGACATTCTTGCAGGTATCTTCGAGCCAGCCACGATCGACATTGATCTGGCTA…	1	488	488	1	forward	976	0.9	0.9	1.02e-180	Contig 523	0.5208	0	488
1080153686|WP_070342366.1|NG_051891|1|1|aadA15|aadA15|ANT(3'')-Ia_family_aminoglycoside_nucleotidyltransferase_AadA15 NG_051891:101-892	MEG_792|Drugs|Aminoglycosides|Aminoglycoside_O-nucleotidyltransferases|ANT3-DPRIME	0.898	0.5229	ATGAGGGAAGCGGTGATCGCCGAAG-TATCGACT-CAACTATCAGAGGTAGTTGGCGTCATCGAGCGCCATCTCGAACCGACGTTGCTGGCCGTACATTTGTACGGCTCCGCAGTGGATGGCGGCCTGAAGCCACACAGTGATATTGATTTGCTGGTTACGGTGACCGTAAGGCTTGATGAAACAACGCGGCGAGCTTTGATCAACGACCTTTTGGAAACTTCGGCTTCCCCTGGAGAGAGCGAGATTCTCCGCGCTGTAGAAGTCACCATTGTTGTGCACGACGACATCATTCCGTGGCGTTATCCAGCTAAGCGCGAACTGCAATTTGGAGAATGGCAGCGCAATGACATTCTTGCAGGTATCTTCGAGCCAGCCACGATCGACATTGATCTGGCTA…	1	490	490	1	forward	980	0.898	0.898	3.66e-180	Contig 523	0.5229	0	490
690411156|WP_031942898.1|NG_052145|1|1|aadA1|aadA1|ANT(3'')-Ia_family_aminoglycoside_nucleotidyltransferase_AadA1 NG_052145:101-892	MEG_795|Drugs|Aminoglycosides|Aminoglycoside_O-nucleotidyltransferases|ANT3-DPRIME	0.898	0.5208	ATGAGGGAAGCGGTGATCGCCGAAG-TATCGACT-CAACTATCAGAGGTAGTTGGCGTCATCGAGCGCCATCTCGAACCGACGTTGCTGGCCGTACATTTGTACGGCTCCGCAGTGGATGGCGGCCTGAAGCCACACAGTGATATTGATTTGCTGGTTACGGTGACCGTAAGGCTTGATGAAACAACGCGGCGAGCTTTGATCAACGACCTTTTGGAAACTTCGGCTTCCCCTGGAGAGAGCGAGATTCTCCGCGCTGTAGAAGTCACCATTGTTGTGCACGACGACATCATTCCGTGGCGTTATCCAGCTAAGCGCGAACTGCAATTTGGAGAATGGCAGCGCAATGACATTCTTGCAGGTATCTTCGAGCCAGCCACGATCGACATTGATCTGGCTA…	1	488	488	1	forward	976	0.898	0.898	4.74e-179	Contig 523	0.5208	0	488
1105502101|WP_071846253.1|NG_052279|1|1|aadA1|aadA1|ANT(3'')-Ia_family_aminoglycoside_nucleotidyltransferase_AadA1 NG_052279:101-892	MEG_796|Drugs|Aminoglycosides|Aminoglycoside_O-nucleotidyltransferases|ANT3-DPRIME	0.898	0.5208	ATGAGGGAAGCGGTGATCGCCGAAG-TATCGACT-CAACTATCAGAGGTAGTTGGCGTCATCGAGCGCCATCTCGAACCGACGTTGCTGGCCGTACATTTGTACGGCTCCGCAGTGGATGGCGGCCTGAAGCCACACAGTGATATTGATTTGCTGGTTACGGTGACCGTAAGGCTTGATGAAACAACGCGGCGAGCTTTGATCAACGACCTTTTGGAAACTTCGGCTTCCCCTGGAGAGAGCGAGATTCTCCGCGCTGTAGAAGTCACCATTGTTGTGCACGACGACATCATTCCGTGGCGTTATCCAGCTAAGCGCGAACTGCAATTTGGAGAATGGCAGCGCAATGACATTCTTGCAGGTATCTTCGAGCCAGCCACGATCGACATTGATCTGGCTA…	1	488	488	1	forward	976	0.898	0.898	4.74e-179	Contig 523	0.5208	0	488
487837357|WP_001910823.1|NG_052318|1|1|aadA1|aadA1|ANT(3'')-Ia_family_aminoglycoside_nucleotidyltransferase_AadA1 NG_052318:89-880	MEG_797|Drugs|Aminoglycosides|Aminoglycoside_O-nucleotidyltransferases|ANT3-DPRIME	0.898	0.5208	ATGAGGGAAGCGGTGATCGCCGAAG-TATCGACT-CAACTATCAGAGGTAGTTGGCGTCATCGAGCGCCATCTCGAACCGACGTTGCTGGCCGTACATTTGTACGGCTCCGCAGTGGATGGCGGCCTGAAGCCACACAGTGATATTGATTTGCTGGTTACGGTGACCGTAAGGCTTGATGAAACAACGCGGCGAGCTTTGATCAACGACCTTTTGGAAACTTCGGCTTCCCCTGGAGAGAGCGAGATTCTCCGCGCTGTAGAAGTCACCATTGTTGTGCACGACGACATCATTCCGTGGCGTTATCCAGCTAAGCGCGAACTGCAATTTGGAGAATGGCAGCGCAATGACATTCTTGCAGGTATCTTCGAGCCAGCCACGATCGACATTGATCTGGCTA…	1	488	488	1	forward	976	0.898	0.898	4.74e-179	Contig 523	0.5208	0	488
487415002|WP_001682441.1|NG_052146|1|1|aadA1|aadA1|ANT(3'')-Ia_family_aminoglycoside_nucleotidyltransferase_AadA1 NG_052146:101-892	MEG_798|Drugs|Aminoglycosides|Aminoglycoside_O-nucleotidyltransferases|ANT3-DPRIME	0.898	0.5208	ATGAGGGAAGCGGTGATCGCCGAAG-TATCGACT-CAACTATCAGAGGTAGTTGGCGTCATCGAGCGCCATCTCGAACCGACGTTGCTGGCCGTACATTTGTACGGCTCCGCAGTGGATGGCGGCCTGAAGCCACACAGTGATATTGATTTGCTGGTTACGGTGACCGTAAGGCTTGATGAAACAACGCGGCGAGCTTTGATCAACGACCTTTTGGAAACTTCGGCTTCCCCTGGAGAGAGCGAGATTCTCCGCGCTGTAGAAGTCACCATTGTTGTGCACGACGACATCATTCCGTGGCGTTATCCAGCTAAGCGCGAACTGCAATTTGGAGAATGGCAGCGCAATGACATTCTTGCAGGTATCTTCGAGCCAGCCACGATCGACATTGATCTGGCTA…	1	488	488	1	forward	976	0.898	0.898	4.74e-179	Contig 523	0.5208	0	488
1105502192|WP_071846342.1|NG_052439|1|1|aadA1|aadA1|ANT(3'')-Ia_family_aminoglycoside_nucleotidyltransferase_AadA1 NG_052439:101-892	MEG_799|Drugs|Aminoglycosides|Aminoglycoside_O-nucleotidyltransferases|ANT3-DPRIME	0.898	0.5208	ATGAGGGAAGCGGTGATCGCCGAAG-TATCGACT-CAACTATCAGAGGTAGTTGGCGTCATCGAGCGCCATCTCGAACCGACGTTGCTGGCCGTACATTTGTACGGCTCCGCAGTGGATGGCGGCCTGAAGCCACACAGTGATATTGATTTGCTGGTTACGGTGACCGTAAGGCTTGATGAAACAACGCGGCGAGCTTTGATCAACGACCTTTTGGAAACTTCGGCTTCCCCTGGAGAGAGCGAGATTCTCCGCGCTGTAGAAGTCACCATTGTTGTGCACGACGACATCATTCCGTGGCGTTATCCAGCTAAGCGCGAACTGCAATTTGGAGAATGGCAGCGCAATGACATTCTTGCAGGTATCTTCGAGCCAGCCACGATCGACATTGATCTGGCTA…	1	488	488	1	forward	976	0.898	0.898	4.74e-179	Contig 523	0.5208	0	488
1105502091|WP_071846243.1|NG_052266|1|1|aadA1|aadA1|ANT(3'')-Ia_family_aminoglycoside_nucleotidyltransferase_AadA1 NG_052266:101-892	MEG_800|Drugs|Aminoglycosides|Aminoglycoside_O-nucleotidyltransferases|ANT3-DPRIME	0.898	0.5208	ATGAGGGAAGCGGTGATCGCCGAAG-TATCGACT-CAACTATCAGAGGTAGTTGGCGTCATCGAGCGCCATCTCGAACCGACGTTGCTGGCCGTACATTTGTACGGCTCCGCAGTGGATGGCGGCCTGAAGCCACACAGTGATATTGATTTGCTGGTTACGGTGACCGTAAGGCTTGATGAAACAACGCGGCGAGCTTTGATCAACGACCTTTTGGAAACTTCGGCTTCCCCTGGAGAGAGCGAGATTCTCCGCGCTGTAGAAGTCACCATTGTTGTGCACGACGACATCATTCCGTGGCGTTATCCAGCTAAGCGCGAACTGCAATTTGGAGAATGGCAGCGCAATGACATTCTTGCAGGTATCTTCGAGCCAGCCACGATCGACATTGATCTGGCTA…	1	488	488	1	forward	976	0.898	0.898	4.74e-179	Contig 523	0.5208	0	488
695270511|WP_032492580.1|NG_052271|1|1|aadA1|aadA1|ANT(3'')-Ia_family_aminoglycoside_nucleotidyltransferase_AadA1 NG_052271:101-892	MEG_801|Drugs|Aminoglycosides|Aminoglycoside_O-nucleotidyltransferases|ANT3-DPRIME	0.898	0.5208	ATGAGGGAAGCGGTGATCGCCGAAG-TATCGACT-CAACTATCAGAGGTAGTTGGCGTCATCGAGCGCCATCTCGAACCGACGTTGCTGGCCGTACATTTGTACGGCTCCGCAGTGGATGGCGGCCTGAAGCCACACAGTGATATTGATTTGCTGGTTACGGTGACCGTAAGGCTTGATGAAACAACGCGGCGAGCTTTGATCAACGACCTTTTGGAAACTTCGGCTTCCCCTGGAGAGAGCGAGATTCTCCGCGCTGTAGAAGTCACCATTGTTGTGCACGACGACATCATTCCGTGGCGTTATCCAGCTAAGCGCGAACTGCAATTTGGAGAATGGCAGCGCAATGACATTCTTGCAGGTATCTTCGAGCCAGCCACGATCGACATTGATCTGGCTA…	1	488	488	1	forward	976	0.898	0.898	4.74e-179	Contig 523	0.5208	0	488
1105502189|WP_071846339.1|NG_052434|1|1|aadA1|aadA1|ANT(3'')-Ia_family_aminoglycoside_nucleotidyltransferase_AadA1 NG_052434:49-840	MEG_802|Drugs|Aminoglycosides|Aminoglycoside_O-nucleotidyltransferases|ANT3-DPRIME	0.898	0.5208	ATGAGGGAAGCGGTGATCGCCGAAG-TATCGACT-CAACTATCAGAGGTAGTTGGCGTCATCGAGCGCCATCTCGAACCGACGTTGCTGGCCGTACATTTGTACGGCTCCGCAGTGGATGGCGGCCTGAAGCCACACAGTGATATTGATTTGCTGGTTACGGTGACCGTAAGGCTTGATGAAACAACGCGGCGAGCTTTGATCAACGACCTTTTGGAAACTTCGGCTTCCCCTGGAGAGAGCGAGATTCTCCGCGCTGTAGAAGTCACCATTGTTGTGCACGACGACATCATTCCGTGGCGTTATCCAGCTAAGCGCGAACTGCAATTTGGAGAATGGCAGCGCAATGACATTCTTGCAGGTATCTTCGAGCCAGCCACGATCGACATTGATCTGGCTA…	1	488	488	1	forward	976	0.898	0.898	4.74e-179	Contig 523	0.5208	0	488
1105502116|WP_071846268.1|NG_052309|1|1|aadA12|aadA12|ANT(3'')-Ia_family_aminoglycoside_nucleotidyltransferase_AadA12 NG_052309:101-892	MEG_808|Drugs|Aminoglycosides|Aminoglycoside_O-nucleotidyltransferases|ANT3-DPRIME	0.918	0.5229	ATGAGGGAAGCGGTGATCGCCGAAG-TATCGACT-CAACTATCAGAGGTAGTTGGCGTCATCGAGCGCCATCTCGAACCGACGTTGCTGGCCGTACATTTGTACGGCTCCGCAGTGGATGGCGGCCTGAAGCCACACAGTGATATTGATTTGCTGGTTACGGTGACCGTAAGGCTTGATGAAACAACGCGGCGAGCTTTGATCAACGACCTTTTGGAAACTTCGGCTTCCCCTGGAGAGAGCGAGATTCTCCGCGCTGTAGAAGTCACCATTGTTGTGCACGACGACATCATTCCGTGGCGTTATCTGGCTAAGCGCGAGCTGCAATTTGGAGAATGGCAGCGCAATGACATTCTTGCGGGTATCTTCGAGCCAGCCATGATCGACATTGATCTAGCTA…	1	490	490	1	forward	980	0.918	0.918	0	Contig 523	0.5229	0	490
1105502168|WP_071846319.1|NG_052402|1|1|aadA2|aadA2|ANT(3'')-Ia_family_aminoglycoside_nucleotidyltransferase_AadA2 NG_052402:101-892	MEG_814|Drugs|Aminoglycosides|Aminoglycoside_O-nucleotidyltransferases|ANT3-DPRIME	0.968	0.5016	CGAGA-TTTCGGTA-CAGCTATCACTGGCTCTCAACGCCATCGAGCGTCATCTGGAATCAACGTTGCTGGCCGTGCATTTGTACGGCTCCGCAGTGGATGGCGGCCTGAAGCCATACAGCGATATTGATTTGTTGGTTACTGTGGCCGTAAAGCTTGATGAAACGACGCGGCGAGCATTACTCAATGACCTTATGGAGGCTTCGGCTTTCCCTGGCGAGAGCGAGACGCTCCGCGCTATAGAAGTCACCCTTGTCGTGCATGACGACATCATCCCGTGGCGTTATCCGGCTAAGCGCGAGCTGCAATTTGGAGAATGGCAGCGCAATGACATTCTTGCGGGTATCTTCGAGCCAGCCATGATCGACATTGATCTAGCTATCCTGCTTACAAAAGCAAGA…	1	470	470	1	forward	940	0.968	0.968	0	Contig 523	0.5016	0	470
23S	MEG_8249|Drugs|MLS|Macrolide-resistant_23S_rRNA_mutation|MLS23S|RequiresSNPConfirmation	0.982	0.5664	GCGCGATACAGGGTGACAGCCCCGTACACAAAAATGCACATGCTGTGAGCTCGATGAGTAGGGCGGGACACGTGGTATCCTGTCTGAATATGGGGGGACCATCCTCC-AAGGCTAAATACTC-CTGACTGACCGATAGTGAACCAGTACCGTGAGGGAAAGGCGAAAAGAACCCCGGCGAGGGGAGTGAAAAAGAACCTGAAACCGTG-TACGTACAAGCAGTGGGAGC	1	226	226	1	forward	452	0.982	0.982	1.67e-110	Contig 595	0.5664	0	226
1693892903|WP_140423280.1|NG_065407|1|1|aadA2|aadA2|ANT(3'')-Ia_family_aminoglycoside_nucleotidyltransferase_AadA2 NG_065407:101-892	MEG_837|Drugs|Aminoglycosides|Aminoglycoside_O-nucleotidyltransferases|ANT3-DPRIME	1	0.5229	ATGAGGGTAGCGGTGACCATCGAAA-TTTCGAAC-CAACTATCAGAGGTGCTAAGCGTCATTGAGCGCCATCTGGAATCAACGTTGCTGGCCGTGCATTTGTACGGCTCCGCAGTGGATGGCGGCCTGAAGCCATACAGCGATATTGATTTGTTGGTTACTGTGGCCGTAAAGCTTGATGAAACGACGCGGCGAGCATTGCTCAATGACCTTATGGAGGCTTCGGCTTTCCCTGGCGAGAGCGAGACGCTCCGCGCTATAGAAGTCACCCTTGTCGTGCATGACGACATCATCCCGTGGCGTTATCCGGCTAAGCGCGAGCTGCAATTTGGAGAATGGCAGCGCAATGACATTCTTGCGGGTATCTTCGAGCCAGCCATGATCGACATTGATCTAGCTA…	1	490	490	1	forward	980	1	1	0	Contig 523	0.5229	0	490
1693892902|WP_140423279.1|NG_065406|1|1|aadA2|aadA2|ANT(3'')-Ia_family_aminoglycoside_nucleotidyltransferase_AadA2 NG_065406:101-892	MEG_838|Drugs|Aminoglycosides|Aminoglycoside_O-nucleotidyltransferases|ANT3-DPRIME	1	0.5229	ATGAGGGTAGCGGTGACCATCGAAA-TTTCGAAC-CAACTATCAGAGGTGCTAAGCGTCATTGAGCGCCATCTGGAATCAACGTTGCTGGCCGTGCATTTGTACGGCTCCGCAGTGGATGGCGGCCTGAAGCCATACAGCGATATTGATTTGTTGGTTACTGTGGCCGTAAAGCTTGATGAAACGACGCGGCGAGCATTGCTCAATGACCTTATGGAGGCTTCGGCTTTCCCTGGCGAGAGCGAGACGCTCCGCGCTATAGAAGTCACCCTTGTCGTGCATGACGACATCATCCCGTGGCGTTATCCGGCTAAGCGCGAGCTGCAATTTGGAGAATGGCAGCGCAATGACATTCTTGCGGGTATCTTCGAGCCAGCCATGATCGACATTGATCTAGCTA…	1	490	490	1	forward	980	1	1	0	Contig 523	0.5229	0	490
1105502126|WP_071846278.1|NG_052325|1|1|aadA3|aadA3|ANT(3'')-Ia_family_aminoglycoside_nucleotidyltransferase_AadA3 NG_052325:101-892	MEG_839|Drugs|Aminoglycosides|Aminoglycoside_O-nucleotidyltransferases|ANT3-DPRIME	1	0.5229	ATGAGGGTAGCGGTGACCATCGAAA-TTTCGAAC-CAACTATCAGAGGTGCTAAGCGTCATTGAGCGCCATCTGGAATCAACGTTGCTGGCCGTGCATTTGTACGGCTCCGCAGTGGATGGCGGCCTGAAGCCATACAGCGATATTGATTTGTTGGTTACTGTGGCCGTAAAGCTTGATGAAACGACGCGGCGAGCATTGCTCAATGACCTTATGGAGGCTTCGGCTTTCCCTGGCGAGAGCGAGACGCTCCGCGCTATAGAAGTCACCCTTGTCGTGCATGACGACATCATCCCGTGGCGTTATCCGGCTAAGCGCGAGCTGCAATTTGGAGAATGGCAGCGCAATGACATTCTTGCGGGTATCTTCGAGCCAGCCATGATCGACATTGATCTAGCTA…	1	490	490	1	forward	980	1	1	0	Contig 523	0.5229	0	490
1105502096|WP_071846248.1|NG_052273|1|1|aadA2|aadA2|ANT(3'')-Ia_family_aminoglycoside_nucleotidyltransferase_AadA2 NG_052273:101-892	MEG_840|Drugs|Aminoglycosides|Aminoglycoside_O-nucleotidyltransferases|ANT3-DPRIME	1	0.5229	ATGAGGGTAGCGGTGACCATCGAAA-TTTCGAAC-CAACTATCAGAGGTGCTAAGCGTCATTGAGCGCCATCTGGAATCAACGTTGCTGGCCGTGCATTTGTACGGCTCCGCAGTGGATGGCGGCCTGAAGCCATACAGCGATATTGATTTGTTGGTTACTGTGGCCGTAAAGCTTGATGAAACGACGCGGCGAGCATTGCTCAATGACCTTATGGAGGCTTCGGCTTTCCCTGGCGAGAGCGAGACGCTCCGCGCTATAGAAGTCACCCTTGTCGTGCATGACGACATCATCCCGTGGCGTTATCCGGCTAAGCGCGAGCTGCAATTTGGAGAATGGCAGCGCAATGACATTCTTGCGGGTATCTTCGAGCCAGCCATGATCGACATTGATCTAGCTA…	1	490	490	1	forward	980	1	1	0	Contig 523	0.5229	0	490
1105502173|WP_071846324.1|NG_052407|1|1|aadA8|aadA8|ANT(3'')-Ia_family_aminoglycoside_nucleotidyltransferase_AadA8 NG_052407:101-892	MEG_841|Drugs|Aminoglycosides|Aminoglycoside_O-nucleotidyltransferases|ANT3-DPRIME	0.99	0.5229	ATGAGGGTAGCGGTGACCATCGAAA-TTTCGAAC-CAACTATCAGAGGTGCTAAGCGTCATTGAGCGCCATCTGGAATCAACGTTGCTGGCCGTGCATTTGTACGGCTCCGCAGTGGATGGCGGCCTGAAGCCATACAGCGATATTGATTTGTTGGTTACTGTGGCCGTAAAGCTTGATGAAACGACGCGGCGAGCATTGCTCAATGACCTTATGGAGGCTTCGGCTTTCCCTGGCGAGAGCGAGACGCTCCGCGCTATAGAAGTCACCCTTGTCGTGCATGACGACATCATCCCGTGGCGTTATCCGGCTAAGCGCGAGCTGCAATTTGGAGAATGGCAGCGCAATGACATTCTTGCGGGTATCTTCGAGCCAGCCATGATCGACATTGATCTAGCTA…	1	490	490	1	forward	980	0.99	0.99	0	Contig 523	0.5229	0	490
1105502121|WP_071846273.1|NG_052316|1|1|aadA2|aadA2|ANT(3'')-Ia_family_aminoglycoside_nucleotidyltransferase_AadA2 NG_052316:64-855	MEG_842|Drugs|Aminoglycosides|Aminoglycoside_O-nucleotidyltransferases|ANT3-DPRIME	0.998	0.5229	ATGAGGGTAGCGGTGACCATCGAAA-TTTCGAAC-CAACTATCAGAGGTGCTAAGCGTCATTGAGCGCCATCTGGAATCAACGTTGCTGGCCGTGCATTTGTACGGCTCCGCAGTGGATGGCGGCCTGAAGCCATACAGCGATATTGATTTGTTGGTTACTGTGGCCGTAAAGCTTGATGAAACGACGCGGCGAGCATTGCTCAATGACCTTATGGAGGCTTCGGCTTTCCCTGGCGAGAGCGAGACGCTCCGCGCTATAGAAGTCACCCTTGTCGTGCATGACGACATCATCCCGTGGCGTTATCCGGCTAAGCGCGAGCTGCAATTTGGAGAATGGCAGCGCAATGACATTCTTGCGGGTATCTTCGAGCCAGCCATGATCGACATTGATCTAGCTA…	1	490	490	1	forward	980	0.998	0.998	0	Contig 523	0.5229	0	490
970287743|WP_058664416.1|NG_052344|1|1|aadA1|aadA1|ANT(3'')-Ia_family_aminoglycoside_nucleotidyltransferase_AadA1 NG_052344:101-892	MEG_847|Drugs|Aminoglycosides|Aminoglycoside_O-nucleotidyltransferases|ANT3-DPRIME	0.898	0.5208	ATGAGGGAAGCGGTGATCGCCGAAG-TATCGACT-CAACTATCAGAGGTAGTTGGGGTCATCGAGCGCCATCTCGAACCGACGTTGCTGGCCGTACATTTGTACGGCTCCGCAGTGGATGGCGGCCTGAAGCCACACAGTGATATTGATTTGCTGGTTACGGTGACCGTAAGGCTTGATGAAACAACGCGGCGAGCTTTGATCAACGACCTTTTGGAAGCTTCGGCTTCCCCTGGAGAGAGCGAGATTCTCCGCGCTGTAGAAGTCACCATTGTTGTGCACGACGACATCATTCCGTGGCGTTATCCAGCTAAGCGCGAACTGCAATTTGGAGAATGGCAGCGCAATGACATTCTTGCAGGTATCTTCGAGCCAGCCACGATCGACATTGATCTGGCTA…	1	488	488	1	forward	976	0.898	0.898	4.74e-179	Contig 523	0.5208	0	488
1105502085|WP_071846237.1|NG_052249|1|1|aadA2|aadA2|ANT(3'')-Ia_family_aminoglycoside_nucleotidyltransferase_AadA2 NG_052249:101-892	MEG_853|Drugs|Aminoglycosides|Aminoglycoside_O-nucleotidyltransferases|ANT3-DPRIME	0.992	0.5229	ATGAGGGTAGCGGTGACCATCGAAA-TTTCGAAC-CAACTATCAGAGGTACTAAGCGTCATTGAGCGCCATCTGGAATCAACGTTGCTGGCCGTGCATTTGTACGGCTCCGCAGTGGATGGCGGCCTGAAGCCATACAGCGATATTGATTTGTTGGTTACTGTGGCCGTAAAGCTTGATGAAACGACGCGGCGAGCATTGCTCAATGACCTTATGGAGGCTTCGGCCTTCCCTGGCGAGAGCGAGACGCTCCGCGCTATAGAAGTCACCCTTGTCGTGCATGACGACATCATCCCGTGGCGTTATCCGGCTAAGCGCGAGCTGCAGTTTGGAGAATGGCAGCGCAATGACATTCTTGCGGGTATCTTCGAGCCAGCCATGATCGACATTGATCTAGCTA…	1	490	490	1	forward	980	0.992	0.992	0	Contig 523	0.5229	0	490
582042001|WP_024131607.1|NG_052538|1|1|aadA25|aadA25|ANT(3'')-Ia_family_aminoglycoside_nucleotidyltransferase_AadA25 NG_052538:101-892	MEG_854|Drugs|Aminoglycosides|Aminoglycoside_O-nucleotidyltransferases|ANT3-DPRIME	0.924	0.5208	ATGAGGGTAGCGGTGACCATCGAAA-TTTCGAAC-CAACTATCAGAGGTGCTAAGCGTCATTGAGCGCCATCTCGAACCGACGTTGCTGGCCGTACATTTGTACGGCTCCGCAGTGGATGGCGGCCTGAAGCCACACAGTGATATTGATTTGCTGGTTACGGTGACCGTAAGGCTTGATGAAACAACGCGGCGAGCTTTGATCAACGACCTTTTGGAAACTTCGGCTTCCCCTGGAGAGAGCGAGATTCTCCGCGCTGTAGAAGTCACCATTGTTGTGCACGACGACATCATTCCGTGGCGTTATCCAGCTAAGCGCGAACTGCAATTTGGAGAATGGCAGCGCAATGACATTCTTGCAGGTATCTTCGAGCCAGCCACGATCGACATTGATCTGGCTA…	1	488	488	1	forward	976	0.924	0.924	0	Contig 523	0.5208	0	488
1102724723|WP_071593219.1|NG_052041|1|1|aadA2|aadA2|ANT(3'')-Ia_family_aminoglycoside_nucleotidyltransferase_AadA2 NG_052041:31-822	MEG_855|Drugs|Aminoglycosides|Aminoglycoside_O-nucleotidyltransferases|ANT3-DPRIME	0.994	0.5229	ATGAGGGTAGCGGTGACCATCGAAA-TTTCGAAC-CAACTATCAGAGGTGCTAAGCGTCATTGAGCGCCATCTCGAACCGACGTTGCTGGCCGTGCATTTGTACGGCTCCGCAGTGGATGGCGGCCTGAAGCCATACAGCGATATTGATTTGTTGGTTACTGTGGCCGTAAAGCTTGATGAAACGACGCGGCGAGCATTGCTCAATGACCTTATGGAGGCTTCGGCTTTCCCTGGCGAGAGCGAGACGCTCCGCGCTATAGAAGTCACCCTTGTCGTGCATGACGACATCATCCCGTGGCGTTATCCGGCTAAGCGCGAGCTGCAATTTGGAGAATGGCAGCGCAATGACATTCTTGCGGGTATCTTCGAGCCAGCCATGATCGACATTGATCTAGCTA…	1	490	490	1	forward	980	0.994	0.994	0	Contig 523	0.5229	0	490
1105502082|WP_071846234.1|NG_052246|1|1|aadA2|aadA2|ANT(3'')-Ia_family_aminoglycoside_nucleotidyltransferase_AadA2 NG_052246:101-892	MEG_856|Drugs|Aminoglycosides|Aminoglycoside_O-nucleotidyltransferases|ANT3-DPRIME	0.996	0.5229	ATGAGGGTAGCGGTGACCATCGAAA-TTTCGAAC-CAACTATCAGAGGTGCTAAGCGTCATTGAGCGCCATCTGGAATCAACGTTGCAGGCCGTGCATTTGTACGGCTCCGCAGTGGATGGCGGCCTGAAGCCATACAGCGATATTGATTTGTTGGTTACTGTGGCCGTAAAGCTTGATGAAACGACGCGGCGAGCATTGCTCAATGACCTTATGGAGGCTTCGGCTTTCCCTGGCGAGAGCGAGACGCTCCGCGCTATAGAAGTCACCCTTGTCGTGCATGACGACATCATCCCGTGGCGTTATCCGGCTAAGCGCGAGCTGCAATTTGGAGAATGGCAGCGCAATGACATTCTTGCGGGTATCTTCGGGCCAGCCATGATCGACATTGATCTAGCTA…	1	490	490	1	forward	980	0.996	0.996	0	Contig 523	0.5229	0	490
1105502046|WP_071846198.1|NG_052156|1|1|aadA2|aadA2|ANT(3'')-Ia_family_aminoglycoside_nucleotidyltransferase_AadA2 NG_052156:101-892	MEG_857|Drugs|Aminoglycosides|Aminoglycoside_O-nucleotidyltransferases|ANT3-DPRIME	0.953	0.5229	ATGAGGGTAGCGGTGACCATCGAAA-TTTCGAAC-CAACTATCAGAGGTGCTAAGCGTCATTGAGCGCCATCTGGAATCAACGTTGCTGGCCGTGCATTTGTACGGCTCCGCAGTGGATGGCGGCCTGAAGCCATACAGCGATATTGATTTGCTGGTTACGGTGACCGTAAGGCTTGATGAAACAACGCGGCTAGCTTTGATCAACGACCTTTTGGAAACTTCGGCTTCCCCTGGAGAGAGCGAGATTCTCCGCGCTGTAGAAGTCACCATTGTTGTGCACGACGACATCATTCCGTGGCGTTATCCAGCTAAGCGCGAACTGCAATTTGGAGAATGGCAGCGCAATGACATTCTTGCGGGTATCTTCGAGCCAGCCATGATCGACATTGATCTAGCTA…	1	490	490	1	forward	980	0.953	0.953	0	Contig 523	0.5229	0	490
1105502077|WP_071846229.1|NG_052241|1|1|aadA2|aadA2|ANT(3'')-Ia_family_aminoglycoside_nucleotidyltransferase_AadA2 NG_052241:101-892	MEG_858|Drugs|Aminoglycosides|Aminoglycoside_O-nucleotidyltransferases|ANT3-DPRIME	0.992	0.5229	ATGAGGGTAGCGGTGACCATCGAAA-TTTCGAAC-CAACTATCAGAGGTGCTAAGCGTCATTGAGCGCCATCTGGAATCAACGTTGCTGGCCGTGCATTTGTACGGCTCCGCAGTGGATGGCGGCCTGAAGCCATACAGCGATATTGATTTGGTGGTTACTGTGGCCGTAAAGCTTGATGAAACGACGCGGCGAGCATTGCTCAATGACCTTATGGAGGCTTCGGCTTTCCCTGGCGAGAGCGAGACGCTCCGCGCTATAGAAGTCACCCTTGTCGTGCATGACGACATCATCCCGTGGCGTTATCCGGCTAAGCGCGAGCTGCAATTTGGAGAATGGCAGCGAAATGACATTCTTGCGGGTATCTTCGAGCCAGCCATGATCGACATTGATCTAGCTA…	1	490	490	1	forward	980	0.992	0.992	0	Contig 523	0.5229	0	490
1105502066|WP_071846218.1|NG_052228|1|1|aadA2|aadA2|ANT(3'')-Ia_family_aminoglycoside_nucleotidyltransferase_AadA2 NG_052228:101-892	MEG_859|Drugs|Aminoglycosides|Aminoglycoside_O-nucleotidyltransferases|ANT3-DPRIME	0.998	0.5229	ATGAGGGTAGCGGTGACCATCGAAA-TTTCGAAC-CAACTATCAGAGGTGCTAAGCGTCATTGAGCGCCATCTGGAATCAACGTTGCTGGCCGTGCATTTGTACGGCTCCGCAGTGGATGGCGGCCTGAAGCCATACAGCGATATTGATTTGTTGGTTACTGTGGCCGTAAAGCTTGATGAAACGACGCGGCGAGCATTGCTCAATGACCTTATGAAGGCTTCGGCTTTCCCTGGCGAGAGCGAGACGCTCCGCGCTATAGAAGTCACCCTTGTCGTGCATGACGACATCATCCCGTGGCGTTATCCGGCTAAGCGCGAGCTGCAATTTGGAGAATGGCAGCGCAATGACATTCTTGCGGGTATCTTCGAGCCAGCCATGATCGACATTGATCTAGCTA…	1	490	490	1	forward	980	0.998	0.998	0	Contig 523	0.5229	0	490
1102724720|WP_071593216.1|NG_052038|1|1|aadA2|aadA2|ANT(3'')-Ia_family_aminoglycoside_nucleotidyltransferase_AadA2 NG_052038:101-892	MEG_860|Drugs|Aminoglycosides|Aminoglycoside_O-nucleotidyltransferases|ANT3-DPRIME	0.998	0.5229	ATGAGGGTAGCGGTGACCATCGAAA-TTTCGAAC-CAACTATCAGAGGTGCTAAGCGTCATTGAGCGCCATCTGGAATCAACGTTGCTGGCCGTGCATTTGTACGGCTCCGCAGTGGATGGCGGCCTGAAGCCATACAGCGATATTGATTTGTTGGTTACTGTGGCCGTAAAGCTTGATGAAACGACGCGGCGAGCATTGCTCAATGACCTTATGGAGGCTTCGGCTTTCCCTGGCGAGAGCGAGACGCTCCGCGCTATAGAAGTCACCCTTGTCGTGCATGACGACATCATCCCGTGGCGTTATCCGGCTAAGCGCAAGCTGCAATTTGGAGAATGGCAGCGCAATGACATTCTTGCGGGTATCTTCGAGCCAGCCATGATCGACATTGATCTAGCTA…	1	490	490	1	forward	980	0.998	0.998	0	Contig 523	0.5229	0	490
1080153692|WP_070342372.1|NG_051906|1|1|aadA2|aadA2|ANT(3'')-Ia_family_aminoglycoside_nucleotidyltransferase_AadA2 NG_051906:101-892	MEG_861|Drugs|Aminoglycosides|Aminoglycoside_O-nucleotidyltransferases|ANT3-DPRIME	1	0.5229	ATGAGGGTAGCGGTGACCATCGAAA-TTTCGAAC-CAACTATCAGAGGTGCTAAGCGTCATTGAGCGCCATCTGGAATCAACGTTGCTGGCCGTGCATTTGTACGGCTCCGCAGTGGATGGCGGCCTGAAGCCATACAGCGATATTGATTTGTTGGTTACTGTGGCCGTAAAGCTTGATGAAACGACGCGGCGAGCATTGCTCAATGACCTTATGGAGGCTTCGGCTTTCCCTGGCGAGAGCGAGACGCTCCGCGCTATAGAAGTCACCCTTGTCGTGCATGACGACATCATCCCGTGGCGTTATCCGGCTAAGCGCGAGCTGCAATTTGGAGAATGGCAGCGCAATGACATTCTTGCGGGTATCTTCGAGCCAGCCATGATCGACATTGATCTAGCTA…	1	490	490	1	forward	980	1	1	0	Contig 523	0.5229	0	490
499541312|WP_011222095.1|NG_052324|1|1|aadA2|aadA2|ANT(3'')-Ia_family_aminoglycoside_nucleotidyltransferase_AadA2 NG_052324:101-892	MEG_862|Drugs|Aminoglycosides|Aminoglycoside_O-nucleotidyltransferases|ANT3-DPRIME	1	0.5229	ATGAGGGTAGCGGTGACCATCGAAA-TTTCGAAC-CAACTATCAGAGGTGCTAAGCGTCATTGAGCGCCATCTGGAATCAACGTTGCTGGCCGTGCATTTGTACGGCTCCGCAGTGGATGGCGGCCTGAAGCCATACAGCGATATTGATTTGTTGGTTACTGTGGCCGTAAAGCTTGATGAAACGACGCGGCGAGCATTGCTCAATGACCTTATGGAGGCTTCGGCTTTCCCTGGCGAGAGCGAGACGCTCCGCGCTATAGAAGTCACCCTTGTCGTGCATGACGACATCATCCCGTGGCGTTATCCGGCTAAGCGCGAGCTGCAATTTGGAGAATGGCAGCGCAATGACATTCTTGCGGGTATCTTCGAGCCAGCCATGATCGACATTGATCTAGCTA…	1	490	490	1	forward	980	1	1	0	Contig 523	0.5229	0	490
1105502094|WP_071846246.1|NG_052269|1|1|aadA2|aadA2|ANT(3'')-Ia_family_aminoglycoside_nucleotidyltransferase_AadA2 NG_052269:101-892	MEG_863|Drugs|Aminoglycosides|Aminoglycoside_O-nucleotidyltransferases|ANT3-DPRIME	1	0.5229	ATGAGGGTAGCGGTGACCATCGAAA-TTTCGAAC-CAACTATCAGAGGTGCTAAGCGTCATTGAGCGCCATCTGGAATCAACGTTGCTGGCCGTGCATTTGTACGGCTCCGCAGTGGATGGCGGCCTGAAGCCATACAGCGATATTGATTTGTTGGTTACTGTGGCCGTAAAGCTTGATGAAACGACGCGGCGAGCATTGCTCAATGACCTTATGGAGGCTTCGGCTTTCCCTGGCGAGAGCGAGACGCTCCGCGCTATAGAAGTCACCCTTGTCGTGCATGACGACATCATCCCGTGGCGTTATCCGGCTAAGCGCGAGCTGCAATTTGGAGAATGGCAGCGCAATGACATTCTTGCGGGTATCTTCGAGCCAGCCATGATCGACATTGATCTAGCTA…	1	490	490	1	forward	980	1	1	0	Contig 523	0.5229	0	490
1028081059|WP_063840442.1|NG_047354|1|1|aadA3|aadA3|ANT(3'')-Ia_family_aminoglycoside_nucleotidyltransferase_AadA3 NG_047354:16-807	MEG_864|Drugs|Aminoglycosides|Aminoglycoside_O-nucleotidyltransferases|ANT3-DPRIME	1	0.5229	ATGAGGGTAGCGGTGACCATCGAAA-TTTCGAAC-CAACTATCAGAGGTGCTAAGCGTCATTGAGCGCCATCTGGAATCAACGTTGCTGGCCGTGCATTTGTACGGCTCCGCAGTGGATGGCGGCCTGAAGCCATACAGCGATATTGATTTGTTGGTTACTGTGGCCGTAAAGCTTGATGAAACGACGCGGCGAGCATTGCTCAATGACCTTATGGAGGCTTCGGCTTTCCCTGGCGAGAGCGAGACGCTCCGCGCTATAGAAGTCACCCTTGTCGTGCATGACGACATCATCCCGTGGCGTTATCCGGCTAAGCGCGAGCTGCAATTTGGAGAATGGCAGCGCAATGACATTCTTGCGGGTATCTTCGAGCCAGCCATGATCGACATTGATCTAGCTA…	1	490	490	1	forward	980	1	1	0	Contig 523	0.5229	0	490
1105502214|WP_071846364.1|NG_052490|1|1|aadA3|aadA3|ANT(3'')-Ia_family_aminoglycoside_nucleotidyltransferase_AadA3 NG_052490:101-892	MEG_865|Drugs|Aminoglycosides|Aminoglycoside_O-nucleotidyltransferases|ANT3-DPRIME	1	0.5229	ATGAGGGTAGCGGTGACCATCGAAA-TTTCGAAC-CAACTATCAGAGGTGCTAAGCGTCATTGAGCGCCATCTGGAATCAACGTTGCTGGCCGTGCATTTGTACGGCTCCGCAGTGGATGGCGGCCTGAAGCCATACAGCGATATTGATTTGTTGGTTACTGTGGCCGTAAAGCTTGATGAAACGACGCGGCGAGCATTGCTCAATGACCTTATGGAGGCTTCGGCTTTCCCTGGCGAGAGCGAGACGCTCCGCGCTATAGAAGTCACCCTTGTCGTGCATGACGACATCATCCCGTGGCGTTATCCGGCTAAGCGCGAGCTGCAATTTGGAGAATGGCAGCGCAATGACATTCTTGCGGGTATCTTCGAGCCAGCCATGATCGACATTGATCTAGCTA…	1	490	490	1	forward	980	1	1	0	Contig 523	0.5229	0	490
1080153677|WP_070342357.1|NG_051848|1|1|aadA2|aadA2|ANT(3'')-Ia_family_aminoglycoside_nucleotidyltransferase_AadA2 NG_051848:101-892	MEG_866|Drugs|Aminoglycosides|Aminoglycoside_O-nucleotidyltransferases|ANT3-DPRIME	1	0.5229	ATGAGGGTAGCGGTGACCATCGAAA-TTTCGAAC-CAACTATCAGAGGTGCTAAGCGTCATTGAGCGCCATCTGGAATCAACGTTGCTGGCCGTGCATTTGTACGGCTCCGCAGTGGATGGCGGCCTGAAGCCATACAGCGATATTGATTTGTTGGTTACTGTGGCCGTAAAGCTTGATGAAACGACGCGGCGAGCATTGCTCAATGACCTTATGGAGGCTTCGGCTTTCCCTGGCGAGAGCGAGACGCTCCGCGCTATAGAAGTCACCCTTGTCGTGCATGACGACATCATCCCGTGGCGTTATCCGGCTAAGCGCGAGCTGCAATTTGGAGAATGGCAGCGCAATGACATTCTTGCGGGTATCTTCGAGCCAGCCATGATCGACATTGATCTAGCTA…	1	490	490	1	forward	980	1	1	0	Contig 523	0.5229	0	490
1105502171|WP_071846322.1|NG_052405|1|1|aadA8|aadA8|ANT(3'')-Ia_family_aminoglycoside_nucleotidyltransferase_AadA8 NG_052405:101-892	MEG_867|Drugs|Aminoglycosides|Aminoglycoside_O-nucleotidyltransferases|ANT3-DPRIME	1	0.5208	ATGAGGGTAGCGGTGACCATCGAAA-TTTCGAAC-CAACTATCAGAGGTGCTAAGCGTCATTGAGCGCCATCTGGAATCAACGTTGCTGGCCGTGCATTTGTACGGCTCCGCAGTGGATGGCGGCCTGAAGCCATACAGCGATATTGATTTGTTGGTTACTGTGGCCGTAAAGCTTGATGAAACGACGCGGCGAGCATTGCTCAATGACCTTATGGAGGCTTCGGCTTTCCCTGGCGAGAGCGAGACGCTCCGCGCTATAGAAGTCACCCTTGTCGTGCATGACGACATCATCCCGTGGCGTTATCCGGCTAAGCGCGAGCTGCAATTTGGAGAATGGCAGCGCAATGACATTCTTGCGGGTATCTTCGAGCCAGCCATGATCGACATTGATCTAGCTA…	1	488	488	1	forward	976	1	1	0	Contig 523	0.5208	0	488
1105502070|WP_071846222.1|NG_052232|1|1|aadA2|aadA2|ANT(3'')-Ia_family_aminoglycoside_nucleotidyltransferase_AadA2 NG_052232:71-862	MEG_868|Drugs|Aminoglycosides|Aminoglycoside_O-nucleotidyltransferases|ANT3-DPRIME	0.996	0.5229	ATGAGGGTAGCGGTGACCATCGAAA-TTTCGAAC-CAACTATCAGAGGTGCTAAGCGTCATTGAGCGCCATCTGGAATCAACGTTGCTGGCCGTGCATTTGTACGGCTCCGCAGTGGATGGCGGCCTGAAGCCATACAGCGATATTGATTTGTTGGTTACTGTGGCCGTAAAGCTTGATGAAACGACGCGGCGAGCATTGCTCAATGACCTTATGGAGGCTTCGGCTTTCCCTGGCGAGAGCGAGACGCTCCGCGCTATAGAAGTCACCCTTGTCGTGCATGACGACATCATCCCGTGGCGTTATCCGGCTAAGCGCGAGCTGCAATTTGGAGAATGGCAGCGCAATGACATTCTTGCGGGTATCTTCGAGTCAGCCACGATCGACATTGATCTAGCTA…	1	490	490	1	forward	980	0.996	0.996	0	Contig 523	0.5229	0	490
1693892904|WP_140423281.1|NG_065408|1|1|aadA2|aadA2|ANT(3'')-Ia_family_aminoglycoside_nucleotidyltransferase_AadA2 NG_065408:101-892	MEG_869|Drugs|Aminoglycosides|Aminoglycoside_O-nucleotidyltransferases|ANT3-DPRIME	0.998	0.5229	ATGAGGGTAGCGGTGACCATCGAAA-TTTCGAAC-CAACTATCAGAGGTGCTAAGCGTCATTGAGCGCCATCTGGAATCAACGTTGCTGGCCGTGCATTTGTACGGCTCCGCAGTGGATGGCGGCCTGAAGCCATACAGCGATATTGATTTGTTGGTTACTGTGGCCGTAAAGCTTGATGAAACGACGCGGCGAGCATTGCTCAATGCCCTTATGGAGGCTTCGGCTTTCCCTGGCGAGAGCGAGACGCTCCGCGCTATAGAAGTCACCCTTGTCGTGCATGACGACATCATCCCGTGGCGTTATCCGGCTAAGCGCGAGCTGCAATTTGGAGAATGGCAGCGCAATGACATTCTTGCGGGTATCTTCGAGCCAGCCATGATCGACATTGATCTAGCTA…	1	490	490	1	forward	980	0.998	0.998	0	Contig 523	0.5229	0	490
1105502156|WP_071846308.1|NG_052375|1|1|aadA2|aadA2|ANT(3'')-Ia_family_aminoglycoside_nucleotidyltransferase_AadA2 NG_052375:62-853	MEG_873|Drugs|Aminoglycosides|Aminoglycoside_O-nucleotidyltransferases|ANT3-DPRIME	0.992	0.5229	ATGAGGGAAGCGGTGACCATCGAAA-TTTCGAAC-CAACTATCAGAGGTGCTAAGCGTCATTGAGCGCCATCTGGAATCAACGTTGCAGGCCGTGCATTTGTACGGCTCCGCAGTGGATGGCGGCCTGAAGCCATACAGCGATATTGATTTGTTGGTTACTGTGGCCGTAAAGCTTGATGAAACGACGCGGCGAGCATTGCTCAATGATCTTATGGAGGCTTCGGCTTTCCCTGGCGAGAGCGAGACGCTCCGCGCTATAGAAGTCACCCTTGTCGTGCATGACGACATCATCCCGTGGCGTTATCCGGCTAAGCGCGAGCTGCAATTTGGAGAATGGCAGCGCAATGACATTCTTGCGGGTATCTTCGAGCCAGCCATGATCGACATTGATCTAGCTA…	1	490	490	1	forward	980	0.992	0.992	0	Contig 523	0.5229	0	490
1105502122|WP_071846274.1|NG_052319|1|1|aadA2|aadA2|ANT(3'')-Ia_family_aminoglycoside_nucleotidyltransferase_AadA2 NG_052319:101-892	MEG_874|Drugs|Aminoglycosides|Aminoglycoside_O-nucleotidyltransferases|ANT3-DPRIME	0.996	0.5229	ATGAGGGAAGCGGTGACCATCGAAA-TTTCGAAC-CAACTATCAGAGGTGCTAAGCGTCATTGAGCGCCATCTGGAATCAACGTTGCTGGCCGTGCATTTGTACGGCTCCGCAGTGGATGGCGGCCTGAAGCCATACAGCGATATTGATTTGTTGGTTACTGTGGCCGTAAAGCTTGATGAAACGACGCGGCGAGCATTGCTCAATGATCTTATGGAGGCTTCGGCTTTCCCTGGCGAGAGCGAGACGCTCCGCGCTATAGAAGTCACCCTTGTCGTGCATGACGACATCATCCCGTGGCGTTATCCGGCTAAGCGCGAGCTGCAATTTGGAGAATGGCAGCGCAATGACATTCTTGCGGGTATCTTCGAGCCAGCCATGATCGACATTGATCTAGCTA…	1	490	490	1	forward	980	0.996	0.996	0	Contig 523	0.5229	0	490
1105502219|WP_071846369.1|NG_052496|1|1|aadA2|aadA2|ANT(3'')-Ia_family_aminoglycoside_nucleotidyltransferase_AadA2 NG_052496:101-892	MEG_875|Drugs|Aminoglycosides|Aminoglycoside_O-nucleotidyltransferases|ANT3-DPRIME	0.996	0.5229	ATGAGGGAAGCGGTGACCATCGAAA-TTTCGAAC-CAACTATCAGAGGTGCTAAGCGTCATTGAGCGCCATCTGGAATCAACGTTGCTGGCCGTGCATTTGTACGGCTCCGCAGTGGATGGCGGCCTGAAGCCATACAGCGATATTGATTTGTTGGTTACTGTGGCCGTAAAGCTTGATGAAACGACGCGGCGAGCATTGCTCAATGATCTTATGGAGGCTTCGGCTTTCCCTGGCGAGAGCGAGACGCTCCGCGCTATAGAAGTCACCCTTGTCGTGCATGACGACATCATCCCGTGGCGTTATCCGGCTAAGCGCGAGCTGCAATTTGGAGAATGGCAGCGCAATGACATTCTTGCGGGTATCTTCGAGCCAGCCATGATCGACATTGATCTAGCTA…	1	490	490	1	forward	980	0.996	0.996	0	Contig 523	0.5229	0	490
695263466|WP_032490336.1|NG_064655|1|1|aadA2|aadA2|ANT(3'')-Ia_family_aminoglycoside_nucleotidyltransferase_AadA2 NG_064655:101-892	MEG_876|Drugs|Aminoglycosides|Aminoglycoside_O-nucleotidyltransferases|ANT3-DPRIME	0.996	0.5229	ATGAGGGAAGCGGTGACCATCGAAA-TTTCGAAC-CAACTATCAGAGGTGCTAAGCGTCATTGAGCGCCATCTGGAATCAACGTTGCTGGCCGTGCATTTGTACGGCTCCGCAGTGGATGGCGGCCTGAAGCCATACAGCGATATTGATTTGTTGGTTACTGTGGCCGTAAAGCTTGATGAAACGACGCGGCGAGCATTGCTCAATGATCTTATGGAGGCTTCGGCTTTCCCTGGCGAGAGCGAGACGCTCCGCGCTATAGAAGTCACCCTTGTCGTGCATGACGACATCATCCCGTGGCGTTATCCGGCTAAGCGCGAGCTGCAATTTGGAGAATGGCAGCGCAATGACATTCTTGCGGGTATCTTCGAGCCAGCCATGATCGACATTGATCTAGCTA…	1	490	490	1	forward	980	0.996	0.996	0	Contig 523	0.5229	0	490
1105502158|WP_071846309.1|NG_052376|1|1|aadA2|aadA2|ANT(3'')-Ia_family_aminoglycoside_nucleotidyltransferase_AadA2 NG_052376:101-892	MEG_877|Drugs|Aminoglycosides|Aminoglycoside_O-nucleotidyltransferases|ANT3-DPRIME	0.994	0.5229	ATGAGGGAAGCGGTGACCATCGAAA-TTTCGAAC-CAACTATCAGAGGTGCTAAGCGTCATTGAGCGCCATCTGGAATCAACGTTGCTGGCCGTGCATTTGTACGGCTCCGCAGTGGATGGCGGCCTGAAGCCATACAGCGATATTGATTTGTTGGTTACTGTGGCCGTAAAGCTTGATGAAACGACGCGGCGAGCATTGCTCAATGATCTTATGGAGGCTTCGGCTTTCCCTGGCGAGAGCGAGACGCTCCGCGCTATAGAAGTCACCCTTGTCGTGCATGACGACATCATCCCGTGGCGTTATCCGGCTAAGCGCGAGCTGCAATTTGGAGAATGGCAGCGCAATGACATTCTTGCGGGTATCTTCGAGCCAGCCATGATCGACATTGATCTAGCTA…	1	490	490	1	forward	980	0.994	0.994	0	Contig 523	0.5229	0	490
1105502236|WP_071846386.1|NG_052521|1|1|aadA2|aadA2|ANT(3'')-Ia_family_aminoglycoside_nucleotidyltransferase_AadA2 NG_052521:101-892	MEG_878|Drugs|Aminoglycosides|Aminoglycoside_O-nucleotidyltransferases|ANT3-DPRIME	0.992	0.5229	ATGAGGGAAGCGGTGACCATCGAAA-TTTCGAAC-CAACTATCAGAGGTGCTAAGCGTCATTGAGCGCCATCTGGAATCAACGTTGCTGGCCGTGCATTTGTACGGCTCCGCAGTGGATGGCGGCCTGAAGCCATACAGCGATATTGATTTGTTGGTTACTGTGGCCGTAAAGCTTGATGAAACGACGCGGCGAGCATTGCTCAATGATGCTATGGAGGCTTCGGCTTTCCCTGGCGAGAGCGAGACGCTCCGCGCTATAGAAGTCACCCTTGTCGTGCATGACGACATCATCCCGTGGCGTTATCCGGCTAAGCGCGAGCTGCAATTTGGAGAATGGCAGCGCAATGACATTCTTGCGGGTATCTTCGAGCCAGCCATGATCGACATTGATCTAGCTA…	1	490	490	1	forward	980	0.992	0.992	0	Contig 523	0.5229	0	490
1105502079|WP_071846231.1|NG_052243|1|1|aadA2|aadA2|ANT(3'')-Ia_family_aminoglycoside_nucleotidyltransferase_AadA2 NG_052243:101-889	MEG_879|Drugs|Aminoglycosides|Aminoglycoside_O-nucleotidyltransferases|ANT3-DPRIME	0.984	0.5229	ATGAGGGAAGCGGTGACCATCGAAA-TTTCGAAC-CAACTATCAGAGGTGCTAAGCGTCATTGAGCGCCATCTGGAATCAACGTTGCTGGCCGTGCATTTGTACGGCTCCGCAGTGGATGGCGGCCTGAAGCCATACAGCGATATTGATTTGTTGGTTACTGTGGCCGTAAGGCTTGATGAAACGACGCGGCGAGCATTGCTCAATGATCTTATGGAGGCTTCGGCTTTCCCTGGCGAGAGCGAGACGCTCCGCGCTATAGAAGTCACCCTTGTCGTGCA-GACGAC--CATCTCGTGGCGTTATCCGGCTAAGCGCGAGCTGCAATTTGGAGAATGGCAGCGCAATGACATTCTTGCGGGTATCTTCGAGCCAGCCATGATCGACATTGATCTAGCTA…	1	487	487	1	forward	977	0.984	0.984	0	Contig 523	0.5229	0	490
1105502080|WP_071846232.1|NG_052244|1|1|aadA2|aadA2|ANT(3'')-Ia_family_aminoglycoside_nucleotidyltransferase_AadA2 NG_052244:101-892	MEG_880|Drugs|Aminoglycosides|Aminoglycoside_O-nucleotidyltransferases|ANT3-DPRIME	0.99	0.5229	ATGAGGGAAGCGGTGACCATCGAAA-TTTCGAAC-CAACTATCAGGGGTGCTAAGCGTCATTGAGCGCCATCTGGAATCAACGTTGCTGGCCGTGCATTTGTACGGCTCCGCAGTGGATGGCGGCCTGAAGCCATACAGCGATATTGATTTGTTGGTTACTGTGGCCGTAAAGCTTGATGAAACGACGCGGCGAGCATTGCTCAATGATCTTATGGAGGCTTCGGCTTTCCCTGGCGAGAGCGAGACGCTCCGCGCTATAGAAGTCACCCTTGTCGTGCATGACGACATCATCCCGTGGCGTTATCCGGCTAAGCGCGAGCTGCAATTTGAAGAATGGCAGCGCAATGACATTCTTGCGGGTATCTTCGAGCCAGCCATGATCGACATTGATCTAGCTA…	1	490	490	1	forward	980	0.99	0.99	0	Contig 523	0.5229	0	490
499919896|WP_011600630.1|NG_051873|1|1|aadA11|aadA11|ANT(3'')-Ia_family_aminoglycoside_nucleotidyltransferase_AadA11 NG_051873:101-892	MEG_881|Drugs|Aminoglycosides|Aminoglycoside_O-nucleotidyltransferases|ANT3-DPRIME	0.912	0.5229	ATGAGGGAAGCGGTGACCGCCGAAA-TTTC-AACACAACTATCAGAGGTGTTTAGCGTCATCGAGCGCCATCTGGAGCCGACGTTGCTTGCCGTGCATTTGTACGGCTCCGCAGTGGATGGCGGCTTGAAGCCATACAGCGATATTGATTTGCTGGTTACTGTGACCGCAAGGCTTAATGAAGCAACACGGCAAGCTTTGCTCAACGACCTTTTGGAGGCTTCGGCTTTCCCTGGCGAGAGCGAGACTCTCCGCGCTATAGAAGTCACCTTTGTCGTGCACGACGACATCATCCCGTGGCGTTATCCAGCTAAGCGCGAACTGCAATTTGGAGAATGGCAGCGTAATGACATTCTTGCGGGTATCTCCGAGCCAGCCGCGATCGACGTTGATCTGGCTA…	1	490	490	1	forward	980	0.912	0.912	0	Contig 523	0.5229	0	491
1102724707|WP_071593203.1|NG_052028|1|1|aadA1|aadA1|ANT(3'')-Ia_family_aminoglycoside_nucleotidyltransferase_AadA1 NG_052028:101-892	MEG_883|Drugs|Aminoglycosides|Aminoglycoside_O-nucleotidyltransferases|ANT3-DPRIME	0.9	0.5208	ATGAGGGAAGCGGTGATCGCCGAAG-TATCGACT-CAACTATCAGAGGTAGTTAGCGTCATCGAGCGCCATCTCGAACCGACGTTGCTGGCCGTACATTTGTACGGCTCCGCAGTGGATGGCGGCCTGAAGCCACACAGTGATATTGATTTGCTGGTTACGGTGACCGTAAGGCTTGATGAAACAACGCGGCGAGCTTTGATCAACGACCTTTTGGAAACTTCGGCTTCCCCTGGAGAGAGCGAGATTCTCCGCGCTGTAGAAGTCACCATTGTTGTGCACGACGACATCATTCCGTGGCGTTATCCAGCTAAGCGCGAACTGCAATTTGGAGAATGGCAGCGCAATGACATTCTTGCAGGTATCTTCGAGCCAGCCACGATCGACATTGATCTGGCTA…	1	488	488	1	forward	976	0.9	0.9	1.02e-180	Contig 523	0.5208	0	488
1105502038|WP_071846190.1|NG_052144|1|1|aadA15|aadA15|ANT(3'')-Ia_family_aminoglycoside_nucleotidyltransferase_AadA15 NG_052144:101-892	MEG_889|Drugs|Aminoglycosides|Aminoglycoside_O-nucleotidyltransferases|ANT3-DPRIME	0.902	0.5229	ATGAGGGAAGCGGTGATCGCCGAAG-TATCGACT-CAACTATCAGAGGTAGTTGGCGTCATCGAGCGCCATCTCGAACCGACGTTGCTGGCCGTACATTTGTACGGCTCCGCAGTGGATGGCGGCCTGAAGCCACACAGTGATATTGATTTGCTGGTTACGGTGACCGTAAGGCTTGATGAAACAACGCGGCGAGCTTTGATCAACGACCTTTTGGAAACTTCGGCTTCCCCTGGAGAGAGCGAGATTCTCCGCGCTGTAGAAGTCACCATTGTTGTGCACGACGACATCATTCCGTGGCGTTATCCAGCTAAGCGCGAACTGCAATTTGGAGAATGGCAACGCAATGACATTCTTGCAGGTATCTTCGAGCCAGCCACGATCGACATTGATCTGGCTA…	1	490	490	1	forward	980	0.902	0.902	0	Contig 523	0.5229	0	490
1105502035|WP_071846187.1|NG_052136|1|1|aadA1|aadA1|ANT(3'')-Ia_family_aminoglycoside_nucleotidyltransferase_AadA1 NG_052136:101-889	MEG_890|Drugs|Aminoglycosides|Aminoglycoside_O-nucleotidyltransferases|ANT3-DPRIME	0.898	0.5208	ATGAGGGAAGCGGTGATCGCCGAAG-TATCGACT-CAACTATCAGAGGTAGTTGGCGTCATCGAGCGCCATCTCGAACCGACGTTGCTGGCCGTACATTTGTACGGCTCCGCAGTGGATGGCGGCCTGAAGCCACACAGTGATATTGATTTGCTGGTTACGGTGACCGTAAGGCTTGATGAAACAACGCGGCGAGCTTTGATCAACGACCTTTTGGAAACTTCGGCTTCCCCTGGAGAGAGCGAGATTCTCCGCGCTGTAGAAGTCACCATTGTTGTGCACGACGACATCATTCCGTGGCGTTATCCAGCTAAGCGCGAACTGCAATTTGGAGAATGGCAGCGCAATGACATTCTTGCAGGTATCTTCGAGCCAGCCACGATCGACATTGATCTGGCTA…	1	488	488	1	forward	976	0.898	0.898	4.74e-179	Contig 523	0.5208	0	488
1102724709|WP_071593205.1|NG_052031|1|1|aadA1bt|aadA1bt|ANT(3'')-Ia_family_aminoglycoside_nucleotidyltransferase_AadA1bt NG_052031:101-892	MEG_891|Drugs|Aminoglycosides|Aminoglycoside_O-nucleotidyltransferases|ANT3-DPRIME	0.898	0.5208	ATGAGGGAAGCGGTGATCGCCGAAG-TATCGACT-CAACTATCAGAGGTAGTTGGCGTCATCGAGCGCCATCTCGAACCGACGTTGCTGGCCGTACATTTGTACGGCTCCGCAGTGGATGGCGGCCTGAAGCCACACAGTGATATTGATTTGCTGGTTACGGTGACCGTAAGGCTTGATGAAACAACGCGGCGAGCTTTGATCAACGACCTTTTGGAAACTTCGGCTTCCCCTGGAGAGAGCGAGATTCTCCGCGCTGTAGAAGTCACCATTGTTGTGCACGACGACATCATTCCGTGGCGTTATCCAGCTAAGCGCGAACTGCAATTTGGAGAATGGCAGCGCAATGACATTCTTGCAGGTATCTTCGAGCCAGCCACGATCGACATTGATCTGGCTA…	1	488	488	1	forward	976	0.898	0.898	4.74e-179	Contig 523	0.5208	0	488
695263573|WP_032490443.1|NG_052252|1|1|aadA1|aadA1|ANT(3'')-Ia_family_aminoglycoside_nucleotidyltransferase_AadA1 NG_052252:101-892	MEG_892|Drugs|Aminoglycosides|Aminoglycoside_O-nucleotidyltransferases|ANT3-DPRIME	0.898	0.5208	ATGAGGGAAGCGGTGATCGCCGAAG-TATCGACT-CAACTATCAGAGGTAGTTGGCGTCATCGAGCGCCATCTCGAACCGACGTTGCTGGCCGTACATTTGTACGGCTCCGCAGTGGATGGCGGCCTGAAGCCACACAGTGATATTGATTTGCTGGTTACGGTGACCGTAAGGCTTGATGAAACAACGCGGCGAGCTTTGATCAACGACCTTTTGGAAACTTCGGCTTCCCCTGGAGAGAGCGAGATTCTCCGCGCTGTAGAAGTCACCATTGTTGTGCACGACGACATCATTCCGTGGCGTTATCCAGCTAAGCGCGAACTGCAATTTGGAGAATGGCAGCGCAATGACATTCTTGCAGGTATCTTCGAGCCAGCCACGATCGACATTGATCTGGCTA…	1	488	488	1	forward	976	0.898	0.898	4.74e-179	Contig 523	0.5208	0	488
1105502164|WP_071846315.1|NG_052385|1|1|aadA1|aadA1|ANT(3'')-Ia_family_aminoglycoside_nucleotidyltransferase_AadA1 NG_052385:101-892	MEG_893|Drugs|Aminoglycosides|Aminoglycoside_O-nucleotidyltransferases|ANT3-DPRIME	0.898	0.5208	ATGAGGGAAGCGGTGATCGCCGAAG-TATCGACT-CAACTATCAGAGGTAGTTGGCGTCATCGAGCGCCATCTCGAACCGACGTTGCTGGCCGTACATTTGTACGGCTCCGCAGTGGATGGCGGCCTGAAGCCACACAGTGATATTGATTTGCTGGTTACGGTGACCGTAAGGCTTGATGAAACAACGCGGCGAGCTTTGATCAACGACCTTTTGGAAACTTCGGCTTCCCCTGGAGAGAGCGAGATTCTCCGCGCTGTAGAAGTCACCATTGTTGTGCACGACGACATCATTCCGTGGCGTTATCCAGCTAAGCGCGAACTGCAATTTGGAGAATGGCAGCGCAATGACATTCTTGCAGGTATCTTCGAGCCAGCCACGATCGACATTGATCTGGCTA…	1	488	488	1	forward	976	0.898	0.898	4.74e-179	Contig 523	0.5208	0	488
1105502084|WP_071846236.1|NG_052248|1|1|aadA2|aadA2|ANT(3'')-Ia_family_aminoglycoside_nucleotidyltransferase_AadA2 NG_052248:101-892	MEG_896|Drugs|Aminoglycosides|Aminoglycoside_O-nucleotidyltransferases|ANT3-DPRIME	0.996	0.5229	ATGAGGGTAGCGGTGACCATCGAAA-TTTCGAAC-CGACTATCAGAGGTGCTAAGCGTCATTGAGCGCCATCTGGAATCAACGTTGCTGGCCGTGCATTTGTACGGCTCCGCAGAGGATGGCGGCCTGAAGCCATACAGCGATATTGATTTGTTGGTTACTGTGGCCGTAAAGCTTGATGAAACGACGCGGCGAGCATTGCTCAATGACCTTATGGAGGCTTCGGCTTTCCCTGGCGAGAGCGAGACGCTCCGCGCTATAGAAGTCACCCTTGTCGTGCATGACGACATCATCCCGTGGCGTTATCCGGCTAAGCGCGAGCTGCAATTTGGAGAATGGCAGCGCAATGACATTCTTGCGGGTATCTTCGAGCCAGCCATGATCGACATTGATCTAGCTA…	1	490	490	1	forward	980	0.996	0.996	0	Contig 523	0.5229	0	490
1105502187|WP_071846337.1|NG_052430|1|1|aadA2|aadA2|ANT(3'')-Ia_family_aminoglycoside_nucleotidyltransferase_AadA2 NG_052430:101-892	MEG_897|Drugs|Aminoglycosides|Aminoglycoside_O-nucleotidyltransferases|ANT3-DPRIME	0.994	0.5229	ATGAGGGTAGCGGTGACCATCGAAA-TTTCGAAC-CGACTATCAGAGGTGCTAAGCGTCATTGAGCGCCATCTGGAATCAACGTTGCTGGCCGTGCATTTGTACGGCTCCGCAGTGGATGGCGGCCTGAAGCCATACAGCGATATTGATTTGTTGGTTACTGTGGCCGTAAAGCTTGATGAAACGACGCGGCGAGCATTGCTCAATGACCTTATGGAGGCTTCGGCTTTCCCTGGCGAGAGCGAGACGCTCCGCGCTATAGAGGTCACCCTTGTCGTGCATGACGACATCATCCCGTGGCGTTATCCGGCTAAGCGCGAGCCGCAATTTGGAGAATGGCAGCGCAATGACATTCTTGCGGGTATCTTCGAGCCAGCCATGATCGACATTGATCTAGCTA…	1	490	490	1	forward	980	0.994	0.994	0	Contig 523	0.5229	0	490
(AGly)AadA1-pm:JQ690540:7968-8798:831	MEG_915|Drugs|Aminoglycosides|Aminoglycoside_O-nucleotidyltransferases|ANT3-DPRIME	0.9	0.5422	CTAAAACAAAGTTAAACATCATGAGGGAAGCGGTGATCGCCGAAG-TATCGACT-CAACTATCAGAGGTAGTTGGCGTCATCGAGCGCCATCTCGAACCGACGTTGCTGGCCGTACATTTGTACGGCTCCGCAGTGGATGGCGGCCTGAAGCCACACAGTGATATTGATTTGCTGGTTACGGTGACCGTAAGGCTTGATGAAACAACGCGGCGAGCTTTGATCAACGACCTTTTGGAAACTTCGGCTTCCCCTGGAGAGAGCGAGATTCTCCGCGCTGTAGAAGTCACCATTGTTGTGCACGACGACATCATTCCGTGGCGTTATCCAGCTAAGCGCGAACTGCAATTTGGAGAATGGCAGCGCAATGACATTCTTGCAGGTATCTTCGAGCCAGCCAC…	1	508	508	1	forward	1016	0.9	0.9	0	Contig 523	0.5422	0	508
(AGly)AadA24:HQ123586:88-768:781	MEG_919|Drugs|Aminoglycosides|Aminoglycoside_O-nucleotidyltransferases|ANT3-DPRIME	0.915	0.5016	CGAAA-TTTCGACA-CAACTGTTAGAGGTGCTTAGTGTCATTGAGCGCCATCTGGAGCCGACGTTGCTGGCCGTGCATTTGTACGGCTCCGCAGTGAATGGCGGCCTGAAGCCATACAGCGATATTGATTTGCTGGTTACTGTGACTGTAAGGCTTAATGAAACAACGCGGCGAGCTTTGCTCAACGACCTTCTGGAGGTTTCGACTTTCCCCGGCGAGAGTGAGGCTCTCCGCGCTATAGAAGTCACCATTGTCGTGCACGACGACATCATTCCGTGGCGTTATCCAGCTAAGCGAGAACTGCAATTTGGAGAATGGCAGCGCAATGACATTCTTGCGGGTATCTTCGAGCCAGCCACGATCGACATTGATCTGGCTATCTTGCTGACAAAAGCAAGA…	1	470	470	1	forward	940	0.915	0.915	0	Contig 523	0.5016	0	470
(AGly)AadA8:AF326210:1-792:792	MEG_922|Drugs|Aminoglycosides|Aminoglycoside_O-nucleotidyltransferases|ANT3-DPRIME	1	0.5229	ATGAGGGTAGCGGTGACCATCGAAA-TTTCGAAC-CAACTATCAGAGGTGCTAAGCGTCATTGAGCGCCATCTGGAATCAACGTTGCTGGCCGTGCATTTGTACGGCTCCGCAGTGGATGGCGGCCTGAAGCCATACAGCGATATTGATTTGTTGGTTACTGTGGCCGTAAAGCTTGATGAAACGACGCGGCGAGCATTGCTCAATGACCTTATGGAGGCTTCGGCTTTCCCTGGCGAGAGCGAGACGCTCCGCGCTATAGAAGTCACCCTTGTCGTGCATGACGACATCATCCCGTGGCGTTATCCGGCTAAGCGCGAGCTGCAATTTGGAGAATGGCAGCGCAATGACATTCTTGCGGGTATCTTCGAGCCAGCCATGATCGACATTGATCTAGCTA…	1	490	490	1	forward	980	1	1	0	Contig 523	0.5229	0	490
(AGly)AadA8b:AM040708:1174-1965:792	MEG_923|Drugs|Aminoglycosides|Aminoglycoside_O-nucleotidyltransferases|ANT3-DPRIME	0.996	0.5229	ATGAGGGAAGCGGTGACCATCGAAA-TTTCGAAC-CAACTATCAGAGGTGCTAAGCGTCATTGAGCGCCATCTGGAATCAACGTTGCTGGCCGTGCATTTGTACGGCTCCGCAGTGGATGGCGGCCTGAAGCCATACAGCGATATTGATTTGTTGGTTACTGTGGCCGTAAAGCTTGATGAAACGACGCGGCGAGCATTGCTCAATGATCTTATGGAGGCTTCGGCTTTCCCTGGCGAGAGCGAGACGCTCCGCGCTATAGAAGTCACCCTTGTCGTGCATGACGACATCATCCCGTGGCGTTATCCGGCTAAGCGCGAGCTGCAATTTGGAGAATGGCAGCGCAATGACATTCTTGCGGGTATCTTCGAGCCAGCCATGATCGACATTGATCTAGCTA…	1	490	490	1	forward	980	0.996	0.996	0	Contig 523	0.5229	0	490
CARD|gb|AF047479|+|1295-2087|ARO:3002603|aadA3 [Plasmid NR79]	MEG_927|Drugs|Aminoglycosides|Aminoglycoside_O-nucleotidyltransferases|ANT3-DPRIME	1	0.5229	ATGAGGGTAGCGGTGACCATCGAAA-TTTCGAAC-CAACTATCAGAGGTGCTAAGCGTCATTGAGCGCCATCTGGAATCAACGTTGCTGGCCGTGCATTTGTACGGCTCCGCAGTGGATGGCGGCCTGAAGCCATACAGCGATATTGATTTGTTGGTTACTGTGGCCGTAAAGCTTGATGAAACGACGCGGCGAGCATTGCTCAATGACCTTATGGAGGCTTCGGCTTTCCCTGGCGAGAGCGAGACGCTCCGCGCTATAGAAGTCACCCTTGTCGTGCATGACGACATCATCCCGTGGCGTTATCCGGCTAAGCGCGAGCTGCAATTTGGAGAATGGCAGCGCAATGACATTCTTGCGGGTATCTTCGAGCCAGCCATGATCGACATTGATCTAGCTA…	1	490	490	1	forward	980	1	1	0	Contig 523	0.5229	0	490
CARD|gb|AF156486|+|5012-5792|ARO:3002602|aadA2 [Klebsiella pneumoniae]	MEG_929|Drugs|Aminoglycosides|Aminoglycoside_O-nucleotidyltransferases|ANT3-DPRIME	1	0.5101	GTGACCATCGAAA-TTTCGAAC-CAACTATCAGAGGTGCTAAGCGTCATTGAGCGCCATCTGGAATCAACGTTGCTGGCCGTGCATTTGTACGGCTCCGCAGTGGATGGCGGCCTGAAGCCATACAGCGATATTGATTTGTTGGTTACTGTGGCCGTAAAGCTTGATGAAACGACGCGGCGAGCATTGCTCAATGACCTTATGGAGGCTTCGGCTTTCCCTGGCGAGAGCGAGACGCTCCGCGCTATAGAAGTCACCCTTGTCGTGCATGACGACATCATCCCGTGGCGTTATCCGGCTAAGCGCGAGCTGCAATTTGGAGAATGGCAGCGCAATGACATTCTTGCGGGTATCTTCGAGCCAGCCATGATCGACATTGATCTAGCTATCCTGCTTACAA…	1	478	478	1	forward	956	1	1	0	Contig 523	0.5101	0	478
CARD|gb|AJ809407|+|118-898|ARO:3002620|aadA23 [Salmonella enterica subsp. enterica serovar Agona]	MEG_930|Drugs|Aminoglycosides|Aminoglycoside_O-nucleotidyltransferases|ANT3-DPRIME	0.933	0.508	GTGACCATCGAAA-TTTCGAAC-CAACTATCAGAGGTGCTAAGCGTCATTGAGCGCCATCTGGAATCAACGTTGCTGGCCGTGCATTTGTACGGCTCCGCAGTGGATGGCGGCCTGAAGCCATACAGCGATATTGATTTGCTGGTTACGGTGACCGTAAGGCTTGATGAAACAACGCGGCGAGCTTTGATCAACGACCTTTTGGAAACTTCGGCTTCCCCTGGAGAGAGCGAGATTCTCCGCGCTGTAGAAGTCACCATTGTTGTGCACGACGACATCATTCCGTGGCGTTATCCAGCTAAGCGCGAACTGCAATTTGGAGAATGGCAGCGCAATGACATTCTTGCAGGTATCTTCGAGCCAGCCACGATCGACATTGATCTGGCTATCTTGCTGACAA…	1	476	476	1	forward	952	0.933	0.933	0	Contig 523	0.508	0	476
CARD|gb|AM261837|+|73-865|ARO:3002619|aadA22 [Salmonella enterica subsp. enterica serovar Typhimurium]	MEG_933|Drugs|Aminoglycosides|Aminoglycoside_O-nucleotidyltransferases|ANT3-DPRIME	0.936	0.5208	ATGAGGGTAGCGGTGACCATCGAAA-TTTCGAAC-CAACTATCAGAGGTGCTAAGCGTCATTGAGCGCCATCTGGAATCAACGTTGCTGGCCGTGCATTTGTACGGCTCCGCAGTGGATGGCGGCCTGAAGCCATACAGCGATATTGATTTGCTGGTTACGGTGACCGTAAGGCTTGATGAAACAACGCGGCGAGCTTTGATCAACGACCTTTTGGAAACTTCGGCTTCCCCTGGAGAGAGCGAGATTCTCCGCGCTGTAGAAGTCACCATTGTTGTGCACGACGACATCATTCCGTGGCGTTATCCAGCTAAGCGCGAACTGCAATTTGGAGAATGGCAGCGCAATGACATTCTTGCAGGTATCTTCGAGCCAGCCACGATCGACATTGATCTGGCTA…	1	488	488	1	forward	976	0.936	0.936	0	Contig 523	0.5208	0	488
CARD|gb|AY139603|+|106-898|ARO:3002608|aadA8 [uncultured bacterium]	MEG_937|Drugs|Aminoglycosides|Aminoglycoside_O-nucleotidyltransferases|ANT3-DPRIME	0.998	0.5229	ATGAGGGTAGCGGTGACCATCGAAA-TTTCGAAC-CAACTATCAGAGGTGCTAAGCGTCATTGAGCGCCATCTGGAATCAACGTTGCTGGCCGTGCATTTGTACGGCTCCGCAGTGGATGGCGGCCTGAAGCCATACAGCGATATTGATTTGTTGGTTACTGTGGCCGTAAAGCTTGATGAAACGACGCGGCGAGCATTGCTCAATGACCTTATGGAGGCTTCGGCTTTCCCTGGCGAGAGCGAGACGCTCCGCGCTATAGAAGTCACCCTTGTCGTGCATGACGACATCATCCCGTGGCGTTATCCGGCTAAGCGCGAGCTGCAATTTGGAGAATGGCAGCGCAATGACATTCTTGCGGGTATCTTCGAGCCAGCCATGATCGACATTGATCTGGCTA…	1	490	490	1	forward	980	0.998	0.998	0	Contig 523	0.5229	0	490
CARD|gb|AY171244|+|46-838|ARO:3002618|aadA21 [Salmonella enterica subsp. enterica serovar Typhimurium]	MEG_938|Drugs|Aminoglycosides|Aminoglycoside_O-nucleotidyltransferases|ANT3-DPRIME	0.936	0.5208	ATGAGGGTAGCGGTGACCATCGAAA-TTTCGAAC-CAACTATCAGAGGTGCTAAGCGTCATTGAGCGCCATCTGGAATCAACGTTGCTGGCCGTGCATTTGTACGGCTCCGCAGTGGATGGCGGCCTGAAGCCATACAGCGATATTGATTTGCTGGTTACGGTGACCGTAAGGCTTGATGAAACAACGCGGCGAGCTTTGATCAACGACCTTTTGGAAACTTCGGCTTCCCCTGGAGAGAGCGAGATTCTCCGCGCTGTAGAAGTCACCATTGTTGTGCACGACGACATCATTCCGTGGCGTTATCCAGCTAAGCGCGAACTGCAATTTGGAGAATGGCAGCGCAATGACATTCTTGCAGGTATCTTCGAGCCAGCCACGATCGACATTGATCTGGCTA…	1	488	488	1	forward	976	0.936	0.936	0	Contig 523	0.5208	0	488
CARD|gb|CP003022|+|336788-337580|ARO:3003197|aadA25 [Pasteurella multocida 36950]	MEG_940|Drugs|Aminoglycosides|Aminoglycoside_O-nucleotidyltransferases|ANT3-DPRIME	0.982	0.5208	ATGAGGGAAGCGGTGACCATCGAAA-TTTCGAAC-CAACTATCAGAGGTGCTAAGCGTCATTGAGCGCCATCTGGAATCAACGTTGCTGGCCGTGCATTTGTACGGCTCCGCAGTGGATGGCGGCCTGAAGCCATACAGCGATATTGATTTGTTGGTTACTGTGGCCGTAAAGCTTGATGAAACGACGCGGCGAGCATTGCTCAATGATCTTATGGAGGCTTCGGCTTTCCCTGGCGAGAGCGAGACGCTCCGCGCTATAGAAGTCACCCTTGTCGTGCATGACGACATCATCCCGTGGCGTTATCCGGCTAAGCGCGAGCTGCAATTTGGAGAATGGCAGCGCAATGACATTCTTGCGGGTATCTTCGAGCCAGCCATGATCGACATTGATCTGGCTA…	1	488	488	1	forward	976	0.982	0.982	0	Contig 523	0.5208	0	488
CARD|gb|DQ393783|+|1799-2591|ARO:3002615|aadA15 [Pseudomonas aeruginosa]	MEG_942|Drugs|Aminoglycosides|Aminoglycoside_O-nucleotidyltransferases|ANT3-DPRIME	0.898	0.5208	ATGAGGGAAGCGGTGATCGCCGAAG-TATCGACT-CAACTATCAGAGGTAGTTGGCGTCATCGAGCGCCATCTCGAACCGACGTTGCTGGCCGTCCATTTGTACGGCTCCGCAGTGGATGGCGGCCTGAAGCCACACAGTGATATTGATTTGCTGGTTACGGTGACCGTAAGGCTTGATGAAACAACGCGGCGAGCTTTGATCAACGACCTTTTGGAAACTTCGGCTTCCCCTGGAGAGAGCGAGATTCTCCGCGCTGTAGAAGTCACCATTGTTGTGCACGACGACATCATTCCGTGGCGTTATCCAGCTAAGCGCGAACTGCAATTTGGAGAATGGCAGCGCAATGACATTCTTGCAGGTATCTTCGAGCCAGCCACGATCGACATTGATCTGGCTA…	1	488	488	1	forward	976	0.898	0.898	4.74e-179	Contig 523	0.5208	0	488
CARD|gb|DQ677333|+|0-780|ARO:3002621|aadA24 [Salmonella enterica subsp. enterica serovar Newport]	MEG_943|Drugs|Aminoglycosides|Aminoglycoside_O-nucleotidyltransferases|ANT3-DPRIME	0.922	0.508	GTGACCATCGAAA-TTTCGAAC-CAACTATCAGAGGTGCTAAGCGTCATTGAGCGCCATCTCGAACCGACGTTGCTGGCCGTACATTTGTACGGCTCCGCAGTGGATGGCGGCCTGAAGCCACACAGTGATATTGATTTGCTGGTTACGGTGACCGTAAGGCTTGATGAAACAACGCGGCGAGCTTTGATCAACGACCTTTTGGAAACTTCGGCTTCCCCTGGAGAGAGCGAGATTCTCCGCGCTGTAGAAGTCACCATTGTTGTGCACGACGACATCATTCCGTGGCGTTATCCAGCTAAGCGCGAACTGCAATTTGGAGAATGGCAGCGCAATGACATTCTTGCAGGTATCTTCGAGCCAGCCACGATCGACATTGATCTGGCTATCTTGCTGACAA…	1	476	476	1	forward	952	0.922	0.922	0	Contig 523	0.508	0	476
CARD|gb|FJ381668|+|56-848|ARO:3002612|aadA12 [Escherichia coli]	MEG_946|Drugs|Aminoglycosides|Aminoglycoside_O-nucleotidyltransferases|ANT3-DPRIME	0.936	0.5208	ATGAGGGTAGCGGTGACCATCGAAA-TTTCGAAC-CAACTATCAGAGGTGCTAAGCGTCATTGAGCGCCATCTGGAATCAACGTTGCTGGCCGTGCATTTGTACGGCTCCGCAGTGGATGGCGGCCTGAAGCCATACAGCGATATTGATTTGCTGGTTACGGTGACCGTAAGGCTTGATGAAACAACGCGGCGAGCTTTGATCAACGACCTTTTGGAAACTTCGGCTTCCCCTGGAGAGAGCGAGATTCTCCGCGCTGTAGAAGTCACCATTGTTGTGCACGACGACATCATTCCGTGGCGTTATCCAGCTAAGCGCGAACTGCAATTTGGAGAATGGCAGCGCAATGACATTCTTGCAGGTATCTTCGAGCCAGCCACGATCGACATTGATCTGGCTA…	1	488	488	1	forward	976	0.936	0.936	0	Contig 523	0.5208	0	488
CARD|gb|FJ460181|+|1790-2582|ARO:3002617|aadA17 [Aeromonas media]	MEG_947|Drugs|Aminoglycosides|Aminoglycoside_O-nucleotidyltransferases|ANT3-DPRIME	0.937	0.5229	ATGAGGGTAGCGGTGACCATCGAAA-TTTCGAAC-CAACTATCAGAGGTGCTAAGCGTCATCGAGCGCCATCTCGAACCGACGTTGCTGGCCGTACATTTGTACGGCTCCGCAGTGGATGGCGGCCTGAAGCCACACAGTGATATTGATTTGCTGGTTACGGTGACCGTAAGGCTTGATGAAACAACGCGGCGAGCTTTGATCAACGACCTTTTGGAAACTTCGGCTTCCCCTGGAGAGAGCGAGATTCTCCGCGCTGTAGAAGTCACCATTGTTGTGCACGACGACATCATTCCGTGGCGTTATCCAGCTAAGCGCGAACTGCAATTTGGAGAATGGCAGCGCAATGACATTCTTGCAGGTATCTTCGAGCCAGCCACGATCGACATTGATCTAGCTA…	1	490	490	1	forward	980	0.937	0.937	0	Contig 523	0.5229	0	490
CARD|gb|X02340.1|+|222-1194|ARO:3004089|ANT(3'')-IIa [Escherichia coli]	MEG_949|Drugs|Aminoglycosides|Aminoglycoside_O-nucleotidyltransferases|ANT3-DPRIME	0.902	0.5582	AGCAGGGCAGTCGCCCTAAAACAAAGTTAAACATCATGAGGGAAGCGGTGATCGCCGAAG-TATCGACT-CAACTATCAGAGGTAGTTGGCGTCATCGAGCGCCATCTCGAACCGACGTTGCTGGCCGTACATTTGTACGGCTCCGCAGTGGATGGCGGCCTGAAGCCACACAGTGATATTGATTTGCTGGTTACGGTGACCGTAAGGCTTGATGAAACAACGCGGCGAGCTTTGATCAACGACCTTTTGGAAACTTCGGCTTCCCCTGGAGAGAGCGAGATTCTCCGCGCTGTAGAAGTCACCATTGTTGTGCACGACGACATCATTCCGTGGCGTTATCCAGCTAAGCGCGAACTGCAATTTGGAGAATGGCAGCGCAATGACATTCTTGCAGGTAT…	1	523	523	1	forward	1046	0.902	0.902	0	Contig 523	0.5582	0	523
gi|19698424|gb|AF479774.1|7975-8763 gi|155010|gb|M55547.1|TRNTAAB|1466-2254	MEG_951|Drugs|Aminoglycosides|Aminoglycoside_O-nucleotidyltransferases|ANT3-DPRIME	0.898	0.5208	ATGAGGGAAGCGGTGATC-GCGAAAGTATCGACT-CAACTATCAGAGGTAGTTGGCGTCATCGAGCGCCATCTCGAACCGACGTTGCTGGCCGTACATTTGTACGGCTCCGCAGTGGATGGCGGCCTGAAGCCACACAGTGATATTGATTTGCTGGTTACGGTGACCGTAAGGCTTGATGAAACAACGCGGCGAGCTTTGATCAACGACCTTTTGGAAACTTCGGCTTCCCCTGGAGAGAGCGAGATTCTCCGCGCTGTAGAAGTCACCATTGTTGTGCACGACGACATCATTCCGTGGCGTTATCCAGCTAAGCGCGAACTGCAATTTGGAGAATGGCAGCGCAATGACATTCTTGCAGGTATCTTCGAGCCAGCCACGATCGACATTGATCTGGCTA…	1	488	488	1	forward	976	0.898	0.898	4.74e-179	Contig 523	0.5208	0	489
gi|213958578|gb|AF047479.2|1035-2087 gi|573013567|dbj|AP013064.1|28857-28601 gi|973585379|gb|KP054476.2|32479-32732	MEG_952|Drugs|Aminoglycosides|Aminoglycoside_O-nucleotidyltransferases|ANT3-DPRIME	0.992	0.5805	TGGACATAAGCCTGTTCGGTTCGTAAACTGTAATGCAAGTAGCGTATGCGCTCACGCAACTGGTCCAGAACCTTGACCGAACGCAGCGGTGGTAACGGCGCAGTGGCGGTTTTCATGGCTT---GTTATGAC-TGTTTTTTT---GTACAGTCTATGCCTCGGGCATCCAAGCAGCAAGCGCGTTACGCCGTGGGTCGATGTTTGATGTTATGGAGCAGCAACGATGTTACGCAGCAGGGCAGTCGCCCTAAAACAAAG-TTAG	1	256	256	1	forward	512	0.992	0.992	1.8e-130	Contig 583	0.5805	0	256
gi|51011757|emb|AJ809407.1|107-898	MEG_956|Drugs|Aminoglycosides|Aminoglycoside_O-nucleotidyltransferases|ANT3-DPRIME	0.934	0.5208	ATGAGGGTAGCGGTGACCATCGAAA-TTTCGAAC-CAACTATCAGAGGTGCTAAGCGTCATTGAGCGCCATCTGGAATCAACGTTGCTGGCCGTGCATTTGTACGGCTCCGCAGTGGATGGCGGCCTGAAGCCATACAGCGATATTGATTTGCTGGTTACGGTGACCGTAAGGCTTGATGAAACAACGCGGCGAGCTTTGATCAACGACCTTTTGGAAACTTCGGCTTCCCCTGGAGAGAGCGAGATTCTCCGCGCTGTAGAAGTCACCATTGTTGTGCACGACGACATCATTCCGTGGCGTTATCCAGCTAAGCGCGAACTGCAATTTGGAGAATGGCAGCGCAATGACATTCTTGCAGGTATCTTCGAGCCAGCCACGATCGACATTGATCTGGCTA…	1	488	488	1	forward	976	0.934	0.934	0	Contig 523	0.5208	0	488
gi|695207935|ref|NG_035452.1|1709-2488	MEG_959|Drugs|Aminoglycosides|Aminoglycoside_O-nucleotidyltransferases|ANT3-DPRIME	0.996	0.5101	GTGACCATCGAAA-TTTCGAAC-CAACTATCAGAGGTGCTAAGCGTCATTGAGCGCCATCTGGAATCAACGTTGCTGGCCGTGCATTTGTACGGCTCCGCAGTGGATGGCGGCCTGAAGCCATACAGCGATATTGATTTGTTGGTTACTGTGGCCGTAAAGCTTGATGAAACGACGCGGCGAGCATTGCTCAATGATCTTATGGAGGCTTCGGCTCTCCCTGGCGAGAGCGAGACGCTCCGCGCTATAGAAGTCACCCTTGTCGTGCATGACGACATCATCCCGTGGCGTTATCCGGCTAAGCGCGAGCTGCAATTTGGAGAATGGCAGCGCAATGACATTCTTGCGGGTATCTTCGAGCCAGCCATGATCGACATTGATCTAGCTATCCTGCTTACAA…	1	478	478	1	forward	956	0.996	0.996	0	Contig 523	0.5101	0	478
gi|695208190|ref|NG_035493.1|1942-2721	MEG_960|Drugs|Aminoglycosides|Aminoglycoside_O-nucleotidyltransferases|ANT3-DPRIME	0.996	0.5101	GTGACCATCGAAA-TTTCGAAC-CAACTATCAGAGGTGCTAAGCGTCATTGAGCGCCATCTGGAATCAACGTTGCTGGCCGTGCATTTGTACGGCTCCGCAGTGGATGGCGGCCTGAAGCCATACAGCGATATTGATTTGTTGGTTACTGTGGCCGTAAAGCTTGATGAAACGACGCGGCGAGCATTGCTCAATGACCTTATGGAGGCTTCGGCTTTCCCTGGCGAGAGCGAGACGCTCCGCGCTATAGAAGTCACCCTTGTCGTGCATGACGACATCATCCCGTGGCGTTATCCGGCTAAGCGCGAGCTGCAATTTGGAGAATGGCAGCGCAATGACATTCTTGCGGGTATCTTCGAGCCAGCCATGATCGACATTGGTCTAGCTATCCTGCTTACAA…	1	478	478	1	forward	956	0.996	0.996	0	Contig 523	0.5101	0	478
gi|927928831|gb|KP754011.1|2104-2895 gi|331029077|gb|HQ386829.1|1547-2338 gi|695226656|ref|NG_041554.1|8007-8798 gi|374081727|emb|AM991328.2|685-1476 gi|317464132|gb|CP002446.1|3077511-3076720 gi|297787483|gb|GU585907.1|26909-26118 gi|695221349|ref|NG_039719.1|5499-6290 gi|207097977|gb|FJ042875.1|643-1434 gi|145284438|gb|EF527229.1|684-1475 gi|119698214|gb|EF051039.1|4097-4888	MEG_961|Drugs|Aminoglycosides|Aminoglycoside_O-nucleotidyltransferases|ANT3-DPRIME	0.898	0.5208	ATGAGGGAAGCGGTGATCGCCGAAG-TATCGACT-CAACTATCAGAGGTAGTTGGCGTCATCGAGCGCCATCTCGAACCGACGTTGCTGGCCGTACATTTGTACGGCTCCGCAGTGGATGGCGGCCTGAAGCCACACAGTGATATTGATTTGCTGGTTACGGTGACCGTAAGGCTTGATGAAACAACGCGGCGAGCTTTGATCAACGACCTTTTGGAAACTTCGGCTTCCCCTGGAGAGAGCGAGATTCTCCGCGCTGTAGAAGTCACCATTGTTGTGCACGACGACATCATTCCGTGGCGTTATCCAGCTAAGCGCGAACTGCAATTTGGAGAATGGCAGCGCAATGACATTCTTGCAGGTATCTTCGAGCCAGCCACGATCGACATTGATCTGGCTA…	1	488	488	1	forward	976	0.898	0.898	4.74e-179	Contig 523	0.5208	0	488
gi|937354980|gb|KR296704.1|90-881 gi|619497957|gb|KJ170699.1|35929-35138 gi|221047985|gb|FJ591054.1|68-859	MEG_962|Drugs|Aminoglycosides|Aminoglycoside_O-nucleotidyltransferases|ANT3-DPRIME	0.936	0.5208	ATGAGGGTAGCGGTGACCATCGAAA-TTTCGAAC-CAACTATCAGAGGTGCTAAGCGTCATTGAGCGCCATCTGGAATCAACGTTGCTGGCCGTGCATTTGTACGGCTCCGCAGTGGATGGCGGCCTGAAGCCATACAGCGATATTGATTTGCTGGTTACGGTGACCGTAAGGCTTGATGAAACAACGCGGCGAGCTTTGATCAACGACCTTTTGGAAACTTCGGCTTCCCCTGGAGAGAGCGAGATTCTCCGCGCTGTAGAAGTCACCATTGTTGTGCACGACGACATCATTCCGTGGCGTTATCCAGCTAAGCGCGAACTGCAATTTGGAGAATGGCAGCGCAATGACATTCTTGCAGGTATCTTCGAGCCAGCCACGATCGACATTGATCTGGCTA…	1	488	488	1	forward	976	0.936	0.936	0	Contig 523	0.5208	0	488
gi|944374642|gb|KT692980.1|679-1470 gi|941350200|gb|KT345946.1|27861-28652 gi|939537623|gb|KR610435.1|635-1426 gi|930190865|emb|LN555650.1|260489-259698 gi|930189590|emb|HG530658.1|196197-195406 gi|925216761|gb|KR028103.1|642-1433 gi|825088700|gb|KP975077.1|104895-104104 gi|821392896|gb|KP873171.1|18696-17905 gi|768032361|gb|KM975294.1|2539-3330 gi|752292861|emb|LN794247.1|62181-61390	MEG_963|Drugs|Aminoglycosides|Aminoglycoside_O-nucleotidyltransferases|ANT3-DPRIME	0.898	0.5208	ATGAGGGAAGCGGTGATCGCCGAAG-TATCGACT-CAACTATCAGAGGTAGTTGGCGTCATCGAGCGCCATCTCGAACCGACGTTGCTGGCCGTACATTTGTACGGCTCCGCAGTGGATGGCGGCCTGAAGCCACACAGTGATATTGATTTGCTGGTTACGGTGACCGTAAGGCTTGATGAAACAACGCGGCGAGCTTTGATCAACGACCTTTTGGAAACTTCGGCTTCCCCTGGAGAGAGCGAGATTCTCCGCGCTGTAGAAGTCACCATTGTTGTGCACGACGACATCATTCCGTGGCGTTATCCAGCTAAGCGCGAACTGCAATTTGGAGAATGGCAGCGCAATGACATTCTTGCAGGTATCTTCGAGCCAGCCACGATCGACATTGATCTGGCTA…	1	488	488	1	forward	976	0.898	0.898	4.74e-179	Contig 523	0.5208	0	488
gi|973585379|gb|KP054476.2|51842-52633 gi|971338783|gb|CP006659.2|2297685-2298476 gi|966344239|gb|KT291741.1|92-883 gi|957657109|dbj|LC099465.1|45-836 gi|953007066|gb|CP013143.1|6-797 gi|937637492|gb|KT334335.1|96763-95972 gi|928083869|gb|CP012682.1|73669-72878 gi|923091304|gb|KP942843.1|120-911 gi|918400318|dbj|AP014939.1|110915-111706 gi|908266278|gb|CP012170.1|134703-133912	MEG_966|Drugs|Aminoglycosides|Aminoglycoside_O-nucleotidyltransferases|ANT3-DPRIME	1	0.5229	ATGAGGGTAGCGGTGACCATCGAAA-TTTCGAAC-CAACTATCAGAGGTGCTAAGCGTCATTGAGCGCCATCTGGAATCAACGTTGCTGGCCGTGCATTTGTACGGCTCCGCAGTGGATGGCGGCCTGAAGCCATACAGCGATATTGATTTGTTGGTTACTGTGGCCGTAAAGCTTGATGAAACGACGCGGCGAGCATTGCTCAATGACCTTATGGAGGCTTCGGCTTTCCCTGGCGAGAGCGAGACGCTCCGCGCTATAGAAGTCACCCTTGTCGTGCATGACGACATCATCCCGTGGCGTTATCCGGCTAAGCGCGAGCTGCAATTTGGAGAATGGCAGCGCAATGACATTCTTGCGGGTATCTTCGAGCCAGCCATGATCGACATTGATCTAGCTA…	1	490	490	1	forward	980	1	1	0	Contig 523	0.5229	0	490
gi|973585379|gb|KP054476.2|51844-52633 gi|971338783|gb|CP006659.2|2297687-2298476 gi|966344239|gb|KT291741.1|94-883 gi|957657109|dbj|LC099465.1|47-836 gi|953007066|gb|CP013143.1|8-797 gi|937637492|gb|KT334335.1|96761-95972 gi|928083869|gb|CP012682.1|73667-72878 gi|923091304|gb|KP942843.1|122-911 gi|918400318|dbj|AP014939.1|110917-111706 gi|908266278|gb|CP012170.1|134701-133912	MEG_967|Drugs|Aminoglycosides|Aminoglycoside_O-nucleotidyltransferases|ANT3-DPRIME	1	0.5208	GAGGGTAGCGGTGACCATCGAAA-TTTCGAAC-CAACTATCAGAGGTGCTAAGCGTCATTGAGCGCCATCTGGAATCAACGTTGCTGGCCGTGCATTTGTACGGCTCCGCAGTGGATGGCGGCCTGAAGCCATACAGCGATATTGATTTGTTGGTTACTGTGGCCGTAAAGCTTGATGAAACGACGCGGCGAGCATTGCTCAATGACCTTATGGAGGCTTCGGCTTTCCCTGGCGAGAGCGAGACGCTCCGCGCTATAGAAGTCACCCTTGTCGTGCATGACGACATCATCCCGTGGCGTTATCCGGCTAAGCGCGAGCTGCAATTTGGAGAATGGCAGCGCAATGACATTCTTGCGGGTATCTTCGAGCCAGCCATGATCGACATTGATCTAGCTATC…	1	488	488	1	forward	976	1	1	0	Contig 523	0.5208	0	488
gi|975003027|gb|CP010829.1|4112979-4112191 gi|943457735|gb|KT818627.1|74232-73444 gi|943457735|gb|KT818627.1|135823-135035 gi|963329722|gb|KT316807.1|1252-2040 gi|963329696|gb|KT316806.1|1264-2052 gi|959195734|gb|CP013326.1|60115-59327 gi|959190351|gb|CP013324.1|109569-108781 gi|953271705|gb|KT175897.1|1251-2039 gi|953271701|gb|KT175896.1|1241-2029 gi|952545745|dbj|LC095818.1|2073-2861 gi|9482889…	MEG_968|Drugs|Aminoglycosides|Aminoglycoside_O-nucleotidyltransferases|ANT3-DPRIME	0.898	0.5208	ATGAGGGAAGCGGTGATCGCCGAAG-TATCGACT-CAACTATCAGAGGTAGTTGGCGTCATCGAGCGCCATCTCGAACCGACGTTGCTGGCCGTACATTTGTACGGCTCCGCAGTGGATGGCGGCCTGAAGCCACACAGTGATATTGATTTGCTGGTTACGGTGACCGTAAGGCTTGATGAAACAACGCGGCGAGCTTTGATCAACGACCTTTTGGAAACTTCGGCTTCCCCTGGAGAGAGCGAGATTCTCCGCGCTGTAGAAGTCACCATTGTTGTGCACGACGACATCATTCCGTGGCGTTATCCAGCTAAGCGCGAACTGCAATTTGGAGAATGGCAGCGCAATGACATTCTTGCAGGTATCTTCGAGCCAGCCACGATCGACATTGATCTGGCTA…	1	488	488	1	forward	976	0.898	0.898	4.74e-179	Contig 523	0.5208	0	488
gi|982894792|gb|KT368820.1|854-1645 gi|974022331|gb|CP013924.1|2758701-2757910 gi|971533857|gb|KT362048.1|1360-2151 gi|970697631|gb|KT935446.1|95252-94461 gi|949881887|gb|CP012931.1|171790-172581 gi|944398239|gb|CP013025.1|2323437-2324228 gi|939537618|gb|KR610434.1|1600-2391 gi|806639039|gb|KM972598.1|2692-3483 gi|806639024|gb|KM972596.1|2696-3487 gi|806639015|gb|KM972595.1|3231-4022	MEG_969|Drugs|Aminoglycosides|Aminoglycoside_O-nucleotidyltransferases|ANT3-DPRIME	0.898	0.5208	ATGAGGGAAGCGGTGATCGCCGAAG-TATCGACT-CAACTATCAGAGGTAGTTGGCGTCATCGAGCGCCATCTCGAACCGACGTTGCTGGCCGTACATTTGTACGGCTCCGCAGTGGATGGCGGCCTGAAGCCACACAGTGATATTGATTTGCTGGTTACGGTGACCGTAAGGCTTGATGAAACAACGCGGCGAGCTTTGATCAACGACCTTTTGGAAACTTCGGCTTCCCCTGGAGAGAGCGAGATTCTCCGCGCTGTAGAAGTCACCATTGTTGTGCACGACGACATCATTCCGTGGCGTTATCCAGCTAAGCGCGAACTGCAATTTGGAGAATGGCAGCGCAATGACATTCTTGCAGGTATCTTCGAGCCAGCCACGATCGACATTGATCTGGCTA…	1	488	488	1	forward	976	0.898	0.898	4.74e-179	Contig 523	0.5208	0	488
gi|984348768|gb|KT425375.1|1012-1803 gi|975900838|gb|CP014005.1|53050-53841 gi|971497742|gb|CP012903.1|35736-36527 gi|971497538|gb|CP012902.1|59147-58356 gi|970338578|gb|KT725789.1|87007-86216 gi|970338460|gb|KT725788.1|92267-91476 gi|963885563|gb|KT355691.1|1056-1847 gi|963329770|gb|KT316808.1|970-1761 gi|958108507|emb|LN824138.1|5339-6130 gi|948288870|gb|KR259318.1|1054-1845	MEG_970|Drugs|Aminoglycosides|Aminoglycoside_O-nucleotidyltransferases|ANT3-DPRIME	0.996	0.5229	ATGAGGGAAGCGGTGACCATCGAAA-TTTCGAAC-CAACTATCAGAGGTGCTAAGCGTCATTGAGCGCCATCTGGAATCAACGTTGCTGGCCGTGCATTTGTACGGCTCCGCAGTGGATGGCGGCCTGAAGCCATACAGCGATATTGATTTGTTGGTTACTGTGGCCGTAAAGCTTGATGAAACGACGCGGCGAGCATTGCTCAATGATCTTATGGAGGCTTCGGCTTTCCCTGGCGAGAGCGAGACGCTCCGCGCTATAGAAGTCACCCTTGTCGTGCATGACGACATCATCCCGTGGCGTTATCCGGCTAAGCGCGAGCTGCAATTTGGAGAATGGCAGCGCAATGACATTCTTGCGGGTATCTTCGAGCCAGCCATGATCGACATTGATCTAGCTA…	1	490	490	1	forward	980	0.996	0.996	0	Contig 523	0.5229	0	490
gi|984348768|gb|KT425375.1|1024-1803 gi|975900838|gb|CP014005.1|53062-53841 gi|971497742|gb|CP012903.1|35748-36527 gi|971497538|gb|CP012902.1|59135-58356 gi|970338578|gb|KT725789.1|86995-86216 gi|970338460|gb|KT725788.1|92255-91476 gi|963885563|gb|KT355691.1|1068-1847 gi|963329770|gb|KT316808.1|982-1761 gi|958108507|emb|LN824138.1|5351-6130 gi|948288870|gb|KR259318.1|1066-1845	MEG_971|Drugs|Aminoglycosides|Aminoglycoside_O-nucleotidyltransferases|ANT3-DPRIME	0.998	0.5101	GTGACCATCGAAA-TTTCGAAC-CAACTATCAGAGGTGCTAAGCGTCATTGAGCGCCATCTGGAATCAACGTTGCTGGCCGTGCATTTGTACGGCTCCGCAGTGGATGGCGGCCTGAAGCCATACAGCGATATTGATTTGTTGGTTACTGTGGCCGTAAAGCTTGATGAAACGACGCGGCGAGCATTGCTCAATGATCTTATGGAGGCTTCGGCTTTCCCTGGCGAGAGCGAGACGCTCCGCGCTATAGAAGTCACCCTTGTCGTGCATGACGACATCATCCCGTGGCGTTATCCGGCTAAGCGCGAGCTGCAATTTGGAGAATGGCAGCGCAATGACATTCTTGCGGGTATCTTCGAGCCAGCCATGATCGACATTGATCTAGCTATCCTGCTTACAA…	1	478	478	1	forward	956	0.998	0.998	0	Contig 523	0.5101	0	478
gi|984881271|gb|CP014215.1|2293499-2292708 gi|984881271|gb|CP014215.1|2306263-2305472 gi|974751547|gb|KU130294.1|205907-205116 gi|974022331|gb|CP013924.1|1440234-1441025 gi|973715451|gb|CP013836.1|109167-108376 gi|969995259|gb|KT317079.1|2315-3106 gi|969995242|gb|KT317078.1|4201-4992 gi|969995220|gb|KT317076.1|5176-5967 gi|969995200|gb|KT317075.1|7062-7853 gi|969972869|gb|KT354506.1|6167-6958 gi|…	MEG_973|Drugs|Aminoglycosides|Aminoglycoside_O-nucleotidyltransferases|ANT3-DPRIME	0.898	0.5208	ATGAGGGAAGCGGTGATCGCCGAAG-TATCGACT-CAACTATCAGAGGTAGTTGGCGTCATCGAGCGCCATCTCGAACCGACGTTGCTGGCCGTACATTTGTACGGCTCCGCAGTGGATGGCGGCCTGAAGCCACACAGTGATATTGATTTGCTGGTTACGGTGACCGTAAGGCTTGATGAAACAACGCGGCGAGCTTTGATCAACGACCTTTTGGAAACTTCGGCTTCCCCTGGAGAGAGCGAGATTCTCCGCGCTGTAGAAGTCACCATTGTTGTGCACGACGACATCATTCCGTGGCGTTATCCAGCTAAGCGCGAACTGCAATTTGGAGAATGGCAGCGCAATGACATTCTTGCAGGTATCTTCGAGCCAGCCACGATCGACATTGATCTGGCTA…	1	488	488	1	forward	976	0.898	0.898	4.74e-179	Contig 523	0.5208	0	488
aadA2b_1_D43625	MEG_974|Drugs|Aminoglycosides|Aminoglycoside_O-nucleotidyltransferases|ANT3-DPRIME	1	0.5101	GTGACCATCGAAA-TTTCGAAC-CAACTATCAGAGGTGCTAAGCGTCATTGAGCGCCATCTGGAATCAACGTTGCTGGCCGTGCATTTGTACGGCTCCGCAGTGGATGGCGGCCTGAAGCCATACAGCGATATTGATTTGTTGGTTACTGTGGCCGTAAAGCTTGATGAAACGACGCGGCGAGCATTGCTCAATGACCTTATGGAGGCTTCGGCTTTCCCTGGCGAGAGCGAGACGCTCCGCGCTATAGAAGTCACCCTTGTCGTGCATGACGACATCATCCCGTGGCGTTATCCGGCTAAGCGCGAGCTGCAATTTGGAGAATGGCAGCGCAATGACATTCTTGCGGGTATCTTCGAGCCAGCCATGATCGACATTGATCTAGCTATCCTGCTTACAA…	1	478	478	1	forward	956	1	1	0	Contig 523	0.5101	0	478
aadA2_1_NC_010870	MEG_975|Drugs|Aminoglycosides|Aminoglycoside_O-nucleotidyltransferases|ANT3-DPRIME	0.998	0.5454	CCTAAAACAAAGTTAGACATCATGAGGGAAGCGGTGACCATCGAAA-TTTCGAAC-CAACTATCAGAGGTGCTAAGCGTCATTGAGCGCCATCTGGAATCAACGTTGCTGGCCGTGCATTTGTACGGCTCCGCAGTGGATGGCGGCCTGAAGCCATACAGCGATATTGATTTGTTGGTTACTGTGGCCGTAAAGCTTGATGAAACGACGCGGCGAGCATTGCTCAATGACCTTATGGAGGCTTCGGCTTTCCCTGGCGAGAGCGAGACGCTCCGCGCTATAGAAGTCACCCTTGTCGTGCATGACGACATCATCCCGTGGCGTTATCCGGCTAAGCGCGAGCTGCAATTTGGAGAATGGCAGCGCAATGACATTCTTGCGGGTATCTTCGAGCCAGCCA…	1	511	511	1	forward	1022	0.998	0.998	0	Contig 523	0.5454	0	511

## Sheet: C3
Source Header	Sequence Name	% Pairwise Identity	Query coverage	Sequence	Minimum	Maximum	Length	# Intervals	Direction	# Nucleotides	% Identical Sites	% Pairwise Identity	E Value	Query	Query coverage	Ref Seq Length	Sequence Length
CARD|gb|U00096|+|4166659-4168200|ARO:3003223|Escherichia coli 16S rRNA mutation conferring resistance to edeine [Escherichia coli K-12]	MEG_1490|Drugs|Cationic_antimicrobial_peptides|Cationic_peptide-resistant_16S_ribosomal_subunit_protein|CAP16S|RequiresSNPConfirmation	0.964	1	TTCCGTGGATGTCAAGACCAGGTAAGGTTCTTCGCGTTGCATCGAATTAAACCACATGCTCCACCGCTTGTGCGGGCCCCCGTCAATTCATTTGAGTTTTAACCTTGCGGCCGTACTCCCCAGGCGGTCGACTTAACGCGTTAGCTCCGGAAGCCACGCCTCAAGGGCACAACCTCCAAGTCGACATCGTTTACGGCGTGGACTACCAGGGTATCTAATCCTGTTTGCTCCCCACGCTTTCGCACCTGAGCGTCAGT-CTTCGTCCAGGGGGCCGCCTTCGCCACCGGTATTCCTCCAGATCTCTACGCATTTCACCGCTACACCTGGAATTCTACCCCCCTCTACGAG-ACTCAAGCTTGCCAGTATCAGATGCAGTTCCCAGGTTGAGCCCGGGGAT…	1	755	755	1	forward	1510	0.964	0.964	0	Contig 443	1	0	756
CARD|gb|AE006468|+|3570463-3572006|ARO:3003512|Salmonella enterica serovar Typhimurium 16S rRNA mutation in the rrsD gene conferring resistance to spectinomycin [Salmonella enterica subsp. salamae]	MEG_2|Drugs|Aminoglycosides|Aminoglycoside-resistant_16S_ribosomal_subunit_protein|A16S|RequiresSNPConfirmation	1	1	TTCTGTGGATGTCAAGACCAGGTAAGGTTCTTCGCGTTGCATCGAATTAAACCACATGCTCCACCGCTTGTGCGGGCCCCCGTCAATTCATTTGAGTTTTAACCTTGCGGCCGTACTCCCCAGGCGGTCTACTTAACGCGTTAGCTCCGGAAGCCACGCCTCAAGGGCACAACCTCCAAGTAGACATCGTTTACGGCGTGGACTACCAGGGTATCTAATCCTGTTTGCTCCCCACGCTTTCGCACCTGAGCGTCAGT-CTTTGTCCAGGGGGCCGCCTTCGCCACCGGTATTCCTCCAGATCTCTACGCATTTCACCGCTACACCTGGAATTCTACCCCCCTCTACAAG-ACTCAAGCCTGCCAGTTTCGAATGCAGTTCCCAGGTTGAGCCCGGGGAT…	1	755	755	1	forward	1510	1	1	0	Contig 443	1	0	755
CARD|gb|CP014358.1|-|2161325-2162750|ARO:3001327|mdtK [Salmonella enterica subsp. enterica serovar Typhimurium]	MEG_3760|Multi-compound|Drug_and_biocide_resistance|Drug_and_biocide_MATE_efflux_pumps|MDTK	0.999	0.7952	TTGAACGTCTCCACTGCCTTACGCCAGGCTGTCGTCCGTACGCCCTGGTATGCCAAACGCAAGAGCTACAAAGTGTTGTTCTGGCGTGAAATCACCCCACTTGCTATCCCTATTTTTCTGGAAAATACCTGTGTTTTGCTAATGGGCGTGCTCAGTACTTTTCTCGTCAGTTGGCTGGGCAAGGAAGCAATGGCGGGCGTGGGGCTTGCCGACAGTTTTAATATGGTAATTATGGCTTTTTTTGCGGCTATCGATCTTGGTACTACGGTGGTGGTCGCCTTTAGCCTCGGCAAGCGCGACAGGCGACGCGCAAGGGCGGCGGCGCGCCAGTCGCTGGTGATTATGACGCTATTTGCCGTTGTGCTGGCAGTGGTCATTCATTATTTCGGCAGTGAAATT…	1	1425	1425	1	forward	2850	0.999	0.999	0	Contig 377	0.7952	0	1425
CARD|gb|AE014075.1|+|237159-240063|ARO:3004149|Escherichia coli 23S rRNA with mutation conferring resistance to clindamycin [Escherichia coli CFT073]	MEG_3977|Drugs|MLS|Macrolide-resistant_23S_rRNA_mutation|MLS23S|RequiresSNPConfirmation	0.989	1	TCGCTGCCGCAGCTTCGGTGCAT-GGTTT-AGCCCCGTTACATCTTCCGCGCAGGCCGACTCGACCAGTGAGCTATTACGCTTTCTTTAAATGATGGCTGCTTCTAAGCCAACATCCTGGCTGTCTGGGCCTTCCCACATCGTTTCCCACTTAACC-ATGACTTTGGGACCTTAGCTGGCGGTCTGGGTTGTTTCCCTCTTCNCGACGGACGTTAGCACCCGCCGTGTGTCTCCCGTGATAACA-TTCTCCGGTATTCGCAGTTTGC-ATCGGGTTGGTAAGTCGGGATGACCCCCTTGCCGAAACAGTGCTCTACCCCCGG-AGAT-GAGTT-C--ACGAGGCGCTACCTAAATAGCTTTCGGGGAGAACCAGCTATCTCCCGGTTTGATTGGCCTTT…	1	523	523	1	forward	1046	0.989	0.989	0	Contig 468	1	0	523
CARD|gb|CP002005.1|-|317713-320869|ARO:3004138|Moraxella catarrhalis 23S rRNA with mutation conferring resistance to macrolide antibiotics [Moraxella catarrhalis BBH18]	MEG_3978|Drugs|MLS|Macrolide-resistant_23S_rRNA_mutation|MLS23S|RequiresSNPConfirmation	0.875	0.9732	CCGCAGCTTCGGCTCCT-AGTTTGAGCCCCGTTACATCTTCCGCGCAGGCCGACTCGACTAGTGAGCTATTACGCTTTCTTTAAAGGGTGGCTGCTTCTAAGCCAACCTCCTAGCTGTCTGTGCCTTCCCACATCGTTTCCCACTTAACT-AGGAATTTGGGGCCTTAGCTGGCGGTCTGGGTTGTTTCCCTCTTGACGACGGACGTTAGCACCCGCCGTCTGTCTCCCG-GATATTA-CTCATCGGTATTCGGAGTTTGC-ATCGGTTTGGTAAGTCGGTGTGACCCCCTAGCCGAAACAGTGCTCTACCCCC---A-ATGGTATT-CGTCCGAGGCGCTACCTAAATAGCTTTCGGGGAGAACCAGCTATCACCGAGTTTGATTAGCCTTTCACCCC…	1	509	509	1	forward	1018	0.875	0.875	1.22e-167	Contig 468	0.9732	0	513
acrB|AAA23411|AAA23411.1Escherichiacoliacriflavineresistanceprotein	MEG_401|Multi-compound|Drug_and_biocide_resistance|Drug_and_biocide_RND_efflux_pumps|ACRB	0.852	0.9972	GCCGCCAGACACAGGAACACGACAATCAACGAAATCGCGTACAGTGAAGGTGCCTGGTTGCCGGAGAGACGTTCCTGATAGGACATCCCCGTCCAGTCATAGCCAACACCGGTA-GGCAGTTTGCTCGCCAGTTGTTCCATCAGCTCCATTGCTTCACCGGTACTTTTACCCGGTGCCGCCTGGCCTAAGATTTCCATGGATGGCAGGCCGTTGTAACGTTCCAGACGCGGCGAACCGTACTCCCAACGAGAAGAGGAGAACGCCGAGAATGGCACCATCTGACC-ATCAGC-AGCACGAACATACCAG-TCGCCGATATCATCCGGCAGCATACGGTATTTCGCTTCTGACATGACATA-AACTTTCTTCACACGACCGCGGTCGATAAAGTCGTTCA…	1	2460	2460	1	forward	4920	0.852	0.852	0	Contig 340	0.9972	0	2463
acrD|AAL21375|AAL21375.1Salmonellaentericasubsp.entericaserovarTyphimuriumstr.LT2RNDfamilyaminoglycoside/multidrugeffluxpump	MEG_404|Multi-compound|Drug_and_biocide_and_metal_resistance|Drug_and_biocide_and_metal_RND_efflux_pumps|ACRD	1	0.8773	CGTCTTCCTGTGTCTGGCGGCATTGTATGAAAGCTGGTCGGTGCCCTTCTCGGTGATGCTGGTTGTGCCGCTCGGGGTCATCGGCGCGCTACTCGCTACCTGGATGCGCGGGCTGGAAAACGATGTTTACTTCCAGGTGGGGCTGTTGACCGTTATCGGCCTCTCGGCGAAAAACGCGATTCTGATTGTGGAATTCGCCAACGA---AATGAATC-AGAAGGGACACGCGCTGTTAGACGCCACGCTGTACGCCAGCCGCCAACGCCTGCGACCGATACTGATGACTTCGCTGGCGTTTATCTTTGGCGTATTGCCGATGGCCACCAGCACCGGGGCAGGCTCGGGTAGC-CAACATGCTGTCGGAACCGGCGTGATGGGGGGAATGATCTCAGCAACC…	1	472	472	1	forward	944	1	1	0	Contig 465	0.8773	0	472
CARD|gb|NC_002663.1|+|341427-342977|ARO:3003493|Pasteurella multocida 16S rRNA mutation conferring resistance to spectinomycin [Pasteurella multocida 36950]	MEG_6|Drugs|Aminoglycosides|Aminoglycoside-resistant_16S_ribosomal_subunit_protein|A16S|RequiresSNPConfirmation	0.922	0.9943	GTGCCTTCGGGAACTTAGAGACAGGTGCTGCATGGCTGTCGTCAGCTCGTGTTGTGAAATGTTGGGTTAAGTCCCGCAACGAGCGCAACCCTTATCCTTTGTTGCCAGCGATTCGGTCGGGAACTCAAAGGAGACTGCCAGTGACAAACTGGAGGAAGGTGGGGATGACGTCAAGTCATCATGGCCCTTACGAGTAGGGCTACACACGTGCTACAATGGTGCATACAGAGGGCAGCGAGAGTGCGAGCTTGAGCGAATCTCAGAAAGTGCATCTAAGTCCGGATTGGAGTCTGCAACTCGACTCCATGAAGTCGGAATCGCTAGTAATCGCAAATCAGAATGTTGCGGTGAATACGTTCCCGGGCCTTGTACACACCGCCCCGT-ACACCATGGGAGTG…	1	526	526	1	forward	1052	0.922	0.922	0	Contig 466	0.9943	0	527
CARD|gb|U00096|+|3941808-3943349|ARO:3003333|Escherichia coli 16S rRNA mutation in the rrsC gene conferring resistance to kasugamicin [Escherichia coli K-12]	MEG_6146|Drugs|Aminoglycosides|Aminoglycoside-resistant_16S_ribosomal_subunit_protein|RRSC|RequiresSNPConfirmation	0.964	1	TTCCGTGGATGTCAAGACCAGGTAAGGTTCTTCGCGTTGCATCGAATTAAACCACATGCTCCACCGCTTGTGCGGGCCCCCGTCAATTCATTTGAGTTTTAACCTTGCGGCCGTACTCCCCAGGCGGTCGACTTAACGCGTTAGCTCCGGAAGCCACGCCTCAAGGGCACAACCTCCAAGTCGACATCGTTTACGGCGTGGACTACCAGGGTATCTAATCCTGTTTGCTCCCCACGCTTTCGCACCTGAGCGTCAGT-CTTCGTCCAGGGGGCCGCCTTCGCCACCGGTATTCCTCCAGATCTCTACGCATTTCACCGCTACACCTGGAATTCTACCCCCCTCTACGAG-ACTCAAGCTTGCCAGTATCAGATGCAGTTCCCAGGTTGAGCCCGGGGAT…	1	755	755	1	forward	1510	0.964	0.964	0	Contig 443	1	0	756
CARD|gb|U00096|+|223771-225312|ARO:3003372|Escherichia coli 16S rRNA mutation in the rrsH gene conferring resistance to spectinomycin [Escherichia coli K-12]	MEG_6147|Drugs|Aminoglycosides|Aminoglycoside-resistant_16S_ribosomal_subunit_protein|RRSH|RequiresSNPConfirmation	0.966	1	TTCTGTGGATGTCAAGACCAGGTAAGGTTCTTCGCGTTGCATCGAATTAAACCACATGCTCCACCGCTTGTGCGGGCCCCCGTCAATTCATTTGAGTTTTAACCTTGCGGCCGTACTCCCCAGGCGGTCGACTTAACGCGTTAGCTCCGGAAGCCACGCCTCAAGGGCACAACCTCCAAGTCGACATCGTTTACGGCGTGGACTACCAGGGTATCTAATCCTGTTTGCTCCCCACGCTTTCGCACCTGAGCGTCAGT-CTTCGTCCAGGGGGCCGCCTTCGCCACCGGTATTCCTCCAGATCTCTACGCATTTCACCGCTACACCTGGAATTCTACCCCCCTCTACGAG-ACTCAAGCTTGCCAGTATCAGATGCAGTTCCCAGGTTGAGCCCGGGGAT…	1	755	755	1	forward	1510	0.966	0.966	0	Contig 443	1	0	756
CARD|gb|AE014075.1|-|3901532-3902762|ARO:3003369|Escherichia coli EF-Tu mutants conferring resistance to Pulvomycin [Escherichia coli CFT073]	MEG_7301|Drugs|Elfamycins|EF-Tu_inhibition|TUFAB|RequiresSNPConfirmation	0.987	1	AGAACTTTAGCAACAACGCCCGCGCCAACGGTACGGCCGCCTTCACGGATTGCGAAACGCAGACCGTCGTCCATCGCGATCGGGTGGATCAGGGTAACAACCATTTTGATGTTGTCGCCCGGCATTACCATCTCTACGCCTTCCGGCAGTTCGATGGTACCAGTCACGTCAGTAGTACGGAAGTAGAACTGCGGACGGTAGCCTTTGAAGAACGGAGTATGACGACCGCCTTCATCTTTGGACAGAATGTACACTTCAGATTCGAACTTGGTGTGCGGCTTGATGGT-GCCCGGCTTAGCCAGTACCTGACCACGTTCGATTTCTTCACGTTTGATACCACGCAGCAGAACACCTACGTTCTCACCAGCACGGCCTTCGTCCAGCAGTTTGCGGAACAT…	1	674	674	1	forward	1348	0.987	0.987	0	Contig 449	1	0	674
CARD|gb|AH002539.2|+|1760-2945|ARO:3003368|Escherichia coli EF-Tu mutants conferring resistance to kirromycin [Escherichia coli]	MEG_7302|Drugs|Elfamycins|EF-Tu_inhibition|TUFAB|RequiresSNPConfirmation	0.99	1	AGAACTTTAGCAACAACGCCCGCGCCAACGGTACGGCCGCCTTCACGGATTGCGAAACGCAGACCGTCGTCCATCGCGATCGGGTGGATCAGGGTAACAACCATTTTGATGTTGTCGCCCGGCATTACCATCTCTACGCCTTCCGGCAGTTCGATGGTACCAGTCACGTCAGTAGTACGGAAGTAGAACTGCGGACGGTAGCCTTTGAAGAACGGAGTATGACGGCCGCCTTCATCTTTGGACAGAATGTACACTTCAGATTCGAACTTGGTGTGCGGCTTGATGGT-GCCCGGCTTAGCCAGTACCTGACCACGTTCGATTTCTTCACGTTTGATACCACGCAGCAGAACACCTACGTTCTCACCAGCACGGCCTTCGTCCAGCAGTTTGCGGAACAT…	1	674	674	1	forward	1348	0.99	0.99	0	Contig 449	1	0	674
gi|213985689|gb|CP001172.1|2920267-2919563	MEG_7307|Drugs|Elfamycins|EF-Tu_inhibition|TUFAB|RequiresSNPConfirmation	0.863	0.916	TCTTCGTCATCAACAAGGTCGCATTTGTTTAAGAATACGATGATGTAAGGTACACCTACCTGACGAGAAAGAAGGATGTGCTCACGAGTTTGTGGCATTGGACCGTCAGTTGCAGCA-CATACAAGGATCGCGCCGTCCATCTGAGCAGCACCAGTGATCATGTTTTTAACGTAGTCGGCGTGGCCTGGGCAGTCAACGTGTGCGTAGTGACGAGTTGG	1	218	218	1	forward	436	0.863	0.863	6.14e-63	Contig 517	0.916	0	219
gi|295054830|gb|CP001918.1|4817537-4816614	MEG_7309|Drugs|Elfamycins|EF-Tu_inhibition|TUFAB|RequiresSNPConfirmation	0.917	1	TTTGAACGTACAAAACCGCACGTCAACGTTGGTACTATCGGCCACGTTGACCATGGTAAAACTACCCTGACTGCTGCAATCACTACCGTTCTGGCTAAAACCTACGGTGGTTCTGCTCGTGCATTCGACCAGATCGATAACGCACCAGAAGAAAAAGCTCGTGGTATCACCATCAACACCTCTCACGTTGAATATGACACCCCGACTCGCCACTACGCACACGTAGACT	1	229	229	1	forward	458	0.917	0.917	2.04e-87	Contig 520	1	0	229
gi|958102843|emb|LN824133.1|4926954-4925770 gi|723249485|gb|CP009876.1|4751273-4750089 gi|150953431|gb|CP000647.1|4070920-4069736	MEG_7317|Drugs|Elfamycins|EF-Tu_inhibition|TUFAB|RequiresSNPConfirmation	0.975	1	TCAACCAGTTCCAGCAGCTCTTCGTCATCAACCATGTCGCATTTGTTCAGGAACACGATGATGTACGGAACGCCTACCTGACGACCCAGCAGGATGTGCTCACGAGTCTGCGGCATCGGGCCGTCAGTCGCAGCAACA-ACCAGGATCGCGCCGTCCATCTGCGCAGCACCGGTGATCATGTTTTTAACATAGTCGGCGTGGCCCGGGCAGTCTACGTGCGCGTAGTGGCGAGTCGGGG	1	238	238	1	forward	476	0.975	0.975	4.42e-114	Contig 517	1	0	238
acrB	MEG_7883|Multi-compound|Drug_and_biocide_resistance|Drug_and_biocide_RND_efflux_pumps|ACRB|RequiresSNPConfirmation	0.991	1	ATACAATGCCGCCAGACACAGGAAGACGACGATCAGCGAGATAGCATACAGGGCAGGGGCCTGGTTGCCGGACAACCGTTCCTGGTAGGACATCCCGGTCCAGTCATACCCAATGCCTGAC-GGCAGCTTGCTGGCCAGTTCCTCCATCATCGCCATCGCTTCACCAGTACTCTTGCCTGGCGCCGCCTGACCCAGAATTTCCATCGAAGGCAGACCGTTATAGCGTTCCAGACGTGGCGAACCATATTCCCAGCGGGAAGAGGAGAATGCGGAGAACGGCACCATCTGACC-ATC-GCTACCACGAACGTACCAG-TCGTTAATATCATCCGGCAACATGCGGTATTTCGCTTCGGACATCACGTA-AACTTTCTTCACACGACCGCGATCGATAAAG…	1	2467	2467	1	forward	4934	0.991	0.991	0	Contig 340	1	0	2467
23S	MEG_8249|Drugs|MLS|Macrolide-resistant_23S_rRNA_mutation|MLS23S|RequiresSNPConfirmation	0.992	1	TCGCTGCCGCAGCTTCGGTGCAT-GGTTT-AGCCCCGTTACATCTTCCGCGCAGGCCGACTCGACCAGTGAGCTATTACGCTTTCTTTAAATGATGGCTGCTTCTAAGCCAACATCCTGGCTGTCTGGGCCTTCCCACATCGTTTCCCACTTAACC-ATGACTTTGGGACCTTAGCTGGCGGTCTGGGTTGTTTCCCTCTTCACGACGGACGTTAGCACCCGCCGTGTGTCTCCCGTGATAACA-TTCTCCGGTATTCGCAGTTTGC-ATCGGGTTGGTAAGTCGGGATGACCCCCTTGCCGAAACAGTGCTCTACCCCCGG-AGAT-GAATT-C--ACGAGGCGCTACCTAAATAGCTTTCGGGGAGAACCAGCTATCTCCCGGTTTGATTGGCCTTT…	1	523	523	1	forward	1046	0.992	0.992	0	Contig 468	1	0	523
23S_rRNA_a1	MEG_8250|Drugs|MLS|Macrolide-resistant_23S_rRNA_mutation|MLS23S|RequiresSNPConfirmation	0.873	0.9698	CTCATCTTCAGGCGAGTTTCGCGCTTAGATGCTTTCAGCGCTTATCTCTTCCGAACTTAGCTACCCGGCTATGCAACTGGCGTTACAACCGGTACACCAGAGGTTCGTCCACTCCGGTCCTCTCGTACTAGGAGCAGCCCCCGTCAAACTTCCAACGCCCACTGCAGATAGGGACCAAACTGTCTCACGACGTTTTAAACCCAGCTCACGTACCACTTTAAATGGCGAACAGCCATACCCTTGGGACCGACTACAGCCCCAGGATGTGATGAGCCGACATCGAGGTGCCAAACTCCGCCGTCGATATGAACTCTTGGGCGGAATCAGCCTGTTATCCCCGGAGTACCTTTTATCCGTTGAGCGATGGCCCTTCCATACAGAACCACCGGATCACTATGT…	1	899	899	1	forward	1798	0.873	0.873	0	Contig 429	0.9698	0	905
23S_rRNA_a2	MEG_8251|Drugs|MLS|Macrolide-resistant_23S_rRNA_mutation|MLS23S|RequiresSNPConfirmation	0.873	0.9698	CTCATCTTCAGGCGAGTTTCGCGCTTAGATGCTTTCAGCGCTTATCTCTTCCGAACTTAGCTACCCGGCTATGCAACTGGCGTTACAACCGGTACACCAGAGGTTCGTCCACTCCGGTCCTCTCGTACTAGGAGCAGCCCCCGTCAAACTTCCAACGCCCACTGCAGATAGGGACCAAACTGTCTCACGACGTTTTAAACCCAGCTCACGTACCACTTTAAATGGCGAACAGCCATACCCTTGGGACCGACTACAGCCCCAGGATGTGATGAGCCGACATCGAGGTGCCAAACTCCGCCGTCGATATGAACTCTTGGGCGGAATCAGCCTGTTATCCCCGGAGTACCTTTTATCCGTTGAGCGATGGCCCTTCCATACAGAACCACCGGATCACTATGT…	1	899	899	1	forward	1798	0.873	0.873	0	Contig 429	0.9698	0	905
23S_rRNA_a3	MEG_8252|Drugs|MLS|Macrolide-resistant_23S_rRNA_mutation|MLS23S|RequiresSNPConfirmation	0.873	0.9698	CTCATCTTCAGGCGAGTTTCGCGCTTAGATGCTTTCAGCGCTTATCTCTTCCGAACTTAGCTACCCGGCTATGCAACTGGCGTTACAACCGGTACACCAGAGGTTCGTCCACTCCGGTCCTCTCGTACTAGGAGCAGCCCCCGTCAAACTTCCAACGCCCACTGCAGATAGGGACCAAACTGTCTCACGACGTTTTAAACCCAGCTCACGTACCACTTTAAATGGCGAACAGCCATACCCTTGGGACCGACTACAGCCCCAGGATGTGATGAGCCGACATCGAGGTGCCAAACTCCGCCGTCGATATGAACTCTTGGGCGGAATCAGCCTGTTATCCCCGGAGTACCTTTTATCCGTTGAGCGATGGCCCTTCCATACAGAACCACCGGATCACTATGT…	1	899	899	1	forward	1798	0.873	0.873	0	Contig 429	0.9698	0	905
23S_rRNA_a4	MEG_8253|Drugs|MLS|Macrolide-resistant_23S_rRNA_mutation|MLS23S|RequiresSNPConfirmation	0.851	0.9885	CCGCAGCTTCGGT-TATAGATTTGAGCCCCGTTACATCTTCCGCGCAGGACGACTCGACCAGTGAGCTATTACGCTTTCTTTAAATGATGGCTGCTTCTAAGCCAACATCCTGGCTGTCTGTGCCTTCCCACTTCGTTTACCACTTAATCTATCA-TTTGGGACCTTAGCCGGCGGTCTGGGTTGTTTCCCTCTTGACAACGGACGTTAGCACCCGCTGTCTGTCTCCCGAGGAACCACTTGAT-GGTATTCTGAGTTTGCCAT-GGGTTGGTAAGTTGCAATAACCCCCTAGCCATAACAGTGCTTTACCCCCATCAG-T-GTCTTGC--TCGAGGCACTACCTAAATAGTTTTCGGGGAGAACCAGCTATCTCCGAGTTTGTTTAGCCTTTCACCCC…	1	519	519	1	forward	1036	0.851	0.851	2.7e-149	Contig 468	0.9885	0	524
>rRNACARD|gb|NR_103957.1|+|0-2910|ARO:3004836|Ngon_23S_AZM	MEG_8254|Drugs|MLS|Macrolide-resistant_23S_rRNA_mutation|MLS23S|RequiresSNPConfirmation	0.851	0.9885	CCGCAGCTTCGGT-TATAGATTTGAGCCCCGTTACATCTTCCGCGCAGGACGACTCGACCAGTGAGCTATTACGCTTTCTTTAAATGATGGCTGCTTCTAAGCCAACATCCTGGCTGTCTGTGCCTTCCCACTTCGTTTACCACTTAATCTATCA-TTTGGGACCTTAGCCGGCGGTCTGGGTTGTTTCCCTCTTGACAACGGACGTTAGCACCCGCTGTCTGTCTCCCGAGGAACCACTTGAT-GGTATTCTGAGTTTGCCAT-GGGTTGGTAAGTTGCAATAACCCCCTAGCCATAACAGTGCTTTACCCCCATCAG-T-GTCTTGC--TCGAGGCACTACCTAAATAGTTTTCGGGGAGAACCAGCTATCTCCGAGTTTGTTTAGCCTTTCACCCC…	1	519	519	1	forward	1036	0.851	0.851	2.7e-149	Contig 468	0.9885	0	524

## Sheet: C4
Source Header	Sequence Name	% Pairwise Identity	Query coverage	Sequence	Minimum	Maximum	Length	# Intervals	Direction	# Nucleotides	% Identical Sites	% Pairwise Identity	E Value	Query	Query coverage	Ref Seq Length	Sequence Length
CARD|gb|U00096|+|4166659-4168200|ARO:3003223|Escherichia coli 16S rRNA mutation conferring resistance to edeine [Escherichia coli K-12]	MEG_1490|Drugs|Cationic_antimicrobial_peptides|Cationic_peptide-resistant_16S_ribosomal_subunit_protein|CAP16S|RequiresSNPConfirmation	0.99	0.9811	TAAGGAGGTGATCCAACCGCAGGTTCCCCTACGGTTACCTTGTTACGACTTCACCCCAGTCATGAATCACAAAGTGGTAAGCGCCCTCCCGAAGGTTAAGCTACCTACTTCTTTTGCAACCCACTCCCATGGTGTGAC-GGGCGGTGTGTACAAGGCCCGGGAACGTATTCACCGTGGCATTCTGATCCACGATTACTAGCGATTCCGACTTCATGGAGTCGAGTTGCAGACTCCAATCCGGACTACGACGCACTTTATGAGGTCCGCTTGCTCTCGCGAGGTCGCTTCTCTTTGTATGCGCCATTGTAGCACGTGTGTAGCCCTGGTCGTAAGGGCCATGATGACTTGACGTCATCCCCACCTTCCTCCAGTTTATCACTGGCAGTCTCCTTTGAGTT…	1	519	519	1	forward	1038	0.99	0.99	0	Contig 502	0.9811	0	519
CARD|gb|AE006468|+|3570463-3572006|ARO:3003512|Salmonella enterica serovar Typhimurium 16S rRNA mutation in the rrsD gene conferring resistance to spectinomycin [Salmonella enterica subsp. salamae]	MEG_2|Drugs|Aminoglycosides|Aminoglycoside-resistant_16S_ribosomal_subunit_protein|A16S|RequiresSNPConfirmation	1	1	GTTGGTGAGGTAACGGCTCACCAAGGCGACGATCCCTAGCTGGTCTGAGAGGATGACCAGCCACACTGGAACTGAGACACGGTCCAGACTCCTACGGGAGGCAGCAGTGGGGAATATTGCACAATGGGCGCAAGCCTGATGCAGCCATGCCGCGTGTATGAAGAAGGCCTTCGGGTTGTAAAGTACTTTCAGCGGGGAGGAAGGTGTTG	1	209	209	1	forward	418	1	1	5.02e-108	Contig 583	1	0	209
gi|150953431|gb|CP000647.1|2905657-2903024	MEG_3189|Drugs|Fluoroquinolones|Fluoroquinolone-resistant_DNA_topoisomerases|GYRA|RequiresSNPConfirmation	0.884	0.651	ATGAGCGACCTTGCGAGAGAAATTACACCGGTCAACATTGAGGAAGAGCTTAAGAACTCTTATCTGGATTATGCGATGTCGGTCATTGTTGGCCGTGCGCTGCCGGATGTCCGAGATGGCCTGAAGCCGGTACACCGTCGCGTACTTTACGCCATGAACGTATTGGGCAATGACTGGAACAAAGCCTATAAAAAATCAGCCCGTGTCGTTGGTGACGTAATCGGTAAATACCACCCGCACGGCGACTACGCGGTATACGACACCATCGTGCGTATGGCGCAGCCGTTCTCGCTGCGTTACATGCTGGTGGACGGCCAGGGTAACTTTGGTTCCATCGACGGCGACTCCGCCGCGGCGATGCGTTATACCGAAATTCGTCTGGCGAAAATCGCTCATGAG…	1	2626	2626	1	forward	5252	0.884	0.884	0	Contig 301	0.651	0	2626
gi|295054830|gb|CP001918.1|3612829-3610193	MEG_3201|Drugs|Fluoroquinolones|Fluoroquinolone-resistant_DNA_topoisomerases|GYRA|RequiresSNPConfirmation	0.887	0.6537	ATGAGCGACCTTGCGAGAGAAATTACACCGGTTAACATCGAGGAAGAGCTGAAGAGCTCCTATCTGGACTATGCGATGTCGGTCATTGTTGGCCGTGCGCTGCCGGACGTCCGCGATGGCCTGAAGCCGGTACACCGTCGCGTACTATACGCCATGAACGTATTGGGCAATGACTGGAATAAAGCCTACAAAAAATCTGCCCGTGTCGTTGGTGACGTAATCGGTAAATACCATCCCCATGGTGATTCCGCGGTGTACGACACCATCGTTCGTATGGCGCAGCCTTTCTCGCTGCGTTACATGCTGGTAGATGGTCAGGGTAACTTTGGTTCTATCGACGGCGACTCCGCCGCGGCAATGCGTTATACGGAAATCCGTCTGGCGAAAATTGCCCATGAG…	1	2637	2637	1	forward	5274	0.887	0.887	0	Contig 301	0.6537	0	2637
gi|807109228|gb|CP011259.1|4159751-4157115 gi|563346448|gb|CP006876.1|2327360-2324724 gi|197211055|gb|CP001138.1|2327829-2325193	MEG_3220|Drugs|Fluoroquinolones|Fluoroquinolone-resistant_DNA_topoisomerases|GYRA|RequiresSNPConfirmation	0.991	0.6537	ATGAGCGACCTTGCGAGAGAAATTACACCGGTCAACATTGAGGAAGAGCTGAAGAGCTCCTATCTGGATTATGCGATGTCGGTCATTGTTGGCCGTGCGCTGCCGGATGTCCGAGATGGCCTGAAGCCGGTACACCGTCGCGTACTTTACGCCATGAACGTATTGGGCAATGACTGGAACAAAGCCTATAAAAAATCTGCCCGTGTCGTTGGTGACGTAATCGGTAAATACCATCCCCACGGCGATTCCGCAGTGTATGACACCATCGTTCGTATGGCGCAGCCATTCTCGCTGCGTTACATGCTGGTGGATGGTCAGGGTAACTTCGGTTCTATTGACGGCGACTCCGCGGCGGCAATGCGTTATACGGAGATCCGTCTGGCGAAAATCGCCCACGAA…	1	2637	2637	1	forward	5274	0.991	0.991	0	Contig 301	0.6537	0	2637
gi|981191958|emb|LN999997.1|3006363-3008999 gi|973795115|gb|AE006468.2|2376346-2373710 gi|821161554|gb|CP011428.1|2444280-2441644 gi|808186398|gb|CP007523.1|3108514-3105878 gi|777177758|emb|LN829401.1|509442-512078 gi|764057510|gb|CP007235.1|3148307-3145671 gi|669110799|gb|CP007804.2|2318514-2315878 gi|661245796|dbj|AP014565.1|2542881-2540245 gi|618631222|gb|CP007581.1|2443861-2441225 gi|54893303…	MEG_3234|Drugs|Fluoroquinolones|Fluoroquinolone-resistant_DNA_topoisomerases|GYRA|RequiresSNPConfirmation	0.9996	0.6537	ATGAGCGACCTTGCGAGAGAAATTACACCGGTCAACATTGAGGAGGAGCTGAAGAGCTCCTATCTGGATTATGCGATGTCGGTCATTGTTGGCCGTGCGCTGCCGGATGTCCGAGATGGCCTGAAGCCGGTACACCGTCGCGTACTTTACGCCATGAACGTATTGGGCAATGACTGGAACAAAGCCTATAAAAAATCTGCCCGTGTCGTTGGTGACGTAATCGGTAAATACCATCCCCACGGCGATTCCGCAGTGTATGACACCATCGTTCGTATGGCGCAGCCATTCTCGCTGCGTTACATGCTGGTGGATGGTCAGGGTAACTTCGGTTCTATTGACGGCGACTCCGCGGCGGCAATGCGTTATACGGAGATCCGTCTGGCGAAAATCGCCCACGAA…	1	2637	2637	1	forward	5274	0.9996	0.9996	0	Contig 301	0.6537	0	2637
CARD|gb|AE006468.2|-|4038867-4041282|ARO:3003307|Salmonella serovars gyrB conferring resistance to fluoroquinolone [Salmonella enterica subsp. enterica serovar Typhimurium str. LT2]	MEG_3238|Drugs|Fluoroquinolones|Fluoroquinolone-resistant_DNA_topoisomerases|GYRB|RequiresSNPConfirmation	1	0.6407	CGGAATATCGTCGTATCTGCACGCTGGGCGAGAAGCTGCGTGGTCTGATTGAAGAGGACGCGTTTATCGAACGCGGCGAGCGTCGCCAGCCGGTAACCAGCTTCGAGCAGGCGCTGGAGTGGCTGGTGAAAGAATCACGTCGCGGTCTGGCTATCCAGCGTTATAAAGGTCTGGGTGAAATGAACCCGGATCAGCTGTGGGAAACCACCATGGACCCGGAAAGCCGCCGTATGCTGCGCGTGACCGTCAAAGATGCAATTGCTGCCGACCAGCTGTTCACTACGCTGATGGGTGATGCCGTTGAGCCGCGTCGTGCCTTTATCGAGGAGAACGCCCTGAAAGCAGCGAATATCGATATTTAA	1	362	362	1	forward	724	1	1	0	Contig 497	0.6407	0	362
CARD|gb|CP014358.1|-|2161325-2162750|ARO:3001327|mdtK [Salmonella enterica subsp. enterica serovar Typhimurium]	MEG_3760|Multi-compound|Drug_and_biocide_resistance|Drug_and_biocide_MATE_efflux_pumps|MDTK	0.999	0.7952	TTACTCCCTCTTTACGCGCGGGTATCTCCACAGCCAGCGCCCGCTTATCAGACGCCAGTAAAACAGTGCGCCACGCACGGCCCAGTCAAGAAACATCCCCAGCCAAACCCCTACAACCCCCATACCCAGCACAATACCAAGCGTATACCCTGCCACAACGCGACAGCCCCACATCCCCAGCATCGATACCCACATCGCAAATCGCACATCGCGCGCGCCTTTAAAACCCGACGGCAACACCCACGCGGCCGCCCAAATTGGCATAAAGGCAGCATTAAGCCAGAGCAGAACTTTCACTACCTCTTTTACGTCCTGCTCCTGGGTATAAAATGAGGCAAACAGACCCGCAAACGGCGCCGTCCCCCAGGCAATTGCCGTAAGTACGATAGTCGACATCCA…	1	1425	1425	1	forward	2850	0.999	0.999	0	Contig 397	0.7952	0	1425
CARD|gb|AE014075.1|+|237159-240063|ARO:3004149|Escherichia coli 23S rRNA with mutation conferring resistance to clindamycin [Escherichia coli CFT073]	MEG_3977|Drugs|MLS|Macrolide-resistant_23S_rRNA_mutation|MLS23S|RequiresSNPConfirmation	0.989	1	TCGCTGCCGCAGCTTCGGTGCAT-GGTTT-AGCCCCGTTACATCTTCCGCGCAGGCCGACTCGACCAGTGAGCTATTACGCTTTCTTTAAATGATGGCTGCTTCTAAGCCAACATCCTGGCTGTCTGGGCCTTCCCACATCGTTTCCCACTTAACC-ATGACTTTGGGACCTTAGCTGGCGGTCTGGGTTGTTTCCCTCTTCNCGACGGACGTTAGCACCCGCCGTGTGTCTCCCGTGATAACA-TTCTCCGGTATTCGCAGTTTGC-ATCGGGTTGGTAAGTCGGGATGACCCCCTTGCCGAAACAGTGCTCTACCCCCGG-AGAT-GAGTT-C--ACGAGGCGCTACCTAAATAGCTTTCGGGGAGAACCAGCTATCTCCCGGTTTGATTGGCCTTT…	1	523	523	1	forward	1046	0.989	0.989	0	Contig 503	1	0	523
CARD|gb|CP002005.1|-|317713-320869|ARO:3004138|Moraxella catarrhalis 23S rRNA with mutation conferring resistance to macrolide antibiotics [Moraxella catarrhalis BBH18]	MEG_3978|Drugs|MLS|Macrolide-resistant_23S_rRNA_mutation|MLS23S|RequiresSNPConfirmation	0.875	0.9732	CCGCAGCTTCGGCTCCT-AGTTTGAGCCCCGTTACATCTTCCGCGCAGGCCGACTCGACTAGTGAGCTATTACGCTTTCTTTAAAGGGTGGCTGCTTCTAAGCCAACCTCCTAGCTGTCTGTGCCTTCCCACATCGTTTCCCACTTAACT-AGGAATTTGGGGCCTTAGCTGGCGGTCTGGGTTGTTTCCCTCTTGACGACGGACGTTAGCACCCGCCGTCTGTCTCCCG-GATATTA-CTCATCGGTATTCGGAGTTTGC-ATCGGTTTGGTAAGTCGGTGTGACCCCCTAGCCGAAACAGTGCTCTACCCCC---A-ATGGTATT-CGTCCGAGGCGCTACCTAAATAGCTTTCGGGGAGAACCAGCTATCACCGAGTTTGATTAGCCTTTCACCCC…	1	509	509	1	forward	1018	0.875	0.875	1.22e-167	Contig 503	0.9732	0	513
acrB|AAA23411|AAA23411.1Escherichiacoliacriflavineresistanceprotein	MEG_401|Multi-compound|Drug_and_biocide_resistance|Drug_and_biocide_RND_efflux_pumps|ACRB	0.852	0.9972	CGGTATCGATAACCTGATGTACATGTCCTCTAACAGTGACTCCACGGGTACCGTG-CA-GATCACCCTGACCTTTGAGTCTGGTACTGATGCGGATATCGCGCAGGTTCAGGTGCAGAACAAACTGCAGCTGGCGATGCCGTTGCTGCCGCAAGAAGTTCAGCAGCAAGGGGTGAGCGTTGAGAAATCATCCAGCAGCTTCCTGATGGTTGTCGGC---GTTA-T--CAACACCGA-TGGCACCATGACGCAGGAGGATATCTCCGACTACGTGGCGGCGAATATGAAAGATGCCATCAGCCGTACGTC-GGGCGTGGGTGATGTTCAGTTGTTCGGTTCACA-G-TACGCGATGCGTATCTGGATGAAC-CCGA-ATGAGCTGAACAAATTCCAGCTA…	1	2460	2460	1	forward	4920	0.852	0.852	0	Contig 364	0.9972	0	2463
acrD|AAL21375|AAL21375.1Salmonellaentericasubsp.entericaserovarTyphimuriumstr.LT2RNDfamilyaminoglycoside/multidrugeffluxpump	MEG_404|Multi-compound|Drug_and_biocide_and_metal_resistance|Drug_and_biocide_and_metal_RND_efflux_pumps|ACRD	1	1	ATACAATGCCGCCAGACACAGGAAGACGACTAATAGCGAAATAGCGTACAGCGCGGGCGCCTGCGCGCCGGAGAGCCGTTCCTGGTAAGACATGGCTGTCCATTCCAGGCCAAAACCGCCCGGTAGCT-GATGCACCAACGACTCCATGACATC-C-ATTGCCGTC-CCGGTACTGACCCCCGGCGCGGCCTCTCCGACAATTTCTACCGCCGA-ATAGCCGTTATAGCGTTCCAGACGCGGCGATCCGGTTTCCCAGCGCGAGGTGGCGAAGGCGGAGAAGGGGACCATGCCG-CCGTCTTTGTTACGGACATACCAAAGATTAATATCATCCGGCAACATACGATATTTCGCTGCGGCCTGAACATAGACCTTCTTCACGCGGCCCCGGTCCATAAA…	1	580	580	1	forward	1160	1	1	0	Contig 493	1	0	580
CARD|gb|HG738867|+|2416338-2418066|ARO:3003899|Escherichia coli PtsI with mutation conferring resistance to fosfomycin [Escherichia coli str. K-12 substr. MC4100]	MEG_5819|Drugs|Fosfomycin|Fosfomycin_target_mutation|PTSL|RequiresSNPConfirmation	0.914	0.6577	TTAGCAGATTGTTTTTTCTTCAATGAACTTGTTAACCAGCGTCATTAACTCGTCCGTTGTCGGTTGAGCAAGAGCCTGCTCTGCTAACACCTTCGCATCTTCGAAGTTCGTGTTACGGATAATCTTCTTAATGCGCGGGATAGAAATGGCGCTCATAGAGAATTCGTCCAGACCCATCCCCAGCAACAGAAGTGTAGCACGTTCATCGCCAGCAAGCTCACCACACATGCCAGTCCATTTGCCTTCAGCATGAGAAGCATCAATAACTTGCTTGATCAAGTTCAGCACGGACGGTGACATTGGCTGGTAAAGGTGTGAAATCATATCATTACCACGGTCAACTGCCAGAGTGTACTGCGTTAAATCATTGGTGCCGATACTAAAGAAATCAACTTCTTT…	1	1293	1293	1	forward	2586	0.914	0.914	0	Contig 389	0.6577	0	1294
CARD|gb|NC_002663.1|+|341427-342977|ARO:3003493|Pasteurella multocida 16S rRNA mutation conferring resistance to spectinomycin [Pasteurella multocida 36950]	MEG_6|Drugs|Aminoglycosides|Aminoglycoside-resistant_16S_ribosomal_subunit_protein|A16S|RequiresSNPConfirmation	0.922	0.9943	TTTTAGGTAAGGAGGTGATCCAACCGCAGGTTCCCCTACGGTTACCTTGTTACGACTTCACCCCAGTCATGAATCATACCGTGGTAAACGCCCTCCCGAAGGTTAAGCTATCTACTTCTGGTACAACCCACTCCCATGGTGT-ACGGGGCGGTGTGTACAAGGCCCGGGAACGTATTCACCGCAACATTCTGATTTGCGATTACTAGCGATTCCGACTTCATGGAGTCGAGTTGCAGACTCCAATCCGGACTTAGATGCACTTTCTGAGATTCGCTCAAGCTCGCACTCTCGCTGCCCTCTGTATGCACCATTGTAGCACGTGTGTAGCCCTACTCGTAAGGGCCATGATGACTTGACGTCATCCCCACCTTCCTCCAGTTTGTCACTGGCAGTCTCCT…	1	526	526	1	forward	1052	0.922	0.922	0	Contig 502	0.9943	0	527
CARD|gb|BA000007.3|+|4990267-4994296|ARO:3003288|Escherichia coli rpoB mutants conferring resistance to rifampicin [Escherichia coli O157:H7 str. Sakai]	MEG_6094|Drugs|Rifampin|Rifampin-resistant_beta-subunit_of_RNA_polymerase_RpoB|RPOB|RequiresSNPConfirmation	0.925	0.9983	ACCAGGTGGTTCAGTTTCAGCATGTACATGTAACCAACGGTTACCGGACGTTCGAACTGTTCACCAGTGCGGCCGTCGTACAGGCGGATCTGACCAGAAGTCGGCAGGTCGCCAAGTTTCAGCAGCTCTTTAATTTCTGCTTCTTTCGCACCGTCGAACACCGGCGTTGCGATTGGCATACCTTTGCGCAGGTTTTCAGCCAGACGCATAACTTCTTCATCGCTGAAGGTACTCAGGTCAACTTTCTGACGAACGTCAGCGCCCAGATCGTACGCACGCTGGATGAATTCACGCAGTTTCGCGACTTCCTGCTGCTGTTTCAGCATGGCGTTGATCTTGTCGCCGATACCTTTCGCAGCCATACCCAAGTGGGTTTCGAGGATCTGACCGATGTTCATA…	1	602	602	1	forward	1204	0.925	0.925	0	Contig 489	0.9983	0	602
gi|807109228|gb|CP011259.1|1317966-1321994 gi|563346448|gb|CP006876.1|4250041-4254069 gi|402535697|gb|JQ728850.1|1-4029 gi|197211055|gb|CP001138.1|4284551-4288579	MEG_6122|Drugs|Rifampin|Rifampin-resistant_beta-subunit_of_RNA_polymerase_RpoB|RPOB|RequiresSNPConfirmation	0.995	1	AACCAGGTGGTTCAGTTTCAGCATGTACATGTAACCGACGGTTACCGGACGTTCGAACTGTTCACCCGTACGGCCATCGAACAGGGTGATCTGACCGGAGGTCGGCAGGTCGCCCAGTTTCAGCAGCTCTTTGATTTCCGCTTCTTTCGCACCGTCAAACACTGGTGTGGCAATCGGCATACCTTTACGCAGGTTTTCTGCCAGACGCAGCACTTCATCATCGCTGAAGGTGCTCAGGTCGACTTTCTGACGAACGTCGGCGCCCAGATCGTAGGCACGCTGGATGAATTCGCGCAGTTTCGCGACTTCCTGCTGCTGTTTCAGCATGGCGTTAATCTTGTCGCCAATACCTTTTGCAGCCATACCCAGGTGGGTTTCCAGAATCTGACCGATGTTCAT…	1	603	603	1	forward	1206	0.995	0.995	0	Contig 489	1	0	603
gi|81239530|gb|CP000034.1|3477434-3473406	MEG_6123|Drugs|Rifampin|Rifampin-resistant_beta-subunit_of_RNA_polymerase_RpoB|RPOB|RequiresSNPConfirmation	0.927	0.9983	ACCAGGTGGTTCAGTTTCAGCATGTACATGTAACCAACGGTTACCGGACGCTCGAACTGTTCACCAGTGCGACCATCGTACAGGCGGATCTGACCGGAAGTCGGCAGGTCGCCAAGTTTCAGCAGCTCTTTAATTTCTGCTTCTTTCGCACCGTCGAACACCGGCGTTGCGATTGGCATACCTTTGCGCAGGTTTTCAGCCAGACGCATAACTTCTTCATCGCTGAAGGTACTCAGGTCAACTTTCTGACGAACGTCAGCGCCCAGATCGTACGCACGCTGGATGAATTCGCGCAGTTTCGCGACTTCTTGCTGCTGTTTCAGCATGGCGTTGATCTTGTCGCCGATACCTTTCGCAGCCATACCCAGGTGGGTTTCGAGGATCTGACCGATGTTCATA…	1	602	602	1	forward	1204	0.927	0.927	0	Contig 489	0.9983	0	602
gi|973795115|gb|AE006468.2|4365921-4369949 gi|482539349|gb|CP003836.1|4360785-4364813 gi|312910970|dbj|AP011957.1|4470995-4475023 gi|226358456|gb|FJ797634.1|1-4029 gi|6358641|gb|AF170176.1|STYSTMF1|10625-14653	MEG_6130|Drugs|Rifampin|Rifampin-resistant_beta-subunit_of_RNA_polymerase_RpoB|RPOB|RequiresSNPConfirmation	0.998	1	AACCAGGTGGTTCAGTTTCAGCATGTACATGTAACCGACGGTTACCGGACGTTCGAACTGTTCACCCGTACGGCCATCGAACAGGGTGATCTGACCGGAGGTCGGCAGGTCGCCCAGTTTCAGCAGCTCTTTGATTTCCGCTTCTTTCGCACCGTCAAACACTGGTGTGGCAATCGGCATACCTTTGCGCAGGTTTTCTGCCAGACGCAGCACTTCATCATCGCTGAAGGTGCTCAGGTCGACTTTCTGACGAACGTCGGCGCCCAGATCGTAGGCACGCTGGATGAATTCGCGCAGTTTCGCGACTTCCTGCTGCTGTTTCAGCATGGCGTTAATCTTGTCGCCAATACCTTTCGCAGCCATACCCAGGTGGGTTTCCAGAATCTGGCCGATGTTCAT…	1	603	603	1	forward	1206	0.998	0.998	0	Contig 489	1	0	603
gi|985000614|gb|CP014225.1|2378445-2382473 gi|958627747|gb|CP013253.1|3822008-3817980 gi|939732440|gb|CP011343.2|4161887-4165915 gi|939731527|gb|CP011342.2|4162776-4166804 gi|937526251|gb|CP012870.1|460410-456382 gi|937521852|gb|CP012869.1|460410-456382 gi|937517453|gb|CP012868.1|460410-456382 gi|923416119|gb|CP011113.1|4139308-4143336 gi|899729770|gb|CP012127.1|4155652-4159680 gi|899725419|gb|CP…	MEG_6135|Drugs|Rifampin|Rifampin-resistant_beta-subunit_of_RNA_polymerase_RpoB|RPOB|RequiresSNPConfirmation	0.927	0.9983	ACCAGGTGGTTCAGTTTCAGCATGTACATGTAACCAACGGTTACCGGACGCTCGAACTGTTCACCAGTGCGACCATCGTACAGGCGGATCTGACCGGAAGTCGGCAGGTCGCCAAGTTTCAGCAGCTCTTTAATTTCTGCTTCTTTCGCACCGTCGAACACCGGCGTTGCGATTGGCATACCTTTGCGCAGGTTTTCAGCCAGACGCATAACTTCTTCATCGCTGAAGGTACTCAGGTCAACTTTCTGACGAACGTCAGCGCCCAGATCGTACGCACGCTGGATGAATTCGCGCAGTTTCGCGACTTCTTGCTGCTGTTTCAGCATGGCGTTGATCTTGTCGCCGATACCTTTCGCAGCCATACCCAGGTGGGTTTCGAGGATCTGACCGATGTTCATA…	1	602	602	1	forward	1204	0.927	0.927	0	Contig 489	0.9983	0	602
CARD|gb|U00096|+|3941808-3943349|ARO:3003333|Escherichia coli 16S rRNA mutation in the rrsC gene conferring resistance to kasugamicin [Escherichia coli K-12]	MEG_6146|Drugs|Aminoglycosides|Aminoglycoside-resistant_16S_ribosomal_subunit_protein|RRSC|RequiresSNPConfirmation	0.99	0.9811	TAAGGAGGTGATCCAACCGCAGGTTCCCCTACGGTTACCTTGTTACGACTTCACCCCAGTCATGAATCACAAAGTGGTAAGCGCCCTCCCGAAGGTTAAGCTACCTACTTCTTTTGCAACCCACTCCCATGGTGTGAC-GGGCGGTGTGTACAAGGCCCGGGAACGTATTCACCGTGGCATTCTGATCCACGATTACTAGCGATTCCGACTTCATGGAGTCGAGTTGCAGACTCCAATCCGGACTACGACGCACTTTATGAGGTCCGCTTGCTCTCGCGAGGTCGCTTCTCTTTGTATGCGCCATTGTAGCACGTGTGTAGCCCTGGTCGTAAGGGCCATGATGACTTGACGTCATCCCCACCTTCCTCCAGTTTATCACTGGCAGTCTCCTTTGAGTT…	1	519	519	1	forward	1038	0.99	0.99	0	Contig 502	0.9811	0	519
CARD|gb|U00096|+|223771-225312|ARO:3003372|Escherichia coli 16S rRNA mutation in the rrsH gene conferring resistance to spectinomycin [Escherichia coli K-12]	MEG_6147|Drugs|Aminoglycosides|Aminoglycoside-resistant_16S_ribosomal_subunit_protein|RRSH|RequiresSNPConfirmation	0.99	0.9811	TAAGGAGGTGATCCAACCGCAGGTTCCCCTACGGTTACCTTGTTACGACTTCACCCCAGTCATGAATCACAAAGTGGTAAGCGCCCTCCCGAAGGTTAAGCTACCTACTTCTTTTGCAACCCACTCCCATGGTGTGAC-GGGCGGTGTGTACAAGGCCCGGGAACGTATTCACCGTGGCATTCTGATCCACGATTACTAGCGATTCCGACTTCATGGAGTCGAGTTGCAGACTCCAATCCGGACTACGACGCACTTTATGAGGTCCGCTTGCTCTCGCGAGGTCGCTTCTCTTTGTATGCGCCATTGTAGCACGTGTGTAGCCCTGGTCGTAAGGGCCATGATGACTTGACGTCATCCCCACCTTCCTCCAGTTTATCACTGGCAGTCTCCTTTGAGTT…	1	519	519	1	forward	1038	0.99	0.99	0	Contig 502	0.9811	0	519
CARD|gb|AE014075.1|-|3901532-3902762|ARO:3003369|Escherichia coli EF-Tu mutants conferring resistance to Pulvomycin [Escherichia coli CFT073]	MEG_7301|Drugs|Elfamycins|EF-Tu_inhibition|TUFAB|RequiresSNPConfirmation	0.99	1	CCGATCGTTCGTGGTTCTGCTCTGAAAGCGCTGGAAGGCGACGCAGAGTGGGAAGCGAAAATCCTGGAACTGGCTGGCTTCCTGGATTCTTACATTCCGGAACCAGAGCGTGCGATTGACAAGCCGTTCCTGCTGCCGATCGAAGACGTATTCTCCATCTCCGGTCGTGGTACCGTTGTTACCGGTCGTGTAGAACGCGGTATCATCAAAGTTGGTGAAGAAGTTGAAATCGTTGGTATCAAAGAGACTCA-GAAGTCTACCTGTACTGGCGTTGAAATGTTCCGCAAACTGCTGGACGAAGGCCGTGCTGGTGAGAACGTAGGTGTTCTGCTGCGTGGTATCAAACGTGAAGAAATCGAACGTGGTCAGGTACTGGCTAAGCCGGGC-ACCATCAAGC…	1	674	674	1	forward	1348	0.99	0.99	0	Contig 481	1	0	674
CARD|gb|AH002539.2|+|1760-2945|ARO:3003368|Escherichia coli EF-Tu mutants conferring resistance to kirromycin [Escherichia coli]	MEG_7302|Drugs|Elfamycins|EF-Tu_inhibition|TUFAB|RequiresSNPConfirmation	0.993	1	CCGATCGTTCGTGGTTCTGCTCTGAAAGCGCTGGAAGGCGACGCAGAGTGGGAAGCGAAAATCCTGGAACTGGCTGGCTTCCTGGATTCTTATATTCCGGAACCAGAGCGTGCGATTGACAAGCCGTTCCTGCTGCCGATCGAAGACGTATTCTCCATCTCCGGTCGTGGTACCGTTGTTACCGGTCGTGTAGAACGCGGTATCATCAAAGTTGGTGAAGAAGTTGAAATCGTTGGTATCAAAGAGACTCA-GAAGTCTACCTGTACTGGCGTTGAAATGTTCCGCAAACTGCTGGACGAAGGCCGTGCTGGTGAGAACGTAGGTGTTCTGCTGCGTGGTATCAAACGTGAAGAAATCGAACGTGGTCAGGTACTGGCTAAGCCGGGC-ACCATCAAGC…	1	674	674	1	forward	1348	0.993	0.993	0	Contig 481	1	0	674
gi|295054830|gb|CP001918.1|4817537-4816614	MEG_7309|Drugs|Elfamycins|EF-Tu_inhibition|TUFAB|RequiresSNPConfirmation	0.917	1	TTTGAACGTACAAAACCGCACGTCAACGTTGGTACTATCGGCCACGTTGACCATGGTAAAACTACCCTGACTGCTGCAATCACTACCGTTCTGGCTAAAACCTACGGTGGTTCTGCTCGTGCATTCGACCAGATCGATAACGCACCAGAAGAAAAAGCTCGTGGTATCACCATCAACACCTCTCACGTTGAATATGACACCCCGACTCGCCACTACGCACACGTAGACT	1	229	229	1	forward	458	0.917	0.917	2.04e-87	Contig 573	1	0	229
gi|958102843|emb|LN824133.1|4926954-4925770 gi|723249485|gb|CP009876.1|4751273-4750089 gi|150953431|gb|CP000647.1|4070920-4069736	MEG_7317|Drugs|Elfamycins|EF-Tu_inhibition|TUFAB|RequiresSNPConfirmation	0.969	1	CCGATCGTTCGTGGTTCTGCTCTGAAAGCGCTGGAAGGCGACGCAGAGTGGGAAGCGAAAATCATCGAACTGGCTGGCCACCTGGATACCTATATCCCGGAACCAGAGCGTGCGATTGACAAGCCGTTCCTGCTGCCGATCGAAGACGTATTCTCCATCTCCGGTCGTGGTACCGTTGTTACCGGTCGTGTAGAGCGCGGTATCATCAAAGTAGGTGAAGAAGTTGAAATCGTTGGTATCAAAGAAACCGC-GAAAACCACCTGTACTGGCGTTGAAATGTTCCGCAAACTGCTGGACGAAGGCCGTGCTGGTGAGAACGTAGGTGTTCTGCTGCGTGGTATCAAACGTGAAGAAATCGAACGTGGTCAGGTACTGGCTAAGCCGGGC-ACCATCAACC…	1	674	674	1	forward	1348	0.969	0.969	0	Contig 481	1	0	674
acrB	MEG_7883|Multi-compound|Drug_and_biocide_resistance|Drug_and_biocide_RND_efflux_pumps|ACRB|RequiresSNPConfirmation	0.991	1	CGGTATCGATAACCTGATGTATATGTCCTCCAACAGTGACTCCACGGGGACCGTG-CA-GATCACGCTGACCTTTGAATCCGGCACCGATGCGGACATCGCGCAGGTTCAGGTTCAGAACAAGTTGCAACTGGCAATGCCGTTACTTCCCCAGGAAGTACAGCAACAGGGCGTGAGCGTTGAGAAGTCCTCAAGTAGCTTCCTGATGGTAGTGGGC---GTCA-T--TAACACCGA-CGGCACCATGACCCAGGAGGATATTTCGGATTACGTTGCCGCCAATATGAAAGATCCGATCAGCCGTACCTC-TGGGGTGGGCGACGTCCAGCTGTTTGGTTCGCA-G-TATGCGATGCGTATCTGGATGAAT-CCGA-CAGAGCTGACCAAATACCAACTG…	1	2467	2467	1	forward	4934	0.991	0.991	0	Contig 364	1	0	2467
gyrA	MEG_8146|Drugs|Fluoroquinolones|Fluoroquinolone-resistant_DNA_topoisomerases|GYRA|RequiresSNPConfirmation	0.991	0.6537	ATGAGCGACCTTGCGAGAGAAATTACACCGGTCAACATTGAGGAAGAGCTGAAAAGCTCCTATCTGGATTATGCGATGTCGGTCATTGTTGGCCGTGCGCTGCCGGATGTCCGAGATGGCCTGAAGCCGGTACACCGTCGCGTACTTTACGCCATGAACGTATTGGGCAATGACTGGAACAAAGCCTATAAAAAATCTGCCCGTGTCGTTGGTGACGTAATCGGTAAATACCATCCCCACGGCGATTCCGCAGTGTATGACACCATCGTTCGTATGGCGCAGCCATTCTCGCTGCGTTACATGCTGGTGGATGGTCAGGGTAACTTCGGTTCTATTGACGGCGACTCCGCGGCGGCAATGCGTTATACGGAGATCCGTCTGGCGAAAATCGCCCACGAA…	1	2637	2637	1	forward	5274	0.991	0.991	0	Contig 301	0.6537	0	2637
gyrB	MEG_8150|Drugs|Fluoroquinolones|Fluoroquinolone-resistant_DNA_topoisomerases|GYRB|RequiresSNPConfirmation	0.983	0.6407	CGGAATATCGTCGTATCTGCACGCTGGGCGAGAAGCTGCGCGGTCTGATTGAAGAGGATGCGTTTATCGAACGCGGCGAGCGTCGCCAGCCGGTAACCAGCTTCGAGCAGGCGCTGGAGTGGCTGGTGAAAGAATCACGTCGCGGTCTGGCTATCCAGCGTTATAAAGGTCTGGGTGAAATGAACCCGGATCAGCTGTGGGAAACCACCATGGACCCGGAAAGCCGCCGTATGCTGCGTGTGACCGTCAAAGATGCGATTGCTGCCGACCAGCTGTTCACCACGCTGATGGGTGATGCCGTTGAGCCGCGTCGTGCCTTTATCGAAGAGAACGCCCTGAAAGCAGCGAATATCGATATTTAA	1	362	362	1	forward	724	0.983	0.983	0	Contig 497	0.6407	0	362
gyrB	MEG_8151|Drugs|Fluoroquinolones|Fluoroquinolone-resistant_DNA_topoisomerases|GYRB|RequiresSNPConfirmation	0.887	0.6407	CGGAATATCGTCGTATCTGTGCCCTGGGCGAGAAACTGCGCGGCCTGATGGAAGAAGATGCTTACATCGAGCGCGGCGAACGTCGTCAGCCGGTAGCCAGCTTCGAGCAGGCCCTGGACTGGCTGGTGAAAGAGTCCCGTCGCGGTCTCTCCATCCAGCGCTATAAAGGTCTGGGCGAGATGAACCCGGATCAGCTGTGGGAAACCACCATGGATCCGGACAGCCGTCGCATGCTGCGCGTGACCGTCAAGGATGCCATCGCTGCCGATCAGCTGTTCACCACCCTGATGGGTGATGCCGTTGAGCCGCGTCGCGCGTTTATCGAAGAGAATGCCCTGAAAGCGGCGAATATCGATATTTAA	1	362	362	1	forward	724	0.887	0.887	3.04e-124	Contig 497	0.6407	0	362
23S	MEG_8249|Drugs|MLS|Macrolide-resistant_23S_rRNA_mutation|MLS23S|RequiresSNPConfirmation	0.992	1	TCGCTGCCGCAGCTTCGGTGCAT-GGTTT-AGCCCCGTTACATCTTCCGCGCAGGCCGACTCGACCAGTGAGCTATTACGCTTTCTTTAAATGATGGCTGCTTCTAAGCCAACATCCTGGCTGTCTGGGCCTTCCCACATCGTTTCCCACTTAACC-ATGACTTTGGGACCTTAGCTGGCGGTCTGGGTTGTTTCCCTCTTCACGACGGACGTTAGCACCCGCCGTGTGTCTCCCGTGATAACA-TTCTCCGGTATTCGCAGTTTGC-ATCGGGTTGGTAAGTCGGGATGACCCCCTTGCCGAAACAGTGCTCTACCCCCGG-AGAT-GAATT-C--ACGAGGCGCTACCTAAATAGCTTTCGGGGAGAACCAGCTATCTCCCGGTTTGATTGGCCTTT…	1	523	523	1	forward	1046	0.992	0.992	0	Contig 503	1	0	523
23S_rRNA_a1	MEG_8250|Drugs|MLS|Macrolide-resistant_23S_rRNA_mutation|MLS23S|RequiresSNPConfirmation	0.873	0.9698	CTCATCTTCAGGCGAGTTTCGCGCTTAGATGCTTTCAGCGCTTATCTCTTCCGAACTTAGCTACCCGGCTATGCAACTGGCGTTACAACCGGTACACCAGAGGTTCGTCCACTCCGGTCCTCTCGTACTAGGAGCAGCCCCCGTCAAACTTCCAACGCCCACTGCAGATAGGGACCAAACTGTCTCACGACGTTTTAAACCCAGCTCACGTACCACTTTAAATGGCGAACAGCCATACCCTTGGGACCGACTACAGCCCCAGGATGTGATGAGCCGACATCGAGGTGCCAAACTCCGCCGTCGATATGAACTCTTGGGCGGAATCAGCCTGTTATCCCCGGAGTACCTTTTATCCGTTGAGCGATGGCCCTTCCATACAGAACCACCGGATCACTATGT…	1	899	899	1	forward	1798	0.873	0.873	0	Contig 455	0.9698	0	905
23S_rRNA_a2	MEG_8251|Drugs|MLS|Macrolide-resistant_23S_rRNA_mutation|MLS23S|RequiresSNPConfirmation	0.873	0.9698	CTCATCTTCAGGCGAGTTTCGCGCTTAGATGCTTTCAGCGCTTATCTCTTCCGAACTTAGCTACCCGGCTATGCAACTGGCGTTACAACCGGTACACCAGAGGTTCGTCCACTCCGGTCCTCTCGTACTAGGAGCAGCCCCCGTCAAACTTCCAACGCCCACTGCAGATAGGGACCAAACTGTCTCACGACGTTTTAAACCCAGCTCACGTACCACTTTAAATGGCGAACAGCCATACCCTTGGGACCGACTACAGCCCCAGGATGTGATGAGCCGACATCGAGGTGCCAAACTCCGCCGTCGATATGAACTCTTGGGCGGAATCAGCCTGTTATCCCCGGAGTACCTTTTATCCGTTGAGCGATGGCCCTTCCATACAGAACCACCGGATCACTATGT…	1	899	899	1	forward	1798	0.873	0.873	0	Contig 455	0.9698	0	905
23S_rRNA_a3	MEG_8252|Drugs|MLS|Macrolide-resistant_23S_rRNA_mutation|MLS23S|RequiresSNPConfirmation	0.873	0.9698	CTCATCTTCAGGCGAGTTTCGCGCTTAGATGCTTTCAGCGCTTATCTCTTCCGAACTTAGCTACCCGGCTATGCAACTGGCGTTACAACCGGTACACCAGAGGTTCGTCCACTCCGGTCCTCTCGTACTAGGAGCAGCCCCCGTCAAACTTCCAACGCCCACTGCAGATAGGGACCAAACTGTCTCACGACGTTTTAAACCCAGCTCACGTACCACTTTAAATGGCGAACAGCCATACCCTTGGGACCGACTACAGCCCCAGGATGTGATGAGCCGACATCGAGGTGCCAAACTCCGCCGTCGATATGAACTCTTGGGCGGAATCAGCCTGTTATCCCCGGAGTACCTTTTATCCGTTGAGCGATGGCCCTTCCATACAGAACCACCGGATCACTATGT…	1	899	899	1	forward	1798	0.873	0.873	0	Contig 455	0.9698	0	905
23S_rRNA_a4	MEG_8253|Drugs|MLS|Macrolide-resistant_23S_rRNA_mutation|MLS23S|RequiresSNPConfirmation	0.851	0.9885	CCGCAGCTTCGGT-TATAGATTTGAGCCCCGTTACATCTTCCGCGCAGGACGACTCGACCAGTGAGCTATTACGCTTTCTTTAAATGATGGCTGCTTCTAAGCCAACATCCTGGCTGTCTGTGCCTTCCCACTTCGTTTACCACTTAATCTATCA-TTTGGGACCTTAGCCGGCGGTCTGGGTTGTTTCCCTCTTGACAACGGACGTTAGCACCCGCTGTCTGTCTCCCGAGGAACCACTTGAT-GGTATTCTGAGTTTGCCAT-GGGTTGGTAAGTTGCAATAACCCCCTAGCCATAACAGTGCTTTACCCCCATCAG-T-GTCTTGC--TCGAGGCACTACCTAAATAGTTTTCGGGGAGAACCAGCTATCTCCGAGTTTGTTTAGCCTTTCACCCC…	1	519	519	1	forward	1036	0.851	0.851	2.7e-149	Contig 503	0.9885	0	524
>rRNACARD|gb|NR_103957.1|+|0-2910|ARO:3004836|Ngon_23S_AZM	MEG_8254|Drugs|MLS|Macrolide-resistant_23S_rRNA_mutation|MLS23S|RequiresSNPConfirmation	0.851	0.9885	CCGCAGCTTCGGT-TATAGATTTGAGCCCCGTTACATCTTCCGCGCAGGACGACTCGACCAGTGAGCTATTACGCTTTCTTTAAATGATGGCTGCTTCTAAGCCAACATCCTGGCTGTCTGTGCCTTCCCACTTCGTTTACCACTTAATCTATCA-TTTGGGACCTTAGCCGGCGGTCTGGGTTGTTTCCCTCTTGACAACGGACGTTAGCACCCGCTGTCTGTCTCCCGAGGAACCACTTGAT-GGTATTCTGAGTTTGCCAT-GGGTTGGTAAGTTGCAATAACCCCCTAGCCATAACAGTGCTTTACCCCCATCAG-T-GTCTTGC--TCGAGGCACTACCTAAATAGTTTTCGGGGAGAACCAGCTATCTCCGAGTTTGTTTAGCCTTTCACCCC…	1	519	519	1	forward	1036	0.851	0.851	2.7e-149	Contig 503	0.9885	0	524

## Sheet: C5
Source Header	Sequence Name	% Pairwise Identity	Query coverage	Sequence	Minimum	Maximum	Length	# Intervals	Direction	# Nucleotides	% Identical Sites	% Pairwise Identity	E Value	Query	Query coverage	Ref Seq Length	Sequence Length
1028082881|WP_063842148.1|NG_047437|1|1|aph(3')-Ia|aph(3')-Ia|aminoglycoside_O-phosphotransferase_APH(3')-Ia NG_047437:101-916	MEG_1025|Drugs|Aminoglycosides|Aminoglycoside_O-phosphotransferases|APH3-DPRIME	0.998	0.7432	TTAGAAAAACTCATCGAGCATCAAATGAAACTGCAATTTATTCATATCAGGATTATCAATACCATATTTTTGAAAAAGCCGTTTCTGTAATGAAGGAGAAAACTCACCGAGGCAGTTCCATAGGATGGCAAGATCCTGGTATCGGTCTGCGATTCCGACTCGTCCAACATCAATACAACCTATTAATTTCCCCTCGTCAAAAATAAGGTTATCAAGTGAGAAATCACCATGAGTGACGACTGAATCCGGTGAGAATGGCAAAAGCTTATGCATTTCTTTCCAGACTTGTTCAACAGGCCAGCCATTACGCTCGTCATCAAAATCACTCGCATCAACCAAACCGTTATTCATTCGTGATTGCGCCTGAGCGAGACGAAATACGCGATCGCTGTTAAAAGG…	1	816	816	1	forward	1632	0.998	0.998	0	Contig 583	0.7432	0	816
502019139|WP_012695470.1|NG_047440|1|1|aph(3')-Ia|aph(3')-Ia|aminoglycoside_O-phosphotransferase_APH(3')-Ia NG_047440:101-916	MEG_1029|Drugs|Aminoglycosides|Aminoglycoside_O-phosphotransferases|APH3-DPRIME	0.994	0.7432	TTAGAAAAACTCATCGAGCATCAAATGAAACTGCAATTTATTCATATCAGGATTATCAATACCATATTTTTGAAAAAGCCGTTTCTGTAATGAAGGAGAAAACTCACCGAGGCAGTTCCATAGGATGGCAAGATCCTGGTATCGGTCTGCGATTCCGACTCGTCCAACATCAATACAACCTATTAATTTCCCCTCGTCAAAAATAAGGTTATCAAGTGAGAAATCACCATGAGTGACGACTGAATCCGGTGAGAATGGCAAAAGCTTATGCATTTCTTTCCAGACTTGTTCAACAGGCCAGCCATTACGCTCGTCATCAAAATCACTCGCATCAACCAAACCGTTATTCATTCGTGATTGCGCCTGAGCGAGACGAAATACGCGATCGCTGTTAAAAGG…	1	816	816	1	forward	1632	0.994	0.994	0	Contig 583	0.7432	0	816
(AGly)Aph3-Ia:HQ840942:23569-24384:816	MEG_1061|Drugs|Aminoglycosides|Aminoglycoside_O-phosphotransferases|APH3-PRIME	0.999	0.7432	TTAGAAAAACTCATCGAGCATCAAATGAAACTGCAATTTATTCATATCAGGATTATCAATACCATATTTTTGAAAAAGCCGTTTCTGTAATGAAGGAGAAAACTCACCGAGGCAGTTCCATAGGATGGCAAGATCCTGGTATCGGTCTGCGATTCCGACTCGTCCAACATCAATACAACCTATTAATTTCCCCTCGTCAAAAATAAGGTTATCAAGTGAGAAATCACCATGAGTGACGACTGAATCCGGTGAGAATGGCAAAAGCTTATGCATTTCTTTCCAGACTTGTTCAACAGGCCAGCCATTACGCTCGTCATCAAAATCACTCGCATCAACCAAACCGTTATTCATTCGTGATTGCGCCTGAGCGAGACGAAATACGCGATCGCTGTTAAAAGG…	1	816	816	1	forward	1632	0.999	0.999	0	Contig 583	0.7432	0	816
gi|695210321|ref|NG_035929.1|1729-914 gi|512492521|gb|JX424614.1|31121-30308 gi|297787483|gb|GU585907.1|23579-24392	MEG_1078|Drugs|Aminoglycosides|Aminoglycoside_O-phosphotransferases|APH3-PRIME	0.994	0.7413	AGAAAAACTCATCGAGCATCAAATGAAACTGCAATTTATTCATATCAGGATTATCAATACCATATTTTTGAAAAAGCCGTTTCTGTAATGAAGGAGAAAACTCACCGAGGCAGTTCCATAGGATGGCAAGATCCTGGTATCGGTCTGCGATTCCGACTCGTCCAACATCAATACAACCTATTAATTTCCCCTCGTCAAAAATAAGGTTATCAAGTGAGAAATCACCATGAGTGACGACTGAATCCGGTGAGAATGGCAAAAGCTTATGCATTTCTTTCCAGACTTGTTCAACAGGCCAGCCATTACGCTCGTCATCAAAATCACTAGCATCAACCAAACCGTTATTCATTCGTGATTGCGCCTGAGCGAGACGAAATACGCGATCGCTGTTAAAAGGAC…	1	814	814	1	forward	1628	0.994	0.994	0	Contig 583	0.7413	0	814
gi|974708445|gb|KT203761.1|4614-3799 gi|961454902|gb|KT991388.1|7213-8028 gi|937637492|gb|KT334335.1|88391-87576 gi|944397480|gb|CP013024.1|53217-54032 gi|939564300|gb|CP012956.1|42356-41541 gi|927351340|gb|KT207463.1|2413-1598 gi|922980777|gb|KP897158.1|1473-2288 gi|916354859|gb|KT339320.1|3886-4701 gi|916354855|gb|KT339319.1|4680-5495 gi|916354852|gb|KT339318.1|3814-4629	MEG_1079|Drugs|Aminoglycosides|Aminoglycoside_O-phosphotransferases|APH3-PRIME	1	0.7432	TTAGAAAAACTCATCGAGCATCAAATGAAACTGCAATTTATTCATATCAGGATTATCAATACCATATTTTTGAAAAAGCCGTTTCTGTAATGAAGGAGAAAACTCACCGAGGCAGTTCCATAGGATGGCAAGATCCTGGTATCGGTCTGCGATTCCGACTCGTCCAACATCAATACAACCTATTAATTTCCCCTCGTCAAAAATAAGGTTATCAAGTGAGAAATCACCATGAGTGACGACTGAATCCGGTGAGAATGGCAAAAGCTTATGCATTTCTTTCCAGACTTGTTCAACAGGCCAGCCATTACGCTCGTCATCAAAATCACTCGCATCAACCAAACCGTTATTCATTCGTGATTGCGCCTGAGCGAGACGAAATACGCGATCGCTGTTAAAAGG…	1	816	816	1	forward	1632	1	1	0	Contig 583	0.7432	0	816
CARD|gb|U00096|+|4166659-4168200|ARO:3003223|Escherichia coli 16S rRNA mutation conferring resistance to edeine [Escherichia coli K-12]	MEG_1490|Drugs|Cationic_antimicrobial_peptides|Cationic_peptide-resistant_16S_ribosomal_subunit_protein|CAP16S|RequiresSNPConfirmation	0.985	0.9779	TAAGGAGGTGATCCAACCGCAGGTTCCCCTACGGTTACCTTGTTACGACTTCACCCCAGTCATGAATCACAAAGTGGTAAGCGCCCTCCCGAAGGTTAAGCTACCTACTTCTTTTGCAACCCACTCCCATGGTGTGAC-GGGCGGTGTGTACAAGGCCCGGGAACGTATTCACCGTGGCATTCTGATCCACGATTACTAGCGATTCCGACTTCATGGAGTCGAGTTGCAGACTCCAATCCGGACTACGACGCACTTTATGAGGTCCGCTTGCTCTCGCGAGGTCGCTTCTCTTTGTATGCGCCATTGTAGCACGTGTGTAGCCCTGGTCGTAAGGGCCATGATGACTTGACGTCATCCCCACCTTCCTCCAGTTTATCACTGGCAGTCTCCTTTGAGTT…	1	532	532	1	forward	1064	0.985	0.985	0	Contig 678	0.9779	0	533
gi|42357702|gb|AY513266.1|165-1413	MEG_1974|Drugs|betalactams|Class_C_betalactamases|CMY	0.998	0.8349	ATGATGAAAAAATCGTTATGCTGCGCTCTGCTGCTGACAGCCTCTTTCTCCACATTTGCTGCCGCAAAAACAGAACAACAGATTGCCGATATCGTTAATCGCACCATCACCCCGTTGATGCAGGAGCAGGCTATTCCGGGTATGGCCGTTGCCGTTATCTACCAGGGAAAACCCTATTATTTCACCTGGGGTAAAGCCGATATCGCCAATAACCACCCAGTCACGCAGCAAACGCTGTTTGAGCTAGGATCGGTTAGTAAGACGTTTAACGGCGTGTTGGGCGGCGA-TGCTATCGCCCGCGGCGAAATTAAGCTCAGCGATCCGGTCACGAAATACTGGCCAGAACTGACAGGCAAACAGTGGCAGGGTATCCGCCTGCTGCACTTAGCCACCTATAC…	1	1244	1244	1	forward	2488	0.998	0.998	0	Contig 527	0.8349	0	1244
gi|496632|emb|X78117.1|142-1370	MEG_1977|Drugs|betalactams|Class_C_betalactamases|CMY	0.993	0.8248	ATGATGAAAAAATCGTTATGCTCCGCTCTGCTGCTGACAGCCTCTTTCTCCACATTTGCTGCCGCAAAAACAGAACAACAGATTGCCGATATCGTTAACCGCACCATCACCCCGTTGATGCAGGAGCAGGCTATTCCGGGTATGGCCGTTGCCGTTATCTACCAGGGGAAACCCTATTATTTCACCTGGGGTAAAGCCGATATCGCCAATAACCACCCAGTCACGCAGCAAACGCTGTTTGAGCTAGGATCGGTTAGTAAGACGTTTAACGGCGTGTTGGGCGGCGACTG-TATCGCCCGCGGCGAAATTAAGCTCAGCGATCCGGTCACGAAATACTGGCCAGAACTGACAGGCAAAAAGTGGCAGGGTATCCGCCTGCTGCACTTAGCCACCTATAC…	1	1229	1229	1	forward	2458	0.993	0.993	0	Contig 527	0.8248	0	1230
gi|496632|emb|X78117.1|58-1287	MEG_1978|Drugs|betalactams|Class_C_betalactamases|CMY	0.994	0.8255	TTGTCAACACGGTGCAAATCAAACACACTGATTGCGTCTGACGGGCCCGGACACCTTTTTGCTTTTAATTACGGAACTGATTTCATGATGAAAAAATCGTTATGCTCCGCTCTGCTGCTGACAGCCTCTTTCTCCACATTTGCTGCCGCAAAAACAGAACAACAGATTGCCGATATCGTTAACCGCACCATCACCCCGTTGATGCAGGAGCAGGCTATTCCGGGTATGGCCGTTGCCGTTATCTACCAGGGGAAACCCTATTATTTCACCTGGGGTAAAGCCGATATCGCCAATAACCACCCAGTCACGCAGCAAACGCTGTTTGAGCTAGGATCGGTTAGTAAGACGTTTAACGGCGTGTTGGGCGGCGACTG-TATCGCCCGCGGCGAAATTAAGCT…	1	1230	1230	1	forward	2460	0.994	0.994	0	Contig 527	0.8255	0	1231
gi|537366551|gb|KF305673.1|1-1243	MEG_1979|Drugs|betalactams|Class_C_betalactamases|CMY	0.998	0.8336	ATTACGGAACTGATTTCATGATGAAAAAATCGTTATGCTGCGCTCTGCTGCTGACAGCCTCTTTCTCCACATTTGCTGCCGCAAAAACAGAACAACAGATTGCCGATATCGTTAATCGCACCATCACCCCGTTGATGCAGGAGCAGGCTATTCCGGGTATGGCCGTTGCCGTTATCTACCAGGGAAAACCCTATTATTTCACCTGGGGTAAAGCCGATATCGCCAATAACCACCCAGTCACGCAGCAAACGCTGTTTGAGCTAGGATCGGTTAGTAAGACGTTTAACGGCGTGTTGGGCGGCGA-TGCTATCGCCCGCGGCGAAATTAAGCTCAGCGATCCGGTCACGAAATACTGGCCAGAACTGACAGGCAAACAGTGGCAGGGTATCCGCCTGCTG…	1	1242	1242	1	forward	2484	0.998	0.998	0	Contig 527	0.8336	0	1242
gi|641682562|emb|HG941718.1|4940329-4941599 gi|93277247|gb|DQ463751.1|1-1271 gi|90568484|gb|DQ438952.1|86-1356	MEG_1989|Drugs|betalactams|Class_C_betalactamases|CMY	0.999	0.853	CGGTGCAAATCAAACACACTGATTGCGTCTGACGGGCCCGGACACCTTTTTGCTTTTAATTACGGAACTGATTTCATGATGAAAAAATCGTTATGCTGCGCTCTGCTGCTGACAGCCTCTTTCTCCACATTTGCTGCCGCAAAAACAGAACAACAGATTGCCGATATCGTTAATCGCACCATCACCCCGTTGATGCAGGAGCAGGCTATTCCGGGTATGGCCGTTGCCGTTATCTACCAGGGAAAACCCTATTATTTCACCTGGGGTAAAGCCGATATCGCCAATAACCACCCAGTCACGCAGCAAACGCTGTTTGAGCTAGGATCGGTTAGTAAGACGTTTAACGGCGTGTTGGGCGGCGA-TGCTATCGCCCGCGGCGAAATTAAGCTCAGCGATCC…	1	1271	1271	1	forward	2542	0.999	0.999	0	Contig 527	0.853	0	1271
CARD|gb|AE006468|+|3570463-3572006|ARO:3003512|Salmonella enterica serovar Typhimurium 16S rRNA mutation in the rrsD gene conferring resistance to spectinomycin [Salmonella enterica subsp. salamae]	MEG_2|Drugs|Aminoglycosides|Aminoglycoside-resistant_16S_ribosomal_subunit_protein|A16S|RequiresSNPConfirmation	1	1	GTTGGTGAGGTAACGGCTCACCAAGGCGACGATCCCTAGCTGGTCTGAGAGGATGACCAGCCACACTGGAACTGAGACACGGTCCAGACTCCTACGGGAGGCAGCAGTGGGGAATATTGCACAATGGGCGCAAGCCTGATGCAGCCATGCCGCGTGTATGAAGAAGGCCTTCGGGTTGTAAAGTACTTTCAGCGGGGAGGAAGGTGTTG	1	209	209	1	forward	418	1	1	5.02e-108	Contig 849	1	0	209
CARD|gb|CP014358.1|-|2161325-2162750|ARO:3001327|mdtK [Salmonella enterica subsp. enterica serovar Typhimurium]	MEG_3760|Multi-compound|Drug_and_biocide_resistance|Drug_and_biocide_MATE_efflux_pumps|MDTK	0.999	0.7453	ACAAAGTGTTGTTCTGGCGTGAAATCACCCCACTTGCTATCCCTATTTTTCTGGAAAATACCTGTGTTTTGCTAATGGGCGTGCTCAGTACTTTTCTCGTCAGTTGGCTGGGCAAGGAAGCAATGGCGGGCGTGGGGCTTGCCGACAGTTTTAATATGGTAATTATGGCTTTTTTTGCGGCTATCGATCTTGGTACTACGGTGGTGGTCGCCTTTAGCCTCGGCAAGCGCGACAGGCGACGCGCAAGGGCGGCGGCGCGCCAGTCGCTGGTGATTATGACGCTATTTGCCGTTGTGCTGGCAGTGGTCATTCATTATTTCGGCAGTGAAATTATTAATATTGTCGCAGGCGAGGCGACGCCAGAAGTAAAGGGGCTGGCGTTAACGTACCTTGAACTGA…	1	1358	1358	1	forward	2716	0.999	0.999	0	Contig 486	0.7453	0	1358
256260357|ACU65296.1|FJ948173.1|1|1|merA|merA|mercury(II)_reductase FJ948173.1:52703-51018	MEG_3837|Metals|Mercury_resistance|Mercury_resistance_protein|MERA	0.873	0.9069	CAACTGGTCGGCCAGTTCCTGCACCGTCATGCGGTTGCGAATGGCGAGAACNGCCGTCTGGATCAATTCGCCGGCTTCCGGGGCGACGACCTGCACGCCGATGAGCCGTCCGCTACCTTCCTCGATGACCAGCTTGATAAAGCCGCGTGTGTCGAAGTTGGCAAGCGCACGCGGCACGTTGTCGAGCGTGAGCGTGCGACTGTCGGTTTCGATCCCGTCGTGATGCGCTTCCGCTTCGCTGTAGCCCACGGTTGCTACTTGCGGATCGGTGAACACCACGGCCGGCATCGCGGTTAGATTGATGGCAGCATCCCCTCCGGTCATGTTGATCGCGGCACGGGTGCCGGCCGCTGCCGCCACATAGACGAATTGTGGCTGGTCCGTGCAGTCGCCGGCCGC…	1	409	409	1	forward	818	0.873	0.873	1.1e-132	Contig 714	0.9069	0	409
merA|AAC38220|AAC38220.1PseudomonasstutzeriMerA	MEG_3842|Metals|Mercury_resistance|Mercury_resistance_protein|MERA	0.889	0.9024	CAACTGGTCGGCCAGTTCCTGCACCGTCATGCGGTTGCGGATGGCGAGCACCGCCGTCTGGATCAGTTCGCCCGCTTCCGGGGCCACCGCCTGCACGCCGATGAGCCGTCCGCTACCTTCCTCGATGACCAGCTTGATGAAGCCGCGTGTGTCGAAGTTGGCAAGCGCTCGCGGAACGTTGTCGAGTGTCAGCGTGCGACTGTCGGTCTCGATGCCATCGTGGTGCGCTTCCGCCTCGCTGTAGCCCACGGTGGCGACTTGCGGGTCGGTGAACACCACTGCCGGCATCGCGGTCAGATTGAGGGCTGCGTCGCCGCCGGTCATGTTGATCGCGGCACGGGTGCCGGCGGCCGCTGCCACGTAGACGAACTGCGGCTGGTCGGTGCAGTCGCCGGCCGC…	1	407	407	1	forward	814	0.889	0.889	1.09e-142	Contig 714	0.9024	0	407
CARD|gb|AE014075.1|+|237159-240063|ARO:3004149|Escherichia coli 23S rRNA with mutation conferring resistance to clindamycin [Escherichia coli CFT073]	MEG_3977|Drugs|MLS|Macrolide-resistant_23S_rRNA_mutation|MLS23S|RequiresSNPConfirmation	0.981	1	GCTCCCACTGCTTGTACGTA-CACGGTTTCAGGTTCTTTTTCACTCCCCTCGCCGGGGTTCTTTTCGCCTTTCCCTCACGGTACTGGTTCACTATCGGTCAGTCAGGAGTATTTAGCCTTGGAGGATGGTCCCCCCATATTCAGACAGGATACCACGTGTCCCGCCCTACTCATCGAGCTCACAGCATGTGCATTTTTGTGTACGGGGCTGTC	1	212	212	1	forward	424	0.981	0.981	5.13e-103	Contig 846	1	0	212
CARD|gb|CP002005.1|-|317713-320869|ARO:3004138|Moraxella catarrhalis 23S rRNA with mutation conferring resistance to macrolide antibiotics [Moraxella catarrhalis BBH18]	MEG_3978|Drugs|MLS|Macrolide-resistant_23S_rRNA_mutation|MLS23S|RequiresSNPConfirmation	0.893	0.9827	CCGCAGCTTCGGCTCCT-AGTTTGAGCCCCGTTACATCTTCCGCGCAGGCCGACTCGACTAGTGAGCTATTACGCTTTCTTTAAAGGGTGGCTGCTTCTAAGCCAACCTCCTAGCTGTCTGTGCCTTCCCACATCGTTTCCCACTTAACT-AGGAATTTGGGGCCTTAGCTGGCGGTCTGGGTTGTTTCCCTCTTGACGACGGACGTTAGCACCCGCCGTCTGTCTCCCG-GATATTA-CTCATCGGTATTCGGAGTTTGC-ATCGGTTTGGTAAGTCGGTGTGACCCCCTAGCCGAAACAGTGCTCTACCCCC---A-ATGGTATT-CGTCCGAGGCGCTACCTAAATAGCTTTCGGGGAGAACCAGCTATCACCGAGTTTGATTAGCCTTTCACCCC…	1	397	397	1	forward	794	0.893	0.893	1.62e-140	Contig 732	0.9827	0	401
acrB|AAA23411|AAA23411.1Escherichiacoliacriflavineresistanceprotein	MEG_401|Multi-compound|Drug_and_biocide_resistance|Drug_and_biocide_RND_efflux_pumps|ACRB	0.856	1	CGGTATCGATAACCTGATGTACATGTCCTCTAACAGTGACTCCACGGGTACCGTGCA-GATCACCCTGACCTTTGAGTCTGGTACTGATGCGGATATCGCGCAGGTTCAGGTGCAGAACAAACTGCAGCTGGCGATGCCGTTGCTGCCGCAAGAAGTTCAGCAGCAAGGGGTGAGCGTTGA-GAAATC-ATCCAGCAGCTTCCTGATGGTTGTCGGCGTTATCAACACCGA-TGGCACCATGACGCAGGAGGATATCTCCGACTACGTGGCGGCGAATATGAAAGATGCCATCAGCCGTACGTCGGGCGTGGGTGATGTTCAGTTGTTCGGTTCACAGTACGCGATGCGTATCTGGATGAACCCGA-ATGAGCTGAACAAATTCCAGCTAACGCCGGTT…	1	1421	1421	1	forward	2842	0.856	0.856	0	Contig 536	1	0	1421
CARD|gb|NC_002663.1|+|341427-342977|ARO:3003493|Pasteurella multocida 16S rRNA mutation conferring resistance to spectinomycin [Pasteurella multocida 36950]	MEG_6|Drugs|Aminoglycosides|Aminoglycoside-resistant_16S_ribosomal_subunit_protein|A16S|RequiresSNPConfirmation	0.919	0.9908	TTTTAGGTAAGGAGGTGATCCAACCGCAGGTTCCCCTACGGTTACCTTGTTACGACTTCACCCCAGTCATGAATCATACCGTGGTAAACGCCCTCCCGAAGGTTAAGCTATCTACTTCTGGTACAACCCACTCCCATGGTGT-ACGGGGCGGTGTGTACAAGGCCCGGGAACGTATTCACCGCAACATTCTGATTTGCGATTACTAGCGATTCCGACTTCATGGAGTCGAGTTGCAGACTCCAATCCGGACTTAGATGCACTTTCTGAGATTCGCTCAAGCTCGCACTCTCGCTGCCCTCTGTATGCACCATTGTAGCACGTGTGTAGCCCTACTCGTAAGGGCCATGATGACTTGACGTCATCCCCACCTTCCTCCAGTTTGTCACTGGCAGTCTCCT…	1	539	539	1	forward	1078	0.919	0.919	0	Contig 678	0.9908	0	541
CARD|gb|U00096|+|3941808-3943349|ARO:3003333|Escherichia coli 16S rRNA mutation in the rrsC gene conferring resistance to kasugamicin [Escherichia coli K-12]	MEG_6146|Drugs|Aminoglycosides|Aminoglycoside-resistant_16S_ribosomal_subunit_protein|RRSC|RequiresSNPConfirmation	0.985	0.9779	TAAGGAGGTGATCCAACCGCAGGTTCCCCTACGGTTACCTTGTTACGACTTCACCCCAGTCATGAATCACAAAGTGGTAAGCGCCCTCCCGAAGGTTAAGCTACCTACTTCTTTTGCAACCCACTCCCATGGTGTGAC-GGGCGGTGTGTACAAGGCCCGGGAACGTATTCACCGTGGCATTCTGATCCACGATTACTAGCGATTCCGACTTCATGGAGTCGAGTTGCAGACTCCAATCCGGACTACGACGCACTTTATGAGGTCCGCTTGCTCTCGCGAGGTCGCTTCTCTTTGTATGCGCCATTGTAGCACGTGTGTAGCCCTGGTCGTAAGGGCCATGATGACTTGACGTCATCCCCACCTTCCTCCAGTTTATCACTGGCAGTCTCCTTTGAGTT…	1	532	532	1	forward	1064	0.985	0.985	0	Contig 678	0.9779	0	533
CARD|gb|U00096|+|223771-225312|ARO:3003372|Escherichia coli 16S rRNA mutation in the rrsH gene conferring resistance to spectinomycin [Escherichia coli K-12]	MEG_6147|Drugs|Aminoglycosides|Aminoglycoside-resistant_16S_ribosomal_subunit_protein|RRSH|RequiresSNPConfirmation	0.991	0.9816	TAAGGAGGTGATCCAACCGCAGGTTCCCCTACGGTTACCTTGTTACGACTTCACCCCAGTCATGAATCACAAAGTGGTAAGCGCCCTCCCGAAGGTTAAGCTACCTACTTCTTTTGCAACCCACTCCCATGGTGTGAC-GGGCGGTGTGTACAAGGCCCGGGAACGTATTCACCGTGGCATTCTGATCCACGATTACTAGCGATTCCGACTTCATGGAGTCGAGTTGCAGACTCCAATCCGGACTACGACGCACTTTATGAGGTCCGCTTGCTCTCGCGAGGTCGCTTCTCTTTGTATGCGCCATTGTAGCACGTGTGTAGCCCTGGTCGTAAGGGCCATGATGACTTGACGTCATCCCCACCTTCCTCCAGTTTATCACTGGCAGTCTCCTTTGAGTT…	1	534	534	1	forward	1068	0.991	0.991	0	Contig 678	0.9816	0	534
CARD|gb|AE014075.1|-|3901532-3902762|ARO:3003369|Escherichia coli EF-Tu mutants conferring resistance to Pulvomycin [Escherichia coli CFT073]	MEG_7301|Drugs|Elfamycins|EF-Tu_inhibition|TUFAB|RequiresSNPConfirmation	0.987	1	CCGATCGTTCGTGGTTCTGCTCTGAAAGCGCTGGAAGGCGACGCAGAGTGGGAAGCGAAAATCCTGGAACTGGCTGGCTTCCTGGATTCTTACATTCCGGAACCAGAGCGTGCGATTGACAAGCCGTTCCTGCTGCCGATCGAAGACGTATTCTCCATCTCCGGTCGTGGTACCGTTGTTACCGGTCGTGTAGAACGCGGTATCATCAAAGTTGGTGAAGAAGTTGAAATCGTTGGTATCAAAGAGACTCA-GAAGTCTACCTGTACTGGCGTTGAAATGTTCCGCAAACTGCTGGACGAAGGCCGTGCTGGTGAGAACGTAGGTGTTCTGCTGCGTGGTATCAAACGTGAAGAAATCGAACGTGGTCAGGTACTGGCTAAGCCGGGC-ACCATCAAGC…	1	674	674	1	forward	1348	0.987	0.987	0	Contig 654	1	0	674
CARD|gb|AH002539.2|+|1760-2945|ARO:3003368|Escherichia coli EF-Tu mutants conferring resistance to kirromycin [Escherichia coli]	MEG_7302|Drugs|Elfamycins|EF-Tu_inhibition|TUFAB|RequiresSNPConfirmation	0.99	1	CCGATCGTTCGTGGTTCTGCTCTGAAAGCGCTGGAAGGCGACGCAGAGTGGGAAGCGAAAATCCTGGAACTGGCTGGCTTCCTGGATTCTTATATTCCGGAACCAGAGCGTGCGATTGACAAGCCGTTCCTGCTGCCGATCGAAGACGTATTCTCCATCTCCGGTCGTGGTACCGTTGTTACCGGTCGTGTAGAACGCGGTATCATCAAAGTTGGTGAAGAAGTTGAAATCGTTGGTATCAAAGAGACTCA-GAAGTCTACCTGTACTGGCGTTGAAATGTTCCGCAAACTGCTGGACGAAGGCCGTGCTGGTGAGAACGTAGGTGTTCTGCTGCGTGGTATCAAACGTGAAGAAATCGAACGTGGTCAGGTACTGGCTAAGCCGGGC-ACCATCAAGC…	1	674	674	1	forward	1348	0.99	0.99	0	Contig 654	1	0	674
gi|295054830|gb|CP001918.1|4817537-4816614	MEG_7309|Drugs|Elfamycins|EF-Tu_inhibition|TUFAB|RequiresSNPConfirmation	0.917	1	TTTGAACGTACAAAACCGCACGTCAACGTTGGTACTATCGGCCACGTTGACCATGGTAAAACTACCCTGACTGCTGCAATCACTACCGTTCTGGCTAAAACCTACGGTGGTTCTGCTCGTGCATTCGACCAGATCGATAACGCACCAGAAGAAAAAGCTCGTGGTATCACCATCAACACCTCTCACGTTGAATATGACACCCCGACTCGCCACTACGCACACGTAGACT	1	229	229	1	forward	458	0.917	0.917	2.04e-87	Contig 823	1	0	229
gi|958102843|emb|LN824133.1|4926954-4925770 gi|723249485|gb|CP009876.1|4751273-4750089 gi|150953431|gb|CP000647.1|4070920-4069736	MEG_7317|Drugs|Elfamycins|EF-Tu_inhibition|TUFAB|RequiresSNPConfirmation	0.969	1	CCGATCGTTCGTGGTTCTGCTCTGAAAGCGCTGGAAGGCGACGCAGAGTGGGAAGCGAAAATCATCGAACTGGCTGGCCACCTGGATACCTATATCCCGGAACCAGAGCGTGCGATTGACAAGCCGTTCCTGCTGCCGATCGAAGACGTATTCTCCATCTCCGGTCGTGGTACCGTTGTTACCGGTCGTGTAGAGCGCGGTATCATCAAAGTAGGTGAAGAAGTTGAAATCGTTGGTATCAAAGAAACCGC-GAAAACCACCTGTACTGGCGTTGAAATGTTCCGCAAACTGCTGGACGAAGGCCGTGCTGGTGAGAACGTAGGTGTTCTGCTGCGTGGTATCAAACGTGAAGAAATCGAACGTGGTCAGGTACTGGCTAAGCCGGGC-ACCATCAACC…	1	674	674	1	forward	1348	0.969	0.969	0	Contig 654	1	0	674
1028081053|WP_063840436.1|NG_047345|1|1|aadA21|aadA21|ANT(3'')-Ia_family_aminoglycoside_nucleotidyltransferase_AadA21 NG_047345:101-892	MEG_776|Drugs|Aminoglycosides|Aminoglycoside_O-nucleotidyltransferases|ANT3-DPRIME	0.908	0.8664	CGAAATTTCGAACCAACTATCAGAGGTGCTAAGCGTCATTGAGCGCCATCTGGAATCAACGTTGCTGGCCGTGCATTTGTACGGCTCCGCAGTGGATGGCGGCCTGAAGCCATACAGCGATATTGATTTGTTGGTTACTGTGGCCGTAAAGCTTGATGAAAC-GACGCGGCGAGCATTGCTCAATGATCTTATGGAGGCTTCGGCTTTCCCTGGAGAGAGCGAGACGCTCCGCGCTATAGAAGTCACCCTTGTCGTGCATGACGACATCATTCCGTGGCGTTATCCAGCTAAGCGCGAACTGCAATTTGGAGAATGGCAGCGCAATGACATTCTTGCAGGTATCTTCGAGCCAGCCACGATCGACATTGATCTGGCTATCTTGCTGACAAAAGCAAGAG…	1	772	772	1	forward	1544	0.908	0.908	0	Contig 611	0.8664	0	773
acrB	MEG_7883|Multi-compound|Drug_and_biocide_resistance|Drug_and_biocide_RND_efflux_pumps|ACRB|RequiresSNPConfirmation	0.994	1	CGGTATCGATAACCTGATGTATATGTCCTCCAACAGTGACTCCACGGGGACCGTGCA-GATCACGCTGACCTTTGAATCCGGCACCGATGCGGACATCGCGCAGGTTCAGGTTCAGAACAAGTTGCAACTGGCAATGCCGTTACTTCCCCAGGAAGTACAGCAACAGGGCGTGAGCGTTGA-GAAGTC-CTCAAGTAGCTTCCTGATGGTAGTGGGCGTCATTAACACCGA-CGGCACCATGACCCAGGAGGATATTTCGGATTACGTTGCCGCCAATATGAAAGATCCGATCAGCCGTACCTCTGGGGTGGGCGACGTCCAGCTGTTTGGTTCGCAGTATGCGATGCGTATCTGGATGAATCCGA-CAGAGCTGACCAAATACCAACTGACGCCGGTC…	1	1421	1421	1	forward	2842	0.994	0.994	0	Contig 536	1	0	1421
1105502112|WP_071846264.1|NG_052305|1|1|ant(3'')-Ia|ant(3'')-Ia|ANT(3'')-Ia_family_aminoglycoside_nucleotidyltransferase_AadA NG_052305:101-892	MEG_815|Drugs|Aminoglycosides|Aminoglycoside_O-nucleotidyltransferases|ANT3-DPRIME	0.933	0.8889	ATGAGTAACGCAGTACCCGCCGAGATTTCGGTACAGCTATCACTGGCTCTCAACGCCATCGAGCGTCATCTGGAATCAACGTTGCTGGCCGTGCATTTGTACGGCTCTGCACTGGACGGTGGCCTGAAGCCATACAGTGATATTGATTTGCTGGTTACTGTGACCGTAAGGCTTAATGAAGCAACA-CGGCAAGCTTTGCTCAATGACCTTTTGGAAACTTCGGCTTCCCCTGGAGAGAGCGAGATTCTCCGCGCTGTAGAAGTCACCATTGTTGTGCACGACGACATCATTCCGTGGCGTTATCCAGCTAAGCGCGAACTGCAATTTGGAGAATGGCAGCGCAATGACATTCTTGCAGGTATCTTCGAGCCAGCCACGATCGACATTGATCTGGCTAT…	1	792	792	1	forward	1584	0.933	0.933	0	Contig 611	0.8889	0	792
763190381|WP_044067522.1|NG_052539|1|1|aadA6|aadA6|ANT(3'')-Ia_family_aminoglycoside_nucleotidyltransferase_AadA6 NG_052539:101-892	MEG_820|Drugs|Aminoglycosides|Aminoglycoside_O-nucleotidyltransferases|ANT3-DPRIME	1	0.8889	ATGAGTAACGCAGTACCCGCCGAGATTTCGGTACAGCTATCACTGGCTCTCAACGCCATCGAGCGTCATCTGGAATCAACGTTGCTGGCCGTGCATTTGTACGGCTCTGCACTGGACGGTGGCCTGAAGCCATACAGTGATATTGATTTGCTGGTTACTGTGGCTGCACGGCTCGATGAGACTGTC-CGACAAGCCCTGGTCGTAGATCTCTTGGAAATTTCTGCCTCCCCTGGCCAAAGTGAAGCTCTCCGCGCCTTGGAAGTTACCATCGTCGTGCATGGTGATGTTGTCCCTTGGCGTTATCCGGCCAGACGGGAACTGCAATTTGGAGAATGGCAGCGCAATGACATTCTTGCAGGTATCTTCGAGCCAGCCACGATCGACATTGATCTGGCTAT…	1	792	792	1	forward	1584	1	1	0	Contig 611	0.8889	0	792
23S	MEG_8249|Drugs|MLS|Macrolide-resistant_23S_rRNA_mutation|MLS23S|RequiresSNPConfirmation	0.981	1	GCTCCCACTGCTTGTACGTA-CACGGTTTCAGGTTCTTTTTCACTCCCCTCGCCGGGGTTCTTTTCGCCTTTCCCTCACGGTACTGGTTCACTATCGGTCAGTCAGGAGTATTTAGCCTTGGAGGATGGTCCCCCCATATTCAGACAGGATACCACGTGTCCCGCCCTACTCATCGAGCTCACAGCATGTGCATTTTTGTGTACGGGGCTGTC	1	212	212	1	forward	424	0.981	0.981	5.13e-103	Contig 846	1	0	212
23S_rRNA_a2	MEG_8251|Drugs|MLS|Macrolide-resistant_23S_rRNA_mutation|MLS23S|RequiresSNPConfirmation	0.868	0.9736	CTCATCTTCAGGCGAGTTTCGCGCTTAGATGCTTTCAGCGCTTATCTCTTCCGAACTTAGCTACCCGGCTATGCAACTGGCGTTACAACCGGTACACCAGAGGTTCGTCCACTCCGGTCCTCTCGTACTAGGAGCAGCCCCCGTCAAACTTCCAACGCCCACTGCAGATAGGGACCAAACTGTCTCACGACGTTTTAAACCCAGCTCACGTACCACTTTAAATGGCGAACAGCCATACCCTTGGGACCGACTACAGCCCCAGGATGTGATGAGCCGACATCGAGGTGCCAAACTCCGCCGTCGATATGAACTCTTGGGCGGAATCAGCCTGTTATCCCCGGAGTACCTTTTATCCGTTGAGCGATGGCCCTTCCATACAGAACCACCGGATCACTATGT…	1	1024	1024	1	forward	2057	0.868	0.868	0	Contig 588	0.9736	0	1039
23S_rRNA_a3	MEG_8252|Drugs|MLS|Macrolide-resistant_23S_rRNA_mutation|MLS23S|RequiresSNPConfirmation	0.868	0.9736	CTCATCTTCAGGCGAGTTTCGCGCTTAGATGCTTTCAGCGCTTATCTCTTCCGAACTTAGCTACCCGGCTATGCAACTGGCGTTACAACCGGTACACCAGAGGTTCGTCCACTCCGGTCCTCTCGTACTAGGAGCAGCCCCCGTCAAACTTCCAACGCCCACTGCAGATAGGGACCAAACTGTCTCACGACGTTTTAAACCCAGCTCACGTACCACTTTAAATGGCGAACAGCCATACCCTTGGGACCGACTACAGCCCCAGGATGTGATGAGCCGACATCGAGGTGCCAAACTCCGCCGTCGATATGAACTCTTGGGCGGAATCAGCCTGTTATCCCCGGAGTACCTTTTATCCGTTGAGCGATGGCCCTTCCATACAGAACCACCGGATCACTATGT…	1	1024	1024	1	forward	2057	0.868	0.868	0	Contig 588	0.9736	0	1039
23S_rRNA_a4	MEG_8253|Drugs|MLS|Macrolide-resistant_23S_rRNA_mutation|MLS23S|RequiresSNPConfirmation	0.862	0.9851	CCGCAGCTTCGGT-TATAGATTTGAGCCCCGTTACATCTTCCGCGCAGGACGACTCGACCAGTGAGCTATTACGCTTTCTTTAAATGATGGCTGCTTCTAAGCCAACATCCTGGCTGTCTGTGCCTTCCCACTTCGTTTACCACTTAATCTATCA-TTTGGGACCTTAGCCGGCGGTCTGGGTTGTTTCCCTCTTGACAACGGACGTTAGCACCCGCTGTCTGTCTCCCGAGGAACCACTTGAT-GGTATTCTGAGTTTGCCAT-GGGTTGGTAAGTTGCAATAACCCCCTAGCCATAACAGTGCTTTACCCCCATCAG-T-GTCTTGC--TCGAGGCACTACCTAAATAGTTTTCGGGGAGAACCAGCTATCTCCGAGTTTGTTTAGCCTTTCACCCC…	1	400	400	1	forward	798	0.862	0.862	6e-120	Contig 732	0.9851	0	405
>rRNACARD|gb|NR_103957.1|+|0-2910|ARO:3004836|Ngon_23S_AZM	MEG_8254|Drugs|MLS|Macrolide-resistant_23S_rRNA_mutation|MLS23S|RequiresSNPConfirmation	0.862	0.9851	CCGCAGCTTCGGT-TATAGATTTGAGCCCCGTTACATCTTCCGCGCAGGACGACTCGACCAGTGAGCTATTACGCTTTCTTTAAATGATGGCTGCTTCTAAGCCAACATCCTGGCTGTCTGTGCCTTCCCACTTCGTTTACCACTTAATCTATCA-TTTGGGACCTTAGCCGGCGGTCTGGGTTGTTTCCCTCTTGACAACGGACGTTAGCACCCGCTGTCTGTCTCCCGAGGAACCACTTGAT-GGTATTCTGAGTTTGCCAT-GGGTTGGTAAGTTGCAATAACCCCCTAGCCATAACAGTGCTTTACCCCCATCAG-T-GTCTTGC--TCGAGGCACTACCTAAATAGTTTTCGGGGAGAACCAGCTATCTCCGAGTTTGTTTAGCCTTTCACCCC…	1	400	400	1	forward	798	0.862	0.862	6e-120	Contig 732	0.9851	0	405
gi|308052966|gb|GU060319.1|975-1766	MEG_954|Drugs|Aminoglycosides|Aminoglycoside_O-nucleotidyltransferases|ANT3-DPRIME	0.917	0.8294	CGTCATCGAGCGCCATCTCGAACCGACGTTGCTGGCCGTACATTTGTACGGCTCCGCAGTGGATGGTGGCCTGAAGCCACACAGTGATATTGATTTGCTGGTTACGGTGACCGTAAGGCTTGATGAAACAACG-CGGCGAGCTTTGATCAACGACCTTTTGGAAACTTCGGCTTCCCCTGGAGAGAGCGAGATTCTCCGCGCTGTAGAAGTCACCATTGTTGTGCACGACGACATCATTCCGTGGCGTTATCCAGCTAAGCGCGAACTGCAATTTGGAGAATGGCAGCGCAATGACATTCTTGCAGGTATCTTCGAGCCAGCCACGATCGACATTGATCTGGCTATCTTGCTGACAAAAGCAAGAGAACATAGCGTTGCCTTGGTAGGTCCAGCGGCGG…	1	739	739	1	forward	1478	0.917	0.917	0	Contig 611	0.8294	0	739
gi|937354980|gb|KR296704.1|90-881 gi|619497957|gb|KJ170699.1|35929-35138 gi|221047985|gb|FJ591054.1|68-859	MEG_962|Drugs|Aminoglycosides|Aminoglycoside_O-nucleotidyltransferases|ANT3-DPRIME	0.907	0.8664	CGAAATTTCGAACCAACTATCAGAGGTGCTAAGCGTCATTGAGCGCCATCTGGAATCAACGTTGCTGGCCGTGCATTTGTACGGCTCCGCAGTGGATGGCGGCCTGAAGCCATACAGCGATATTGATTTGCTGGTTACGGTGACCGTAAGGCTTGATGAAACAACG-CGGCGAGCTTTGATCAACGACCTTTTGGAAACTTCGGCTTCCCCTGGAGAGAGCGAGATTCTCCGCGCTGTAGAAGTCACCATTGTTGTGCACGACGACATCATTCCGTGGCGTTATCCAGCTAAGCGCGAACTGCAATTTGGAGAATGGCAGCGCAATGACATTCTTGCAGGTATCTTCGAGCCAGCCACGATCGACATTGATCTGGCTATCTTGCTGACAAAAGCAAGAG…	1	772	772	1	forward	1544	0.907	0.907	0	Contig 611	0.8664	0	772
(Phe)CatB4:EU935739:59054-59602:549	MEG_1620|Drugs|Phenicol|Chloramphenicol_acetyltransferases|CATB|RequiresSNPConfirmation	1	0.5194	GGCACTGTTGCAAAGTTAGCGATGAGGCAGCCTTTTGTCTTATTCAAAGGCCTTACATTTCAAAAACTCTGCTTACCAGGCGCATTTCGCCCAGGGGATCACCATAA	1	107	107	1	forward	214	1	1	2.48e-51	Contig 851	0.5194	0	107
gi|971497891|gb|CP012901.1|4102945-4103871 gi|957647579|dbj|AP017302.1|424019-424945 gi|957647579|dbj|AP017302.1|412063-411165 gi|957647579|dbj|AP017302.1|116888-116001 gi|751410783|gb|CP010781.1|272091-273017 gi|751410783|gb|CP010781.1|293752-294650 gi|702084791|gb|JN409449.3|54428-55354 gi|702084791|gb|JN409449.3|74145-75043 gi|685193060|gb|JN968482.3|21238-22164 gi|685193060|gb|JN968482.3|4289…	MEG_2964|Drugs|Sulfonamides|Sulfonamide-resistant_dihydropteroate_synthases|FOLP|RequiresSNPConfirmation	1	0.5453	GGATAGAGCGCAGGGTCAGGAAATCCTTGGATATCGTTCAGGTAGCCCACGCCGCGCTTGAGCGCATAGCGCTGGGTTTCCGGTTGGAAGCTGTCGATTGAAACACGGTGCATCTGATCGGACAGGGCGTCTAAGAGCGGCGCAATACGTCTGATCTCATCGGCCGGCGATACAGGCCTCGCGTCCGGATGGCTGGCGGCCGGTCCGACATCCACGACGTCTGATCCGACTCGCAGCATTTCGATCGCCGCGGTGACAGCGCCGGCGGGGTCTAGCCGCCGGCTCTCATCGAAGAAGGAGTCCTCGGTGAGATTCAGAATGCCGAACACCGTCACCATGGCGTCGGCCTCCGCAGCGACTTCCACGATGGGGATCGGGCGAGCAAAAAGGCAGCAAT	1	397	397	1	forward	794	1	1	0	Contig 641	0.5453	0	397
256260357|ACU65296.1|FJ948173.1|1|1|merA|merA|mercury(II)_reductase FJ948173.1:52703-51018	MEG_3837|Metals|Mercury_resistance|Mercury_resistance_protein|MERA	0.918	0.5578	ATGACCACCCTGAAAATCACCGGGATGACCTGCGACTCGTGCGCGGCTCACGTCAAGGAAGCCTTGGAGAAAGTGCCCGGCGTGCAATCGGCGCTGGTGTCCTATCCGAAGGGCACAGCGCAACTCGCCATTGAGGCGGGCACGTCATCGGATGCGCTGACTACCGCCGTGGCCGGACTGGGCTACGAGGCAACGCTTGCCGATGCGCCACCGACGGACAACCGCGCCGGCCTGCTCGACAAGATGCGCGGCTGGATAGGGGCCGCTGATAAGCCCAGTGGCAACGAACGCCCGTTGCAGGTCGTCGTCATTGGTAGCGGTGGCGCGGCAATGGCGGCAGCACTGAAGGCCGTCGAGCAAGGCGCGCACGTCTCGCTGATCGAGCGCGGCACCATCGGC…	1	1596	1596	1	forward	3192	0.918	0.918	0	Contig 411	0.5578	0	1600
merA|AAA88368|AAA88368.1PlasmidpDU1358partialmercuricreductase:Location:1..359	MEG_3839|Metals|Mercury_resistance|Mercury_resistance_protein|MERA	0.866	0.5942	CAACTGGTCGGCCAGTTCCTGCACCGTCATGCGGTTGCGAATGGCGAGAACAGCCGTCTGGATCAATTCGCCGGCTTCCGGGGCGACGACCTGCACGCCGATGAGCCGTCCGCTACCTTCCTCGATGACCAGCTTGATAAAGCCGCGTGTGTCGAAGTTGGCAAGCGCACGCGGCACGTTGTCGAGCGTGAGCGTGCGACTGTCGGTTTCGATCCCGTCGTGATGCGCTTCCGCTTCGCTGTAGCCCACGGTTGCTACTTGCGGATCG	1	268	268	1	forward	536	0.866	0.866	1.98e-80	Contig 714	0.5942	0	268
merA|AAC38220|AAC38220.1PseudomonasstutzeriMerA	MEG_3842|Metals|Mercury_resistance|Mercury_resistance_protein|MERA	0.874	0.5578	ATGACCCATCTAAAAATCACCGGCATCACTTGCGACTCGTGCGCGGGGCACGTCAAGGAAGCGCTGGAAAAAGTGCCAGGCGTGCAGTCGGCGCTGGTGTCCTATCCGAAGGGCACAGCGCAACTCGCCATCGTGCCGGGCACATCGCCGGACGCGCTGACTGCCGCCGTGGCCGGACTGGGCTACAAGGCAACGCTAGCCGATGCGCCACTGGCGGACAACCGCGTCGGACTGCTCGACAAGGTGCGGGGATGGATGGCCGCCGCCGAAAAGCACAGTGGCAACGAGCCCCCGGTGCAGGTAGCGGTCATTGGCAGCGGTGGAGCCGCGATGGCGGCGGCGCTGAAGGCCGTCGAGCAAGGCGCGCAGGTCACGCTGATCGAGCGCGGCACCATCGGC…	1	1596	1596	1	forward	3192	0.874	0.874	0	Contig 411	0.5578	0	1597
gi|226426103|gb|EU855788.1|148975-149901 gi|226425792|gb|EU855787.1|148975-149901 gi|973585379|gb|KP054476.2|28624-28651	MEG_6591|Drugs|Sulfonamides|Sulfonamide-resistant_dihydropteroate_synthases|SULI	1	0.5838	GGATAGAGCGCAGGGTCAGGAAATCCTTGGATATCGTTCAGGTAGCCCACGCCGCGCTTGAGCGCATAGCGCTGGGTTTCCGGTTGGAAGCTGTCGATTGAAACACGGTGCATCTGATCGGACAGGGCGTCTAAGAGCGGCGCAATACGTCTGATCTCATCGGCCGGCGATACAGGCCTCGCGTCCGGATGGCTGGCGGCCGGTCCGACATCCACGACGTCTGATCCGACTCGCAGCATTTCGATCGCCGCGGTGACAGCGCCGGCGGGGTCTAGCCGCCGGCTCTCATCGAAGAAGGAGTCCTCGGTGAGATTCAGAATGCCGAACACCGTCACCATGGCGTCGGCCTCCGCAGCGACTTCCACGATGGGGATCGGGCGAGCAAAAAGGCAGCAATTA…	1	425	425	1	forward	850	1	1	0	Contig 641	0.5838	0	425
gi|695213434|ref|NG_036607.1|16290-17156	MEG_6606|Drugs|Sulfonamides|Sulfonamide-resistant_dihydropteroate_synthases|SULI	1	0.5014	GGATAGAGCGCAGGGTCAGGAAATCCTTGGATATCGTTCAGGTAGCCCACGCCGCGCTTGAGCGCATAGCGCTGGGTTTCCGGTTGGAAGCTGTCGATTGAAACACGGTGCATCTGATCGGACAGGGCGTCTAAGAGCGGCGCAATACGTCTGATCTCATCGGCCGGCGATACAGGCCTCGCGTCCGGATGGCTGGCGGCCGGTCCGACATCCACGACGTCTGATCCGACTCGCAGCATTTCGATCGCCGCGGTGACAGCGCCGGCGGGGTCTAGCCGCCGGCTCTCATCGAAGAAGGAGTCCTCGGTGAGATTCAGAATGCCGAACACCGTCACCATGGCGTCGGCCTCCGCAGCGACTTCCAC	1	365	365	1	forward	730	1	1	0	Contig 641	0.5014	0	365
gi|984881271|gb|CP014215.1|2292290-2291364 gi|984881271|gb|CP014215.1|2305054-2304128 gi|970698242|gb|KT988020.1|22548-23474 gi|970698221|gb|KT988019.1|7360-8286 gi|970698093|gb|KT988018.1|115034-115960 gi|974752094|gb|KT164809.1|6041-5115 gi|974751547|gb|KU130294.1|238739-237813 gi|974751547|gb|KU130294.1|233386-234001 gi|974751143|gb|KU238092.1|13115-12189 gi|975048878|gb|CP013962.1|2821810-282…	MEG_6616|Drugs|Sulfonamides|Sulfonamide-resistant_dihydropteroate_synthases|SULI	1	0.5838	GGATAGAGCGCAGGGTCAGGAAATCCTTGGATATCGTTCAGGTAGCCCACGCCGCGCTTGAGCGCATAGCGCTGGGTTTCCGGTTGGAAGCTGTCGATTGAAACACGGTGCATCTGATCGGACAGGGCGTCTAAGAGCGGCGCAATACGTCTGATCTCATCGGCCGGCGATACAGGCCTCGCGTCCGGATGGCTGGCGGCCGGTCCGACATCCACGACGTCTGATCCGACTCGCAGCATTTCGATCGCCGCGGTGACAGCGCCGGCGGGGTCTAGCCGCCGGCTCTCATCGAAGAAGGAGTCCTCGGTGAGATTCAGAATGCCGAACACCGTCACCATGGCGTCGGCCTCCGCAGCGACTTCCACGATGGGGATCGGGCGAGCAAAAAGGCAGCAATTA…	1	425	425	1	forward	850	1	1	0	Contig 641	0.5838	0	425

## Sheet: C6
Source Header	Sequence Name	% Pairwise Identity	Query coverage	Sequence	Minimum	Maximum	Length	# Intervals	Direction	# Nucleotides	% Identical Sites	% Pairwise Identity	E Value	Query	Query coverage	Ref Seq Length	Sequence Length
CARD|gb|U00096|+|4166659-4168200|ARO:3003223|Escherichia coli 16S rRNA mutation conferring resistance to edeine [Escherichia coli K-12]	MEG_1490|Drugs|Cationic_antimicrobial_peptides|Cationic_peptide-resistant_16S_ribosomal_subunit_protein|CAP16S|RequiresSNPConfirmation	1	0.9757	CGGGAACTCAAAGGAGACTGCCAGTGATAAACTGGAGGAAGGTGGGGATGACGTCAAGTCATCATGGCCCTTACGACCAGGGCTACACACGTGCTACAATGGCGCATACAAAGAGAAGCGACCTCGCGAGAGCAAGCGGACCTCATAAAGTGCGTCGTAGTCCGGATTGGAGTCTGCAACTCGACTCCATGAAGTCGGAATCGCTAGTAATCGTGGATCAGAATGCCACGGTGAATACGTTCCCGGGCCTTGTACACACCGCCC-GTCACACCATGGGAGTGGGTTGCAAAAGAAGTAGGTAGCTTAACCTTCGGGAGGGCGCTTACCACTTTGTGATTCATGACTGGGGTGAAGTCGTAACAAGGTAACCGTAGGGGAACCTGCGGTTGGATCACCTC…	1	402	402	1	forward	804	1	1	0	Contig 593	0.9757	0	402
CARD|gb|AE006468|+|3570463-3572006|ARO:3003512|Salmonella enterica serovar Typhimurium 16S rRNA mutation in the rrsD gene conferring resistance to spectinomycin [Salmonella enterica subsp. salamae]	MEG_2|Drugs|Aminoglycosides|Aminoglycoside-resistant_16S_ribosomal_subunit_protein|A16S|RequiresSNPConfirmation	1	1	GGTTAATAACCGCAGCAATTGACGTTACCCGCAGAAGAAGCACCGGCTAACTCCGTGCCAGCAGCCGCGGTAATACGGAGGGTGCAAGCGTTAATCGGAATTACTGGGCGTAAAGCGCACGCAGGCGGTCTGTCAAGTCGGATGTGAAATCCCCGGGCTCAACCTGGGAACTGCATTCGAAACTGGCAGGCTTGAGT-CTTGTAGAGGGGGGTAGAATTCCAGGTGTAGCGGTGAAATGCGTAGAGATCTGGAGGAATACCGGTGGCGAAGGCGGCCCCCTGGACAAAG-ACTGACGCTCAGGTGCGAAAGCGTGGGGAGCAAACAGGATTAGATACCCTGGTAGTCCACGCCGTAAACGATGTCTACTTGGAGGTTGTGCCCTTGAGGCGTGGCTTCC…	1	545	545	1	forward	1090	1	1	0	Contig 568	1	0	545
CARD|gb|CP014358.1|-|2161325-2162750|ARO:3001327|mdtK [Salmonella enterica subsp. enterica serovar Typhimurium]	MEG_3760|Multi-compound|Drug_and_biocide_resistance|Drug_and_biocide_MATE_efflux_pumps|MDTK	0.999	0.7952	TTACTCCCTCTTTACGCGCGGGTATCTCCACAGCCAGCGCCCGCTTATCAGACGCCAGTAAAACAGTGCGCCACGCACGGCCCAGTCAAGAAACATCCCCAGCCAAACCCCTACAACCCCCATACCCAGCACAATACCAAGCGTATACCCTGCCACAACGCGACAGCCCCACATCCCCAGCATCGATACCCACATCGCAAATCGCACATCGCGCGCGCCTTTAAAACCCGACGGCAACACCCACGCGGCCGCCCAAATTGGCATAAAGGCAGCATTAAGCCAGAGCAGAACTTTCACTACCTCTTTTACGTCCTGCTCCTGGGTATAAAATGAGGCAAACAGACCCGCAAACGGCGCCGTCCCCCAGGCAATTGCCGTAAGTACGATAGTCGACATCCA…	1	1425	1425	1	forward	2850	0.999	0.999	0	Contig 442	0.7952	0	1425
CARD|gb|AE014075.1|+|237159-240063|ARO:3004149|Escherichia coli 23S rRNA with mutation conferring resistance to clindamycin [Escherichia coli CFT073]	MEG_3977|Drugs|MLS|Macrolide-resistant_23S_rRNA_mutation|MLS23S|RequiresSNPConfirmation	0.994	1	ACGGGTCAACGTTAGAACATCAAACATTAA-AGGGTGGTATTTCAAGGTCGGCTCCATGCAGACTGGCGTCCAC-ACTTCAAAGCCTCCCACCTATCCTACACA-TCAAGG-C-TCAATGTTCAGTGTCAAGCTATAGTAAAGGTTCACGGGGTCTTTCCGTCTTGCCGCGGGTACACTGCATCTTCACAGCGAGTTCAATTTCACTGAGTCTCGGGTGGAGACAGC-CTGGCCATCATTACGCCATTCGTGCAGGTCGGAACTTACCCGACAAGGAATTTCGCTACCTTAGGACCGTTATAGTTACGGCCGCCGTTTACCGGGGCTTCGATCAAGAGCTTCGCTT	1	340	340	1	forward	680	0.994	0.994	2.76e-177	Contig 622	1	0	340
CARD|gb|CP002005.1|-|317713-320869|ARO:3004138|Moraxella catarrhalis 23S rRNA with mutation conferring resistance to macrolide antibiotics [Moraxella catarrhalis BBH18]	MEG_3978|Drugs|MLS|Macrolide-resistant_23S_rRNA_mutation|MLS23S|RequiresSNPConfirmation	0.889	0.9706	GTTAGAAC-CCCAACATAACCAGGGTGGTATTTCAAGGTTGGCTCCACAAATACTGGCGT-ATCTGCTTCAAAGCCTCCCACCTATCCTACACAAGTTAGG---TCAAAGTTCAATGTAAAGCTGTAGTAAAGGTTCACGGGGTCTTTCCGTCTAGCCGCGGGTACACAGCATCTTCACTGCGATTTCGATTTCACTGAGTCTCTGCTGGAGACAGCGCT-GCCATCATTATGCCATTCGTGCAGGTCGGAACTTACCCGACAAGGAATTTCGCTACCTTAGGACCGTTATAGTTACGGCCGCCGTTTACTGGGGCTTCGATCAAGAGCTTCGCTT	1	330	330	1	forward	660	0.889	0.889	2.34e-113	Contig 622	0.9706	0	334
CARD|gb|NR_076234.1|+|0-2900|ARO:3004654|Clostridioides difficile 23S rRNA with mutation conferring resistance to erythromycin and clindamycin [Clostridioides difficile]	MEG_3988|Drugs|MLS|Macrolide-resistant_23S_rRNA_mutation|MLS23S|RequiresSNPConfirmation	0.887	0.7748	T-TCAAAGCCTCCCACCTATCCTGTACA-TGTAGTACCAAGACCCAATGTCAAGCTACAGTAAAGCTCCATGGGGTCTTTCCGTCCTGTCGCAGGTATCCGGCATCTTCACCGGAATTACAATTTCACCGAGT-CTGTTGTTGAGACAGTGCCCAAATCGTTACGCCTTTCGTGCGGGTCGGAACTTACCCGACAAGGAATTTCGC	1	203	203	1	forward	406	0.887	0.887	3.15e-66	Contig 653	0.7748	0	203
CARD|gb|NZ_CP018138.1|-|1692408-1695312|ARO:3004170|Streptococcus pneumoniae 23S rRNA with mutation conferring resistance to macrolide antibiotics [Streptococcus pneumoniae]	MEG_3992|Drugs|MLS|Macrolide-resistant_23S_rRNA_mutation|MLS23S|RequiresSNPConfirmation	0.872	0.9466	AGGGTAGTATCCCAACAGCGTCTCCTTCG-AAACTGGCG-TCCCGATCTCTTAGACTCCTACCTATCCTGTACA-TGTGGTACAGACACTCAATATCAAACTGCAGTAAAGCTCCATGGGGTCTTTCCGTCCTGTCGCGGGTAACCTGCATCTTCACAGGTACTAAAATTTCACCGAGT-CTCTCGTTGAGACAGTGCCCAAATCATTACGCCTTTCGTGCGGGTCGGAACTTACCCGACAAGGAATTTCGC	1	248	248	1	forward	496	0.872	0.872	3.11e-76	Contig 653	0.9466	0	250
acrB|AAA23411|AAA23411.1Escherichiacoliacriflavineresistanceprotein	MEG_401|Multi-compound|Drug_and_biocide_resistance|Drug_and_biocide_RND_efflux_pumps|ACRB	0.852	0.9972	GCCGCCAGACACAGGAACACGACAATCAACGAAATCGCGTACAGTGAAGGTGCCTGGTTGCCGGAGAGACGTTCCTGATAGGACATCCCCGTCCAGTCATAGCCAACACCGGTA-GGCAGTTTGCTCGCCAGTTGTTCCATCAGCTCCATTGCTTCACCGGTACTTTTACCCGGTGCCGCCTGGCCTAAGATTTCCATGGATGGCAGGCCGTTGTAACGTTCCAGACGCGGCGAACCGTACTCCCAACGAGAAGAGGAGAACGCCGAGAATGGCACCATCTGACC-ATCAGC-AGCACGAACATACCAG-TCGCCGATATCATCCGGCAGCATACGGTATTTCGCTTCTGACATGACATA-AACTTTCTTCACACGACCGCGGTCGATAAAGTCGTTCA…	1	2460	2460	1	forward	4920	0.852	0.852	0	Contig 403	0.9972	0	2463
CARD|gb|NZ_CP009828.1|+|497113-500039|ARO:3004058|Staphylococcus aureus 23S rRNA with mutation conferring resistance to linezolid [Staphylococcus aureus]	MEG_4223|Drugs|Oxazolidinone|Oxazolidinone-resistant_23S_rRNA_mutation|O23S|RequiresSNPConfirmation	0.958	0.9885	CCAACACAGCTAGGGTAGTATCCCACCAGCGCCTCC-ACGTAAGCTAGCGCTCACGTT-TCAAAGGCTCCTACCTATCCTGTACA-AGCTGTGCCGAATTTCAATATCAGGCTACAGTAAAGCTCCACGGGGTCTTTCCGTCCTGTCGCGGGTAACCTGCATCTTCACAGGTACTATGATTTCACCGAGT-CTCTCGTTGAGACAGTGCCCAAATCGTTACGCCTTTCGTGCGGGTCGGAACTTACCCGACAAGGAATTTCGC	1	259	259	1	forward	518	0.958	0.958	2.27e-117	Contig 653	0.9885	0	259
CARD|gb|NC_002663.1|+|341427-342977|ARO:3003493|Pasteurella multocida 16S rRNA mutation conferring resistance to spectinomycin [Pasteurella multocida 36950]	MEG_6|Drugs|Aminoglycosides|Aminoglycoside-resistant_16S_ribosomal_subunit_protein|A16S|RequiresSNPConfirmation	0.907	0.9927	CGGGAACTCAAAGGAGACTGCCAGTGACAAACTGGAGGAAGGTGGGGATGACGTCAAGTCATCATGGCCCTTACGAGTAGGGCTACACACGTGCTACAATGGTGCATACAGAGGGCAGCGAGAGTGCGAGCTTGAGCGAATCTCAGAAAGTGCATCTAAGTCCGGATTGGAGTCTGCAACTCGACTCCATGAAGTCGGAATCGCTAGTAATCGCAAATCAGAATGTTGCGGTGAATACGTTCCCGGGCCTTGTACACACCGCCCCGT-ACACCATGGGAGTGGGTTGTACCAGAAGTAGATAGCTTAACCTTCGGGAGGGCGTTTACCACGGTATGATTCATGACTGGGGTGAAGTCGTAACAAGGTAACCGTAGGGGAACCTGCGGTTGGATCACCTC…	1	409	409	1	forward	818	0.907	0.907	1.62e-155	Contig 593	0.9927	0	410
CARD|gb|U00096|+|3941808-3943349|ARO:3003333|Escherichia coli 16S rRNA mutation in the rrsC gene conferring resistance to kasugamicin [Escherichia coli K-12]	MEG_6146|Drugs|Aminoglycosides|Aminoglycoside-resistant_16S_ribosomal_subunit_protein|RRSC|RequiresSNPConfirmation	1	0.9757	CGGGAACTCAAAGGAGACTGCCAGTGATAAACTGGAGGAAGGTGGGGATGACGTCAAGTCATCATGGCCCTTACGACCAGGGCTACACACGTGCTACAATGGCGCATACAAAGAGAAGCGACCTCGCGAGAGCAAGCGGACCTCATAAAGTGCGTCGTAGTCCGGATTGGAGTCTGCAACTCGACTCCATGAAGTCGGAATCGCTAGTAATCGTGGATCAGAATGCCACGGTGAATACGTTCCCGGGCCTTGTACACACCGCCC-GTCACACCATGGGAGTGGGTTGCAAAAGAAGTAGGTAGCTTAACCTTCGGGAGGGCGCTTACCACTTTGTGATTCATGACTGGGGTGAAGTCGTAACAAGGTAACCGTAGGGGAACCTGCGGTTGGATCACCTC…	1	402	402	1	forward	804	1	1	0	Contig 593	0.9757	0	402
CARD|gb|U00096|+|223771-225312|ARO:3003372|Escherichia coli 16S rRNA mutation in the rrsH gene conferring resistance to spectinomycin [Escherichia coli K-12]	MEG_6147|Drugs|Aminoglycosides|Aminoglycoside-resistant_16S_ribosomal_subunit_protein|RRSH|RequiresSNPConfirmation	1	0.9757	CGGGAACTCAAAGGAGACTGCCAGTGATAAACTGGAGGAAGGTGGGGATGACGTCAAGTCATCATGGCCCTTACGACCAGGGCTACACACGTGCTACAATGGCGCATACAAAGAGAAGCGACCTCGCGAGAGCAAGCGGACCTCATAAAGTGCGTCGTAGTCCGGATTGGAGTCTGCAACTCGACTCCATGAAGTCGGAATCGCTAGTAATCGTGGATCAGAATGCCACGGTGAATACGTTCCCGGGCCTTGTACACACCGCCC-GTCACACCATGGGAGTGGGTTGCAAAAGAAGTAGGTAGCTTAACCTTCGGGAGGGCGCTTACCACTTTGTGATTCATGACTGGGGTGAAGTCGTAACAAGGTAACCGTAGGGGAACCTGCGGTTGGATCACCTC…	1	402	402	1	forward	804	1	1	0	Contig 593	0.9757	0	402
CARD|gb|AE014075.1|-|3901532-3902762|ARO:3003369|Escherichia coli EF-Tu mutants conferring resistance to Pulvomycin [Escherichia coli CFT073]	MEG_7301|Drugs|Elfamycins|EF-Tu_inhibition|TUFAB|RequiresSNPConfirmation	0.99	1	AGAACTTTAGCAACAACGCCCGCGCCAACGGTACGGCCGCCTTCACGGATTGCGAAACGCAGACCGTCGTCCATCGCGATCGGGTGGATCAGGGTAACAACCATTTTGATGTTGTCGCCCGGCATTACCATCTCTACGCCTTCCGGCAGTTCGATGGTACCAGTCACGTCAGTAGTACGGAAGTAGAACTGCGGACGGTAGCCTTTGAAGAACGGAGTATGACGACCGCCTTCATCTTTGGACAGAATGTACACTTCAGATTCGAACTTGGTGTGCGGCTTGATGGTGCCCGGCTTAGCCAGTACCTGACCACGTTCGATTTCTTCACGTTTGATACCACGCAGCAGAACACCTACGTTCTCACCAGCACGGCCTTCGTCCAGCAGTTTGCGGAACATT…	1	479	479	1	forward	958	0.99	0.99	0	Contig 584	1	0	479
CARD|gb|AH002539.2|+|1760-2945|ARO:3003368|Escherichia coli EF-Tu mutants conferring resistance to kirromycin [Escherichia coli]	MEG_7302|Drugs|Elfamycins|EF-Tu_inhibition|TUFAB|RequiresSNPConfirmation	0.992	1	AGAACTTTAGCAACAACGCCCGCGCCAACGGTACGGCCGCCTTCACGGATTGCGAAACGCAGACCGTCGTCCATCGCGATCGGGTGGATCAGGGTAACAACCATTTTGATGTTGTCGCCCGGCATTACCATCTCTACGCCTTCCGGCAGTTCGATGGTACCAGTCACGTCAGTAGTACGGAAGTAGAACTGCGGACGGTAGCCTTTGAAGAACGGAGTATGACGGCCGCCTTCATCTTTGGACAGAATGTACACTTCAGATTCGAACTTGGTGTGCGGCTTGATGGTGCCCGGCTTAGCCAGTACCTGACCACGTTCGATTTCTTCACGTTTGATACCACGCAGCAGAACACCTACGTTCTCACCAGCACGGCCTTCGTCCAGCAGTTTGCGGAACATT…	1	479	479	1	forward	958	0.992	0.992	0	Contig 584	1	0	479
gi|295054830|gb|CP001918.1|4817537-4816614	MEG_7307|Drugs|Elfamycins|EF-Tu_inhibition|TUFAB|RequiresSNPConfirmation	0.863	0.916	TCTTCGTCATCAACAAGGTCGCATTTGTTTAAGAATACGATGATGTAAGGTACACCTACCTGACGAGAAAGAAGGATGTGCTCACGAGTTTGTGGCATTGGACCGTCAGTTGCAGCA-CATACAAGGATCGCGCCGTCCATCTGAGCAGCACCAGTGATCATGTTTTTAACGTAGTCGGCGTGGCCTGGGCAGTCAACGTGTGCGTAGTGACGAGTTGG	1	218	218	1	forward	436	0.863	0.863	6.14e-63	Contig 671	0.916	0	219
gi|958102843|emb|LN824133.1|4926954-4925770 gi|723249485|gb|CP009876.1|4751273-4750089 gi|150953431|gb|CP000647.1|4070920-4069736	MEG_7309|Drugs|Elfamycins|EF-Tu_inhibition|TUFAB|RequiresSNPConfirmation	0.917	1	TTTGAACGTACAAAACCGCACGTCAACGTTGGTACTATCGGCCACGTTGACCATGGTAAAACTACCCTGACTGCTGCAATCACTACCGTTCTGGCTAAAACCTACGGTGGTTCTGCTCGTGCATTCGACCAGATCGATAACGCACCAGAAGAAAAAGCTCGTGGTATCACCATCAACACCTCTCACGTTGAATATGACACCCCGACTCGCCACTACGCACACGTAGACT	1	229	229	1	forward	458	0.917	0.917	2.04e-87	Contig 675	1	0	229
gi|926451317|emb|LN871187.1|730327-731520 gi|553895034|gb|CP006832.1|4785504-4784311 gi|553886202|gb|CP006831.1|4786589-4785396 gi|543879514|gb|CP006705.1|4565092-4563899 gi|110227054|gb|AE004091.2|4785509-4784316	MEG_7314|Drugs|Elfamycins|EF-Tu_inhibition|TUFAB|RequiresSNPConfirmation	0.858	0.9812	GCAACCACGCCGGCGCCAACGGTACGGCCGCCTTCGCGGATCGCGAAGCGCAGGCCATCTTCCATGGCGATCGGAGCGATCAGGGTGACAACCATCTTGATGTTGTCGCCCGGCATTACCATCTCTACGCCTTCCGGCAGTTCGCAGTTACCGGTCACGTCGGTGGTACGGAAGTAGAACTGCGGACGGTAGCCCTTGAAGAACGGGGTGTGACGACCACCTTCTTCCTTGGACAGCACGTACACTTCGCACTCGAACTTGGTGTGCGGCTTGATGGTGCCCGGCTTGGCCAGAACCTGGCCACGCTCTACGTCTTCACGCTTGGTGCCACGCAGCAGGATACCAACGTTCTCACCAGCACGACCTTCGTCGAGCAGCTTGCGGAACATTTCAACGCCG…	1	470	470	1	forward	940	0.858	0.858	5.38e-141	Contig 584	0.9812	0	471
gi|958102843|emb|LN824133.1|4926954-4925770 gi|723249485|gb|CP009876.1|4751273-4750089 gi|150953431|gb|CP000647.1|4070920-4069736	MEG_7317|Drugs|Elfamycins|EF-Tu_inhibition|TUFAB|RequiresSNPConfirmation	0.975	1	TCAACCAGTTCCAGCAGCTCTTCGTCATCAACCATGTCGCATTTGTTCAGGAACACGATGATGTACGGAACGCCTACCTGACGACCCAGCAGGATGTGCTCACGAGTCTGCGGCATCGGGCCGTCAGTCGCAGCAACA-ACCAGGATCGCGCCGTCCATCTGCGCAGCACCGGTGATCATGTTTTTAACATAGTCGGCGTGGCCCGGGCAGTCTACGTGCGCGTAGTGGCGAGTCGGGG	1	238	238	1	forward	476	0.975	0.975	4.42e-114	Contig 671	1	0	238
gi|974347073|gb|CP008869.1|5357456-5356263 gi|974282928|gb|CP008861.1|2971410-2970217 gi|926451317|emb|LN871187.1|746832-748025 gi|553895034|gb|CP006832.1|4768999-4767806 gi|553886202|gb|CP006831.1|4770084-4768891 gi|543879514|gb|CP006705.1|4548587-4547394 gi|110227054|gb|AE004091.2|4769004-4767811	MEG_7320|Drugs|Elfamycins|EF-Tu_inhibition|TUFAB|RequiresSNPConfirmation	0.858	0.9812	GCAACCACGCCGGCGCCAACGGTACGGCCGCCTTCGCGGATCGCGAAGCGCAGGCCATCTTCCATGGCGATCGGAGCGATCAGGGTGACAACCATCTTGATGTTGTCGCCCGGCATTACCATCTCTACGCCTTCCGGCAGTTCGCAGTTACCGGTCACATCGGTGGTACGGAAGTAGAACTGCGGACGGTAGCCCTTGAAGAACGGGGTGTGACGACCACCTTCTTCCTTGGACAGCACGTACACTTCGCACTCGAACTTGGTGTGCGGCTTGATGGTGCCCGGCTTGGCCAGTACCTGGCCACGCTCTACGTCTTCACGCTTGGTGCCACGCAGCAGGATACCAACGTTCTCACCAGCACGACCTTCGTCGAGCAGCTTGCGGAACATTTCAACGCCG…	1	470	470	1	forward	940	0.858	0.858	5.38e-141	Contig 584	0.9812	0	471
acrB	MEG_7883|Multi-compound|Drug_and_biocide_resistance|Drug_and_biocide_RND_efflux_pumps|ACRB|RequiresSNPConfirmation	0.991	1	ATACAATGCCGCCAGACACAGGAAGACGACGATCAGCGAGATAGCATACAGGGCAGGGGCCTGGTTGCCGGACAACCGTTCCTGGTAGGACATCCCGGTCCAGTCATACCCAATGCCTGAC-GGCAGCTTGCTGGCCAGTTCCTCCATCATCGCCATCGCTTCACCAGTACTCTTGCCTGGCGCCGCCTGACCCAGAATTTCCATCGAAGGCAGACCGTTATAGCGTTCCAGACGTGGCGAACCATATTCCCAGCGGGAAGAGGAGAATGCGGAGAACGGCACCATCTGACC-ATC-GCTACCACGAACGTACCAG-TCGTTAATATCATCCGGCAACATGCGGTATTTCGCTTCGGACATCACGTA-AACTTTCTTCACACGACCGCGATCGATAAAG…	1	2467	2467	1	forward	4934	0.991	0.991	0	Contig 403	1	0	2467
23S	MEG_8249|Drugs|MLS|Macrolide-resistant_23S_rRNA_mutation|MLS23S|RequiresSNPConfirmation	0.994	1	ACGGGTCAACGTTAGAACATCAAACATTAA-AGGGTGGTATTTCAAGGTCGGCTCCATGCAGACTGGCGTCCAC-ACTTCAAAGCCTCCCACCTATCCTACACA-TCAAGG-C-TCAATGTTCAGTGTCAAGCTATAGTAAAGGTTCACGGGGTCTTTCCGTCTTGCCGCGGGTACACTGCATCTTCACAGCGAGTTCAATTTCACTGAGTCTCGGGTGGAGACAGC-CTGGCCATCATTACGCCATTCGTGCAGGTCGGAACTTACCCGACAAGGAATTTCGCTACCTTAGGACCGTTATAGTTACGGCCGCCGTTTACCGGGGCTTCGATCAAGAGCTTCGCTT	1	340	340	1	forward	680	0.994	0.994	2.76e-177	Contig 622	1	0	340
23S_rRNA_a1	MEG_8250|Drugs|MLS|Macrolide-resistant_23S_rRNA_mutation|MLS23S|RequiresSNPConfirmation	0.88	0.9743	CCGGGTCGGGGACCGTGCATGGTAGGCAGTTTGACTGGGGCGGTCTCCTCCCAAAGCGTAACGGAGGAGTTCGAAGGTTACCTAGGTCC-GGTCGGAAATC-GGACTGATAGTGCAATGGCAAAAGGTAGCTTAACTGCGAGACCGACAAGTCG-G-GCAGGTGCGAAAGCAGGACATAGTGATCCGGTGGTTCTGTATGGAAGGGCCATCGCTCAACGGATAAAAGGTACTCCGGGGATAACAGGCTGATTCCGCCCAAGAGTTCATATCGACGGCGGAGTTTGGCACCTCGATGTCGGCTCATCACATCCTGGGGCTGTAGTCGGTCCCAAGGGTATGGCTGTTCGCCATTTAAAGTGGTACGTGAGCTGGGTTTAAAACGTCGTGAGACAGTTTGG…	1	569	569	1	forward	1138	0.88	0.88	0	Contig 562	0.9743	0	573
23S_rRNA_a2	MEG_8251|Drugs|MLS|Macrolide-resistant_23S_rRNA_mutation|MLS23S|RequiresSNPConfirmation	0.88	0.9743	CCGGGTCGGGGACCGTGCATGGTAGGCAGTTTGACTGGGGCGGTCTCCTCCCAAAGCGTAACGGAGGAGTTCGAAGGTTACCTAGGTCC-GGTCGGAAATC-GGACTGATAGTGCAATGGCAAAAGGTAGCTTAACTGCGAGACCGACAAGTCG-G-GCAGGTGCGAAAGCAGGACATAGTGATCCGGTGGTTCTGTATGGAAGGGCCATCGCTCAACGGATAAAAGGTACTCCGGGGATAACAGGCTGATTCCGCCCAAGAGTTCATATCGACGGCGGAGTTTGGCACCTCGATGTCGGCTCATCACATCCTGGGGCTGTAGTCGGTCCCAAGGGTATGGCTGTTCGCCATTTAAAGTGGTACGTGAGCTGGGTTTAAAACGTCGTGAGACAGTTTGG…	1	569	569	1	forward	1138	0.88	0.88	0	Contig 562	0.9743	0	573
23S_rRNA_a3	MEG_8252|Drugs|MLS|Macrolide-resistant_23S_rRNA_mutation|MLS23S|RequiresSNPConfirmation	0.88	0.9743	CCGGGTCGGGGACCGTGCATGGTAGGCAGTTTGACTGGGGCGGTCTCCTCCCAAAGCGTAACGGAGGAGTTCGAAGGTTACCTAGGTCC-GGTCGGAAATC-GGACTGATAGTGCAATGGCAAAAGGTAGCTTAACTGCGAGACCGACAAGTCG-G-GCAGGTGCGAAAGCAGGACATAGTGATCCGGTGGTTCTGTATGGAAGGGCCATCGCTCAACGGATAAAAGGTACTCCGGGGATAACAGGCTGATTCCGCCCAAGAGTTCATATCGACGGCGGAGTTTGGCACCTCGATGTCGGCTCATCACATCCTGGGGCTGTAGTCGGTCCCAAGGGTATGGCTGTTCGCCATTTAAAGTGGTACGTGAGCTGGGTTTAAAACGTCGTGAGACAGTTTGG…	1	569	569	1	forward	1138	0.88	0.88	0	Contig 562	0.9743	0	573
23S_rRNA_a4	MEG_8253|Drugs|MLS|Macrolide-resistant_23S_rRNA_mutation|MLS23S|RequiresSNPConfirmation	0.851	0.9332	GGGCGATGAGTTGCTGGGTGTAGACCCGAAACCGAGTGATCTATCCATGGCCAGGTTGAAGGTGCCGTAACAGGTACTGGAGGACCGAACCCACGCATGTTGCAAAATGCGGGGATGAGCTGTGGGTAGGGGTGAAAGGCTAAACAAACTCGGAGATAGCTGGTTCTCCCCGAAAACTATTTAGGTAGTGCCTCGA--GCAAGAC-A-CTGATGGGGGTAAAGCACTGTTATGGCTAGGGGGTTATTGCAACTTACCAACCC-ATGGCAAACTCAGAATACC-ATCAAGTGGTTCCTCGGGAGACAGACAGCGGGTGCTAACGTCCGTTGTCAAGAGGGAAACAACCCAGACCGCCGGCTAAGGTCCCAAA-TGATAGATTAAGTGGTAAACGAAGTGG…	1	519	519	1	forward	1036	0.851	0.851	2.87e-149	Contig 566	0.9332	0	524
>rRNACARD|gb|NR_103957.1|+|0-2910|ARO:3004836|Ngon_23S_AZM	MEG_8254|Drugs|MLS|Macrolide-resistant_23S_rRNA_mutation|MLS23S|RequiresSNPConfirmation	0.851	0.9332	GGGCGATGAGTTGCTGGGTGTAGACCCGAAACCGAGTGATCTATCCATGGCCAGGTTGAAGGTGCCGTAACAGGTACTGGAGGACCGAACCCACGCATGTTGCAAAATGCGGGGATGAGCTGTGGGTAGGGGTGAAAGGCTAAACAAACTCGGAGATAGCTGGTTCTCCCCGAAAACTATTTAGGTAGTGCCTCGA--GCAAGAC-A-CTGATGGGGGTAAAGCACTGTTATGGCTAGGGGGTTATTGCAACTTACCAACCC-ATGGCAAACTCAGAATACC-ATCAAGTGGTTCCTCGGGAGACAGACAGCGGGTGCTAACGTCCGTTGTCAAGAGGGAAACAACCCAGACCGCCGGCTAAGGTCCCAAA-TGATAGATTAAGTGGTAAACGAAGTGG…	1	519	519	1	forward	1036	0.851	0.851	2.87e-149	Contig 566	0.9332	0	524

## Sheet: C7
Source Header	Sequence Name	% Identical Sites	Query coverage	Sequence	Minimum	Maximum	Length	# Intervals	Direction	# Nucleotides	% Identical Sites	% Pairwise Identity	E Value	Query	Query coverage	Ref Seq Length	Sequence Length
CARD|gb|U00096|+|4166659-4168200|ARO:3003223|Escherichia coli 16S rRNA mutation conferring resistance to edeine [Escherichia coli K-12]	MEG_1490|Drugs|Cationic_antimicrobial_peptides|Cationic_peptide-resistant_16S_ribosomal_subunit_protein|CAP16S|RequiresSNPConfirmation	0.99	0.9811	GTGCCTTCGGGAACCGTGAGACAGGTGCTGCATGGCTGTCGTCAGCTCGTGTTGTGAAATGTTGGGTTAAGTCCCGCAACGAGCGCAACCCTTATCCTTTGTTGCCAGCGGTCCGGCCGGGAACTCAAAGGAGACTGCCAGTGATAAACTGGAGGAAGGTGGGGATGACGTCAAGTCATCATGGCCCTTACGACCAGGGCTACACACGTGCTACAATGGCGCATACAAAGAGAAGCGACCTCGCGAGAGCAAGCGGACCTCATAAAGTGCGTCGTAGTCCGGATTGGAGTCTGCAACTCGACTCCATGAAGTCGGAATCGCTAGTAATCGTGGATCAGAATGCCACGGTGAATACGTTCCCGGGCCTTGTACACACCGCCC-GTCACACCATGGGAGTG…	1	519	519	1	forward	1038	0.99	0.99	0	Contig 537	0.9811	0	519
CARD|gb|AE006468|+|3570463-3572006|ARO:3003512|Salmonella enterica serovar Typhimurium 16S rRNA mutation in the rrsD gene conferring resistance to spectinomycin [Salmonella enterica subsp. salamae]	MEG_2|Drugs|Aminoglycosides|Aminoglycoside-resistant_16S_ribosomal_subunit_protein|A16S|RequiresSNPConfirmation	1	1	CAACACCTTCCTCCCCGCTGAAAGTACTTTACAACCCGAAGGCCTTCTTCATACACGCGGCATGGCTGCATCAGGCTTGCGCCCATTGTGCAATATTCCCCACTGCTGCCTCCCGTAGGAGTCTGGACCGTGTCTCAGTTCCAGTGTGGCTGGTCATCCTCTCAGACCAGCTAGGGATCGTCGCCTTGGTGAGCCGTTACCTCACCAAC	1	209	209	1	forward	418	1	1	5.02e-108	Contig 661	1	0	209
CARD|gb|L43967.2|+|171727-174461|ARO:3004616|Mycoplasma genitalium 23S rRNA mutations confers resistance to fluoroquinolone and macrolide antibiotics [Mycoplasma genitalium G37]	MEG_3740|Drugs|Multi-drug_resistance|MDR_23S_rRNA_mutation|MDR23S|RequiresSNPConfirmation	0.855	0.8045	CTTTTATCCGTTGAGCGATGGCCATTCCATACTGAACCACCGGATCACTATGACCTGATTTCTCACCTGTTCGACCTGTAAGTCTCACAGTCAAGCACCCTTATACCATTACACTCTAAATACGATTTCCAACCGTACTGAAGGTACCTTTGTGCGCCTCCGTTACCTTTTAGGAGGCGACCGCCCCAGTCAAACTGCCCACCTAACACTGTCT	1	214	214	1	forward	428	0.855	0.855	5.4e-59	Contig 629	0.8045	0	214
CARD|gb|CP014358.1|-|2161325-2162750|ARO:3001327|mdtK [Salmonella enterica subsp. enterica serovar Typhimurium]	MEG_3760|Multi-compound|Drug_and_biocide_resistance|Drug_and_biocide_MATE_efflux_pumps|MDTK	0.999	0.7952	TTACTCCCTCTTTACGCGCGGGTATCTCCACAGCCAGCGCCCGCTTATCAGACGCCAGTAAAACAGTGCGCCACGCACGGCCCAGTCAAGAAACATCCCCAGCCAAACCCCTACAACCCCCATACCCAGCACAATACCAAGCGTATACCCTGCCACAACGCGACAGCCCCACATCCCCAGCATCGATACCCACATCGCAAATCGCACATCGCGCGCGCCTTTAAAACCCGACGGCAACACCCACGCGGCCGCCCAAATTGGCATAAAGGCAGCATTAAGCCAGAGCAGAACTTTCACTACCTCTTTTACGTCCTGCTCCTGGGTATAAAATGAGGCAAACAGACCCGCAAACGGCGCCGTCCCCCAGGCAATTGCCGTAAGTACGATAGTCGACATCCA…	1	1425	1425	1	forward	2850	0.999	0.999	0	Contig 424	0.7952	0	1425
CARD|gb|AE014075.1|+|237159-240063|ARO:3004149|Escherichia coli 23S rRNA with mutation conferring resistance to clindamycin [Escherichia coli CFT073]	MEG_3977|Drugs|MLS|Macrolide-resistant_23S_rRNA_mutation|MLS23S|RequiresSNPConfirmation	0.989	1	GGGCGTTAAGTTGCAGGGTATAGACCCGAAACCCGGTGATCTAGCCATGGGCAGGTTGAAGGTTGGGTAACACTAACTGGAGGACCGAACCGACTAATGTTGAAAAATTAGCGGATGACTTGTGGCTGGGGGTGAAAGGCCAATCAAACCGGGAGATAGCTGGTTCTCCCCGAAAGCTATTTAGGTAGCGCCTCGT--G-AACTC-ATCT-CCGGGGGTAGAGCACTGTTTCGGCAAGGGGGTCATCCCGACTTACCAACCCGAT-GCAAACTGCGAATACCGGAGAA-TGTTATCACGGGAGACACACGGCGGGTGCTAACGTCCGTCGNGAAGAGGGAAACAACCCAGACCGCCAGCTAAGGTCCCAAAGTCAT-GGTTAAGTGGGAAACGATGTGG…	1	523	523	1	forward	1046	0.989	0.989	0	Contig 538	1	0	523
CARD|gb|CP002005.1|-|317713-320869|ARO:3004138|Moraxella catarrhalis 23S rRNA with mutation conferring resistance to macrolide antibiotics [Moraxella catarrhalis BBH18]	MEG_3978|Drugs|MLS|Macrolide-resistant_23S_rRNA_mutation|MLS23S|RequiresSNPConfirmation	0.875	0.9732	AGTTGCAGGGTATAGACCCGAAACCGAGTGATCTATCCATGAGCAGGTTGAAAGTGCCGTAACAGGCACCGGAGGACCGAACCCACTGTCGTTGAAAAGCCAGGGGATGACTTGTGGATAGGGGTGAAAGGCTAATCAAACTCGGTGATAGCTGGTTCTCCCCGAAAGCTATTTAGGTAGCGCCTCGGACG-AATACCAT-T---GGGGGTAGAGCACTGTTTCGGCTAGGGGGTCACACCGACTTACCAAACCGAT-GCAAACTCCGAATACCGATGAG-TAATATC-CGGGAGACAGACGGCGGGTGCTAACGTCCGTCGTCAAGAGGGAAACAACCCAGACCGCCAGCTAAGGCCCCAAATTCCT-AGTTAAGTGGGAAACGATGTGGGAAGGCAC…	1	509	509	1	forward	1018	0.875	0.875	1.22e-167	Contig 538	0.9732	0	513
CARD|gb|NR_076234.1|+|0-2900|ARO:3004654|Clostridioides difficile 23S rRNA with mutation conferring resistance to erythromycin and clindamycin [Clostridioides difficile]	MEG_3988|Drugs|MLS|Macrolide-resistant_23S_rRNA_mutation|MLS23S|RequiresSNPConfirmation	0.883	0.8008	CTTTTATCCGTTGAGCGATGGCCCTTCCACGCAGAACCACCGGATCACTAAGTCCGATTTTCATCCTTGCTCGACCTGTATGTCTTGCAATCAAGCTCTCTTTTGCCTTTACACTCTACGTACGATTTCCGACCGTACTGAGAGAACCTTTGAGCGCCTCCGTTACCTTTTGGGAGGCGACCGCCCCAGTCAAACTGCCCACCTGACAGTGTC	1	213	213	1	forward	426	0.883	0.883	1.91e-68	Contig 629	0.8008	0	213
CARD|gb|NZ_CP018138.1|-|1692408-1695312|ARO:3004170|Streptococcus pneumoniae 23S rRNA with mutation conferring resistance to macrolide antibiotics [Streptococcus pneumoniae]	MEG_3992|Drugs|MLS|Macrolide-resistant_23S_rRNA_mutation|MLS23S|RequiresSNPConfirmation	0.931	0.812	CTTTTATCCGTTGAGCGATGGCCCTTCCATACGGAACCACCGGATCACTAAGCCCGACTTTCGTCCCTGCTCGAGTTGTAGCTCTCGCAGTCAAGCTCCCTTATACCTTTATACTCTGCGAATGATTTCCAACCATTCTGAGGGAACCTTTGGGCGCCTCCGTTACCTTTTAGGAGGCGACCGCCCCAGTCAAACTGCCCGTCAGACACTGTCTCC	1	216	216	1	forward	432	0.931	0.931	8.66e-87	Contig 629	0.812	0	216
acrB|AAA23411|AAA23411.1Escherichiacoliacriflavineresistanceprotein	MEG_401|Multi-compound|Drug_and_biocide_resistance|Drug_and_biocide_RND_efflux_pumps|ACRB	0.852	0.9972	CGGTATCGATAACCTGATGTACATGTCCTCTAACAGTGACTCCACGGGTACCGTG-CA-GATCACCCTGACCTTTGAGTCTGGTACTGATGCGGATATCGCGCAGGTTCAGGTGCAGAACAAACTGCAGCTGGCGATGCCGTTGCTGCCGCAAGAAGTTCAGCAGCAAGGGGTGAGCGTTGAGAAATCATCCAGCAGCTTCCTGATGGTTGTCGGC---GTTA-T--CAACACCGA-TGGCACCATGACGCAGGAGGATATCTCCGACTACGTGGCGGCGAATATGAAAGATGCCATCAGCCGTACGTC-GGGCGTGGGTGATGTTCAGTTGTTCGGTTCACA-G-TACGCGATGCGTATCTGGATGAAC-CCGA-ATGAGCTGAACAAATTCCAGCTA…	1	2460	2460	1	forward	4920	0.852	0.852	0	Contig 387	0.9972	0	2463
acrD|AAL21375|AAL21375.1Salmonellaentericasubsp.entericaserovarTyphimuriumstr.LT2RNDfamilyaminoglycoside/multidrugeffluxpump	MEG_404|Multi-compound|Drug_and_biocide_and_metal_resistance|Drug_and_biocide_and_metal_RND_efflux_pumps|ACRD	1	1	ATACAATGCCGCCAGACACAGGAAGACGACTAATAGCGAAATAGCGTACAGCGCGGGCGCCTGCGCGCCGGAGAGCCGTTCCTGGTAAGACATGGCTGTCCATTCCAGGCCAAAACCGCCCGGTAGCT-GATGCACCAACGACTCCATGACATC-C-ATTGCCGTC-CCGGTACTGACCCCCGGCGCGGCCTCTCCGACAATTTCTACCGCCGA-ATAGCCGTTATAGCGTTCCAGACGCGGCGATCCGGTTTCCCAGCGCGAGGTGGCGAAGGCGGAGAAGGGGACCATGCCG-CCGTCTTTGTTACGGACATACCAAAGATTAATATCATCCGGCAACATACGATATTTCGCTGCGGCCTGAACATAGACCTTCTTCACGCGGCCCCGGTCCATAAA…	1	580	580	1	forward	1160	1	1	0	Contig 526	1	0	580
CARD|gb|NZ_CP009828.1|+|497113-500039|ARO:3004058|Staphylococcus aureus 23S rRNA with mutation conferring resistance to linezolid [Staphylococcus aureus]	MEG_4223|Drugs|Oxazolidinone|Oxazolidinone-resistant_23S_rRNA_mutation|O23S|RequiresSNPConfirmation	0.97	1	CTTTTATCCGTTGAGCGATGGCCCTTCCATGCGGAACCACCGGATCACTAAGTCCGTCTTTCGACCCTGCTCGACTTGTAGGTCTCGCAGTCAAGCTCCCTTATGCCTTTACACTCTATGAATGATTTCCAACCATTCTGAGGGAACCTTTGAGCGCCTCCGTTACCTTTTAGGAGGCGACCGCCCCAGTCAAACTGCCCGCCTGACACTGTCTCCCACCACGATAAGTGGTGCGGGTTAGAAAGCCAACACAGCTAGGGTAGTAT	1	266	266	1	forward	532	0.97	0.97	2.94e-126	Contig 629	1	0	266
CARD|gb|NC_002663.1|+|341427-342977|ARO:3003493|Pasteurella multocida 16S rRNA mutation conferring resistance to spectinomycin [Pasteurella multocida 36950]	MEG_6|Drugs|Aminoglycosides|Aminoglycoside-resistant_16S_ribosomal_subunit_protein|A16S|RequiresSNPConfirmation	0.922	0.9943	GTGCCTTCGGGAACTTAGAGACAGGTGCTGCATGGCTGTCGTCAGCTCGTGTTGTGAAATGTTGGGTTAAGTCCCGCAACGAGCGCAACCCTTATCCTTTGTTGCCAGCGATTCGGTCGGGAACTCAAAGGAGACTGCCAGTGACAAACTGGAGGAAGGTGGGGATGACGTCAAGTCATCATGGCCCTTACGAGTAGGGCTACACACGTGCTACAATGGTGCATACAGAGGGCAGCGAGAGTGCGAGCTTGAGCGAATCTCAGAAAGTGCATCTAAGTCCGGATTGGAGTCTGCAACTCGACTCCATGAAGTCGGAATCGCTAGTAATCGCAAATCAGAATGTTGCGGTGAATACGTTCCCGGGCCTTGTACACACCGCCCCGT-ACACCATGGGAGTG…	1	526	526	1	forward	1052	0.922	0.922	0	Contig 537	0.9943	0	527
CARD|gb|U00096|+|3941808-3943349|ARO:3003333|Escherichia coli 16S rRNA mutation in the rrsC gene conferring resistance to kasugamicin [Escherichia coli K-12]	MEG_6146|Drugs|Aminoglycosides|Aminoglycoside-resistant_16S_ribosomal_subunit_protein|RRSC|RequiresSNPConfirmation	0.99	0.9811	GTGCCTTCGGGAACCGTGAGACAGGTGCTGCATGGCTGTCGTCAGCTCGTGTTGTGAAATGTTGGGTTAAGTCCCGCAACGAGCGCAACCCTTATCCTTTGTTGCCAGCGGTCCGGCCGGGAACTCAAAGGAGACTGCCAGTGATAAACTGGAGGAAGGTGGGGATGACGTCAAGTCATCATGGCCCTTACGACCAGGGCTACACACGTGCTACAATGGCGCATACAAAGAGAAGCGACCTCGCGAGAGCAAGCGGACCTCATAAAGTGCGTCGTAGTCCGGATTGGAGTCTGCAACTCGACTCCATGAAGTCGGAATCGCTAGTAATCGTGGATCAGAATGCCACGGTGAATACGTTCCCGGGCCTTGTACACACCGCCC-GTCACACCATGGGAGTG…	1	519	519	1	forward	1038	0.99	0.99	0	Contig 537	0.9811	0	519
CARD|gb|U00096|+|223771-225312|ARO:3003372|Escherichia coli 16S rRNA mutation in the rrsH gene conferring resistance to spectinomycin [Escherichia coli K-12]	MEG_6147|Drugs|Aminoglycosides|Aminoglycoside-resistant_16S_ribosomal_subunit_protein|RRSH|RequiresSNPConfirmation	0.99	0.9811	GTGCCTTCGGGAACTGTGAGACAGGTGCTGCATGGCTGTCGTCAGCTCGTGTTGTGAAATGTTGGGTTAAGTCCCGCAACGAGCGCAACCCTTATCTTTTGTTGCCAGCGGTCCGGCCGGGAACTCAAAGGAGACTGCCAGTGATAAACTGGAGGAAGGTGGGGATGACGTCAAGTCATCATGGCCCTTACGACCAGGGCTACACACGTGCTACAATGGCGCATACAAAGAGAAGCGACCTCGCGAGAGCAAGCGGACCTCATAAAGTGCGTCGTAGTCCGGATTGGAGTCTGCAACTCGACTCCATGAAGTCGGAATCGCTAGTAATCGTGGATCAGAATGCCACGGTGAATACGTTCCCGGGCCTTGTACACACCGCCC-GTCACACCATGGGAGTG…	1	519	519	1	forward	1038	0.99	0.99	0	Contig 537	0.9811	0	519
CARD|gb|AE014075.1|-|3901532-3902762|ARO:3003369|Escherichia coli EF-Tu mutants conferring resistance to Pulvomycin [Escherichia coli CFT073]	MEG_7301|Drugs|Elfamycins|EF-Tu_inhibition|TUFAB|RequiresSNPConfirmation	0.991	1	CCGGAACCAGAGCGTGCGATTGACAAGCCGTTCCTGCTGCCGATCGAAGACGTATTCTCCATCTCCGGTCGTGGTACCGTTGTTACCGGTCGTGTAGAACGCGGTATCATCAAAGTTGGTGAAGAAGTTGAAATCGTTGGTATCAAAGAGACTCA-GAAGTCTACCTGTACTGGCGTTGAAATGTTCCGCAAACTGCTGGACGAAGGCCGTGCTGGTGAGAACGTAGGTGTTCTGCTGCGTGGTATCAAACGTGAAGAAATCGAACGTGGTCAGGTACTGGCTAAGCCGGGCACCATCAAGCCGCACACCAAGTTCGAATCTGAAGTGTACATTCTGTCCAAAGATGAAGGCGGTCGTCATACTCCGTTCTTCAAAGGCTACCGTCCGCAGTTCTACTT…	1	578	578	1	forward	1156	0.991	0.991	0	Contig 527	1	0	578
CARD|gb|AH002539.2|+|1760-2945|ARO:3003368|Escherichia coli EF-Tu mutants conferring resistance to kirromycin [Escherichia coli]	MEG_7302|Drugs|Elfamycins|EF-Tu_inhibition|TUFAB|RequiresSNPConfirmation	0.948	1	AGTCTACGTGTGCGTAGTGACGGGTCGGGGTGTCGTATTCAACGTGAGAAGTGTTGATGGTGATACCACGAGCTTTTTCTTCCGGCGCGTTATCGATCTGGTCGAATGCACGAGCAGCACCGCCGTAGGTTTTAGCCAGTACGGTGGTGATTGCAGCGGTCAGAGTAGTTTTACCGTGGTCAACGTGGCCGATAGTACCAACGTTAACGTGCGGTTTTGTACGTTCAAA	1	229	229	1	forward	458	0.948	0.948	4.33e-99	Contig 642	1	0	229
gi|295054830|gb|CP001918.1|4817537-4816614	MEG_7309|Drugs|Elfamycins|EF-Tu_inhibition|TUFAB|RequiresSNPConfirmation	0.917	1	AGTCTACGTGTGCGTAGTGGCGAGTCGGGGTGTCATATTCAACGTGAGAGGTGTTGATGGTGATACCACGAGCTTTTTCTTCTGGTGCGTTATCGATCTGGTCGAATGCACGAGCAGAACCACCGTAGGTTTTAGCCAGAACGGTAGTGATTGCAGCAGTCAGGGTAGTTTTACCATGGTCAACGTGGCCGATAGTACCAACGTTGACGTGCGGTTTTGTACGTTCAAA	1	229	229	1	forward	458	0.917	0.917	2.04e-87	Contig 642	1	0	229
gi|926451317|emb|LN871187.1|730327-731520 gi|553895034|gb|CP006832.1|4785504-4784311 gi|553886202|gb|CP006831.1|4786589-4785396 gi|543879514|gb|CP006705.1|4565092-4563899 gi|110227054|gb|AE004091.2|4785509-4784316	MEG_7314|Drugs|Elfamycins|EF-Tu_inhibition|TUFAB|RequiresSNPConfirmation	0.856	0.9844	CCGGAGCCGGTTCGTGCCATCGACCAGCCGTTCCTGATGCCGATCGAAGACGTGTTCTCGATCTCCGGCCGCGGTACCGTGGTAACCGGTCGTGTAGAGCGCGGCATCATCAAGGTCCAGGAAGAAGTGGAAATCGTCGGCATCAAGGCGAC-CACCAAGACTACCTGCACCGGCGTTGAAATGTTCCGCAAGCTGCTCGACGAAGGTCGTGCTGGTGAGAACGTTGGTATCCTGCTGCGTGGCACCAAGCGTGAAGACGTAGAGCGTGGCCAGGTTCTGGCCAAGCCGGGCACCATCAAGCCGCACACCAAGTTCGAGTGCGAAGTGTACGTGCTGTCCAAGGAAGAAGGTGGTCGTCACACCCCGTTCTTCAAGGGCTACCGTCCGCAGTTCTACTT…	1	569	569	1	forward	1138	0.856	0.856	6.27e-171	Contig 527	0.9844	0	570
gi|958102843|emb|LN824133.1|4926954-4925770 gi|723249485|gb|CP009876.1|4751273-4750089 gi|150953431|gb|CP000647.1|4070920-4069736	MEG_7317|Drugs|Elfamycins|EF-Tu_inhibition|TUFAB|RequiresSNPConfirmation	0.974	1	CCGGAACCAGAGCGTGCGATTGACAAGCCGTTCCTGCTGCCGATCGAAGACGTATTCTCCATCTCCGGTCGTGGTACCGTTGTTACCGGTCGTGTAGAGCGCGGTATCATCAAAGTAGGTGAAGAAGTTGAAATCGTTGGTATCAAAGAAACCGC-GAAAACCACCTGTACTGGCGTTGAAATGTTCCGCAAACTGCTGGACGAAGGCCGTGCTGGTGAGAACGTAGGTGTTCTGCTGCGTGGTATCAAACGTGAAGAAATCGAACGTGGTCAGGTACTGGCTAAGCCGGGCACCATCAACCCGCACACCAAGTTCGAATCTGAAGTGTACATCCTGTCCAAAGATGAAGGCGGCCGTCACACTCCGTTCTTCAAAGGCTACCGTCCGCAGTTCTACTT…	1	578	578	1	forward	1156	0.974	0.974	0	Contig 527	1	0	578
gi|974347073|gb|CP008869.1|5357456-5356263 gi|974282928|gb|CP008861.1|2971410-2970217 gi|926451317|emb|LN871187.1|746832-748025 gi|553895034|gb|CP006832.1|4768999-4767806 gi|553886202|gb|CP006831.1|4770084-4768891 gi|543879514|gb|CP006705.1|4548587-4547394 gi|110227054|gb|AE004091.2|4769004-4767811	MEG_7320|Drugs|Elfamycins|EF-Tu_inhibition|TUFAB|RequiresSNPConfirmation	0.856	0.9844	CCGGAGCCGGTTCGTGCCATCGACCAGCCGTTCCTGATGCCGATCGAAGACGTGTTCTCGATCTCCGGCCGCGGTACCGTGGTAACCGGTCGTGTAGAGCGCGGCATCATCAAGGTCCAGGAAGAAGTGGAAATCGTCGGCATCAAGGCGAC-CACCAAGACTACCTGCACCGGCGTTGAAATGTTCCGCAAGCTGCTCGACGAAGGTCGTGCTGGTGAGAACGTTGGTATCCTGCTGCGTGGCACCAAGCGTGAAGACGTAGAGCGTGGCCAGGTACTGGCCAAGCCGGGCACCATCAAGCCGCACACCAAGTTCGAGTGCGAAGTGTACGTGCTGTCCAAGGAAGAAGGTGGTCGTCACACCCCGTTCTTCAAGGGCTACCGTCCGCAGTTCTACTT…	1	569	569	1	forward	1138	0.856	0.856	6.27e-171	Contig 527	0.9844	0	570
yddg/emrE|ACY88367|ACY88367.1Salmonellaentericasubsp.entericaserovarTyphimuriumstr.14028Shypotheticalprotein	MEG_7817|Biocides|Paraquat_resistance|Paraquat_efflux_pump|YDDG	1	0.6033	TTAGCGCCGCCGCGTTGCCAGCCAACAAAGTAGCGAACCTACGCAAACCATGACTGCGCCTTGCCAGAAGGAGAATGACAGTGGTGAGCTGAGTAACAGCGCTGCCAGAGCAGAGGACATGACGGGGGTAAAATAAGACCCTACGGCCATGATAGTCACATTGCCATGAAGTATGCCCACATTCCATGCTGCGTAGGCAAACCCCAGCGTTAATGCCGCGGTAAAAAGTTTAGCAATCACCGGTAGGCTAAATATCATGGCAGGTTGCGGCGTAAGAAAATAGTGTAACCACAGCGCCACGGCGGTGAGTAACACAAAGACGGTGATACCGTTAAAACCACGCGCATATTTATTGGTGACCGTGCAGTACGTCGCCCATATAAACGCCCCAAGAAATGC…	1	882	882	1	forward	1764	1	1	0	Contig 450	0.6033	0	882
acrB	MEG_7883|Multi-compound|Drug_and_biocide_resistance|Drug_and_biocide_RND_efflux_pumps|ACRB|RequiresSNPConfirmation	0.991	1	CGGTATCGATAACCTGATGTATATGTCCTCCAACAGTGACTCCACGGGGACCGTG-CA-GATCACGCTGACCTTTGAATCCGGCACCGATGCGGACATCGCGCAGGTTCAGGTTCAGAACAAGTTGCAACTGGCAATGCCGTTACTTCCCCAGGAAGTACAGCAACAGGGCGTGAGCGTTGAGAAGTCCTCAAGTAGCTTCCTGATGGTAGTGGGC---GTCA-T--TAACACCGA-CGGCACCATGACCCAGGAGGATATTTCGGATTACGTTGCCGCCAATATGAAAGATCCGATCAGCCGTACCTC-TGGGGTGGGCGACGTCCAGCTGTTTGGTTCGCA-G-TATGCGATGCGTATCTGGATGAAT-CCGA-CAGAGCTGACCAAATACCAACTG…	1	2467	2467	1	forward	4934	0.991	0.991	0	Contig 387	1	0	2467
23S	MEG_8249|Drugs|MLS|Macrolide-resistant_23S_rRNA_mutation|MLS23S|RequiresSNPConfirmation	0.992	1	GGGCGTTAAGTTGCAGGGTATAGACCCGAAACCCGGTGATCTAGCCATGGGCAGGTTGAAGGTTGGGTAACACTAACTGGAGGACCGAACCGACTAATGTTGAAAAATTAGCGGATGACTTGTGGCTGGGGGTGAAAGGCCAATCAAACCGGGAGATAGCTGGTTCTCCCCGAAAGCTATTTAGGTAGCGCCTCGT--G-AATTC-ATCT-CCGGGGGTAGAGCACTGTTTCGGCAAGGGGGTCATCCCGACTTACCAACCCGAT-GCAAACTGCGAATACCGGAGAA-TGTTATCACGGGAGACACACGGCGGGTGCTAACGTCCGTCGTGAAGAGGGAAACAACCCAGACCGCCAGCTAAGGTCCCAAAGTCAT-GGTTAAGTGGGAAACGATGTGG…	1	523	523	1	forward	1046	0.992	0.992	0	Contig 538	1	0	523
23S_rRNA_a1	MEG_8250|Drugs|MLS|Macrolide-resistant_23S_rRNA_mutation|MLS23S|RequiresSNPConfirmation	0.873	0.9698	CTCATCTTCAGGCGAGTTTCGCGCTTAGATGCTTTCAGCGCTTATCTCTTCCGAACTTAGCTACCCGGCTATGCAACTGGCGTTACAACCGGTACACCAGAGGTTCGTCCACTCCGGTCCTCTCGTACTAGGAGCAGCCCCCGTCAAACTTCCAACGCCCACTGCAGATAGGGACCAAACTGTCTCACGACGTTTTAAACCCAGCTCACGTACCACTTTAAATGGCGAACAGCCATACCCTTGGGACCGACTACAGCCCCAGGATGTGATGAGCCGACATCGAGGTGCCAAACTCCGCCGTCGATATGAACTCTTGGGCGGAATCAGCCTGTTATCCCCGGAGTACCTTTTATCCGTTGAGCGATGGCCCTTCCATACAGAACCACCGGATCACTATGT…	1	899	899	1	forward	1798	0.873	0.873	0	Contig 486	0.9698	0	905
23S_rRNA_a2	MEG_8251|Drugs|MLS|Macrolide-resistant_23S_rRNA_mutation|MLS23S|RequiresSNPConfirmation	0.873	0.9698	CTCATCTTCAGGCGAGTTTCGCGCTTAGATGCTTTCAGCGCTTATCTCTTCCGAACTTAGCTACCCGGCTATGCAACTGGCGTTACAACCGGTACACCAGAGGTTCGTCCACTCCGGTCCTCTCGTACTAGGAGCAGCCCCCGTCAAACTTCCAACGCCCACTGCAGATAGGGACCAAACTGTCTCACGACGTTTTAAACCCAGCTCACGTACCACTTTAAATGGCGAACAGCCATACCCTTGGGACCGACTACAGCCCCAGGATGTGATGAGCCGACATCGAGGTGCCAAACTCCGCCGTCGATATGAACTCTTGGGCGGAATCAGCCTGTTATCCCCGGAGTACCTTTTATCCGTTGAGCGATGGCCCTTCCATACAGAACCACCGGATCACTATGT…	1	899	899	1	forward	1798	0.873	0.873	0	Contig 486	0.9698	0	905
23S_rRNA_a3	MEG_8252|Drugs|MLS|Macrolide-resistant_23S_rRNA_mutation|MLS23S|RequiresSNPConfirmation	0.873	0.9698	CTCATCTTCAGGCGAGTTTCGCGCTTAGATGCTTTCAGCGCTTATCTCTTCCGAACTTAGCTACCCGGCTATGCAACTGGCGTTACAACCGGTACACCAGAGGTTCGTCCACTCCGGTCCTCTCGTACTAGGAGCAGCCCCCGTCAAACTTCCAACGCCCACTGCAGATAGGGACCAAACTGTCTCACGACGTTTTAAACCCAGCTCACGTACCACTTTAAATGGCGAACAGCCATACCCTTGGGACCGACTACAGCCCCAGGATGTGATGAGCCGACATCGAGGTGCCAAACTCCGCCGTCGATATGAACTCTTGGGCGGAATCAGCCTGTTATCCCCGGAGTACCTTTTATCCGTTGAGCGATGGCCCTTCCATACAGAACCACCGGATCACTATGT…	1	899	899	1	forward	1798	0.873	0.873	0	Contig 486	0.9698	0	905
23S_rRNA_a4	MEG_8253|Drugs|MLS|Macrolide-resistant_23S_rRNA_mutation|MLS23S|RequiresSNPConfirmation	0.851	0.9885	GGGCGATGAGTTGCTGGGTGTAGACCCGAAACCGAGTGATCTATCCATGGCCAGGTTGAAGGTGCCGTAACAGGTACTGGAGGACCGAACCCACGCATGTTGCAAAATGCGGGGATGAGCTGTGGGTAGGGGTGAAAGGCTAAACAAACTCGGAGATAGCTGGTTCTCCCCGAAAACTATTTAGGTAGTGCCTCGA--GCAAGAC-A-CTGATGGGGGTAAAGCACTGTTATGGCTAGGGGGTTATTGCAACTTACCAACCC-ATGGCAAACTCAGAATACC-ATCAAGTGGTTCCTCGGGAGACAGACAGCGGGTGCTAACGTCCGTTGTCAAGAGGGAAACAACCCAGACCGCCGGCTAAGGTCCCAAA-TGATAGATTAAGTGGTAAACGAAGTGG…	1	519	519	1	forward	1036	0.851	0.851	2.7e-149	Contig 538	0.9885	0	524
>rRNACARD|gb|NR_103957.1|+|0-2910|ARO:3004836|Ngon_23S_AZM	MEG_8254|Drugs|MLS|Macrolide-resistant_23S_rRNA_mutation|MLS23S|RequiresSNPConfirmation	0.851	0.9885	GGGCGATGAGTTGCTGGGTGTAGACCCGAAACCGAGTGATCTATCCATGGCCAGGTTGAAGGTGCCGTAACAGGTACTGGAGGACCGAACCCACGCATGTTGCAAAATGCGGGGATGAGCTGTGGGTAGGGGTGAAAGGCTAAACAAACTCGGAGATAGCTGGTTCTCCCCGAAAACTATTTAGGTAGTGCCTCGA--GCAAGAC-A-CTGATGGGGGTAAAGCACTGTTATGGCTAGGGGGTTATTGCAACTTACCAACCC-ATGGCAAACTCAGAATACC-ATCAAGTGGTTCCTCGGGAGACAGACAGCGGGTGCTAACGTCCGTTGTCAAGAGGGAAACAACCCAGACCGCCGGCTAAGGTCCCAAA-TGATAGATTAAGTGGTAAACGAAGTGG…	1	519	519	1	forward	1036	0.851	0.851	2.7e-149	Contig 538	0.9885	0	524

## Sheet: C8
Source Header	Sequence Name	% Pairwise Identity	Query coverage	Sequence	Minimum	Maximum	Length	# Intervals	Direction	# Nucleotides	% Identical Sites	% Pairwise Identity	E Value	Query	Query coverage	Ref Seq Length	Sequence Length
CARD|gb|U00096|+|4166659-4168200|ARO:3003223|Escherichia coli 16S rRNA mutation conferring resistance to edeine [Escherichia coli K-12]	MEG_1490|Drugs|Cationic_antimicrobial_peptides|Cationic_peptide-resistant_16S_ribosomal_subunit_protein|CAP16S|RequiresSNPConfirmation	0.983	0.9863	GCTGACGAGTGGCGGACGGGTGAGTAATGTCTGGGAAACTGCCTGATGGAGGGGGATAACTACTGGAAACGGTAGCTAATACCGCATAACGTCGCAAGACCAAAGAGGGGGACCTTCGGGCCTCTTGCCATCGGATGTGCCCAGATGGGATTAGCTAGTAGGTGGGGTAACGGCTCACCTAGGCGACGATCCCTAGCTGGTCTGAGAGGATGACCAGCCACACTGGAACTGAGACACGGTCCAGACTCCTACGGGAGGCAGCAGTGGGGAATATTGCACAATGGGCGCAAGCCTGATGCAGCCATGCCGCGTGTATGAAGAAGGCCTTCGGGTTGTAAAGTACTTTCAGCGGGGAGGAAGG	1	361	361	1	forward	722	0.983	0.983	0	Contig 502	0.9863	0	361
CARD|gb|AE006468|+|3570463-3572006|ARO:3003512|Salmonella enterica serovar Typhimurium 16S rRNA mutation in the rrsD gene conferring resistance to spectinomycin [Salmonella enterica subsp. salamae]	MEG_2|Drugs|Aminoglycosides|Aminoglycoside-resistant_16S_ribosomal_subunit_protein|A16S|RequiresSNPConfirmation	1	1	GCTGACGAGTGGCGGACGGGTGAGTAATGTCTGGGAAACTGCCTGATGGAGGGGGATAACTACTGGAAACGGTGGCTAATACCGCATAACGTCGCAAGACCAAAGAGGGGGACCTTCGGGCCTCTTGCCATCAGATGTGCCCAGATGGGATTAGCTTGTTGGTGAGGTAACGGCTCACCAAGGCGACGATCCCTAGCTGGTCTGAGAGGATGACCAGCCACACTGGAACTGAGACACGGTCCAGACTCCTACGGGAGGCAGCAGTGGGGAATATTGCACAATGGGCGCAAGCCTGATGCAGCCATGCCGCGTGTATGAAGAAGGCCTTCGGGTTGTAAAGTACTTTCAGCGGGGAGGAAGGTGTTG	1	366	366	1	forward	732	1	1	0	Contig 502	1	0	366
CARD|gb|CP014358.1|-|2161325-2162750|ARO:3001327|mdtK [Salmonella enterica subsp. enterica serovar Typhimurium]	MEG_3760|Multi-compound|Drug_and_biocide_resistance|Drug_and_biocide_MATE_efflux_pumps|MDTK	0.999	0.7952	TTGAACGTCTCCACTGCCTTACGCCAGGCTGTCGTCCGTACGCCCTGGTATGCCAAACGCAAGAGCTACAAAGTGTTGTTCTGGCGTGAAATCACCCCACTTGCTATCCCTATTTTTCTGGAAAATACCTGTGTTTTGCTAATGGGCGTGCTCAGTACTTTTCTCGTCAGTTGGCTGGGCAAGGAAGCAATGGCGGGCGTGGGGCTTGCCGACAGTTTTAATATGGTAATTATGGCTTTTTTTGCGGCTATCGATCTTGGTACTACGGTGGTGGTCGCCTTTAGCCTCGGCAAGCGCGACAGGCGACGCGCAAGGGCGGCGGCGCGCCAGTCGCTGGTGATTATGACGCTATTTGCCGTTGTGCTGGCAGTGGTCATTCATTATTTCGGCAGTGAAATT…	1	1425	1425	1	forward	2850	0.999	0.999	0	Contig 381	0.7952	0	1425
CARD|gb|AE014075.1|+|237159-240063|ARO:3004149|Escherichia coli 23S rRNA with mutation conferring resistance to clindamycin [Escherichia coli CFT073]	MEG_3977|Drugs|MLS|Macrolide-resistant_23S_rRNA_mutation|MLS23S|RequiresSNPConfirmation	0.989	1	GGGCGTTAAGTTGCAGGGTATAGACCCGAAACCCGGTGATCTAGCCATGGGCAGGTTGAAGGTTGGGTAACACTAACTGGAGGACCGAACCGACTAATGTTGAAAAATTAGCGGATGACTTGTGGCTGGGGGTGAAAGGCCAATCAAACCGGGAGATAGCTGGTTCTCCCCGAAAGCTATTTAGGTAGCGCCTCGT--G-AACTC-ATCT-CCGGGGGTAGAGCACTGTTTCGGCAAGGGGGTCATCCCGACTTACCAACCCGAT-GCAAACTGCGAATACCGGAGAA-TGTTATCACGGGAGACACACGGCGGGTGCTAACGTCCGTCGNGAAGAGGGAAACAACCCAGACCGCCAGCTAAGGTCCCAAAGTCAT-GGTTAAGTGGGAAACGATGTGG…	1	523	523	1	forward	1046	0.989	0.989	0	Contig 481	1	0	523
CARD|gb|CP002005.1|-|317713-320869|ARO:3004138|Moraxella catarrhalis 23S rRNA with mutation conferring resistance to macrolide antibiotics [Moraxella catarrhalis BBH18]	MEG_3978|Drugs|MLS|Macrolide-resistant_23S_rRNA_mutation|MLS23S|RequiresSNPConfirmation	0.875	0.9732	AGTTGCAGGGTATAGACCCGAAACCGAGTGATCTATCCATGAGCAGGTTGAAAGTGCCGTAACAGGCACCGGAGGACCGAACCCACTGTCGTTGAAAAGCCAGGGGATGACTTGTGGATAGGGGTGAAAGGCTAATCAAACTCGGTGATAGCTGGTTCTCCCCGAAAGCTATTTAGGTAGCGCCTCGGACG-AATACCAT-T---GGGGGTAGAGCACTGTTTCGGCTAGGGGGTCACACCGACTTACCAAACCGAT-GCAAACTCCGAATACCGATGAG-TAATATC-CGGGAGACAGACGGCGGGTGCTAACGTCCGTCGTCAAGAGGGAAACAACCCAGACCGCCAGCTAAGGCCCCAAATTCCT-AGTTAAGTGGGAAACGATGTGGGAAGGCAC…	1	509	509	1	forward	1018	0.875	0.875	1.22e-167	Contig 481	0.9732	0	513
acrB|AAA23411|AAA23411.1Escherichiacoliacriflavineresistanceprotein	MEG_401|Multi-compound|Drug_and_biocide_resistance|Drug_and_biocide_RND_efflux_pumps|ACRB	0.852	0.9972	GCCGCCAGACACAGGAACACGACAATCAACGAAATCGCGTACAGTGAAGGTGCCTGGTTGCCGGAGAGACGTTCCTGATAGGACATCCCCGTCCAGTCATAGCCAACACCGGTA-GGCAGTTTGCTCGCCAGTTGTTCCATCAGCTCCATTGCTTCACCGGTACTTTTACCCGGTGCCGCCTGGCCTAAGATTTCCATGGATGGCAGGCCGTTGTAACGTTCCAGACGCGGCGAACCGTACTCCCAACGAGAAGAGGAGAACGCCGAGAATGGCACCATCTGACC-ATCAGC-AGCACGAACATACCAG-TCGCCGATATCATCCGGCAGCATACGGTATTTCGCTTCTGACATGACATA-AACTTTCTTCACACGACCGCGGTCGATAAAGTCGTTCA…	1	2460	2460	1	forward	4920	0.852	0.852	0	Contig 349	0.9972	0	2463
CARD|gb|NC_002663.1|+|341427-342977|ARO:3003493|Pasteurella multocida 16S rRNA mutation conferring resistance to spectinomycin [Pasteurella multocida 36950]	MEG_6|Drugs|Aminoglycosides|Aminoglycoside-resistant_16S_ribosomal_subunit_protein|A16S|RequiresSNPConfirmation	0.922	0.9943	GTGCCTTCGGGAACTTAGAGACAGGTGCTGCATGGCTGTCGTCAGCTCGTGTTGTGAAATGTTGGGTTAAGTCCCGCAACGAGCGCAACCCTTATCCTTTGTTGCCAGCGATTCGGTCGGGAACTCAAAGGAGACTGCCAGTGACAAACTGGAGGAAGGTGGGGATGACGTCAAGTCATCATGGCCCTTACGAGTAGGGCTACACACGTGCTACAATGGTGCATACAGAGGGCAGCGAGAGTGCGAGCTTGAGCGAATCTCAGAAAGTGCATCTAAGTCCGGATTGGAGTCTGCAACTCGACTCCATGAAGTCGGAATCGCTAGTAATCGCAAATCAGAATGTTGCGGTGAATACGTTCCCGGGCCTTGTACACACCGCCCCGT-ACACCATGGGAGTG…	1	526	526	1	forward	1052	0.922	0.922	0	Contig 478	0.9943	0	527
CARD|gb|U00096|+|3941808-3943349|ARO:3003333|Escherichia coli 16S rRNA mutation in the rrsC gene conferring resistance to kasugamicin [Escherichia coli K-12]	MEG_6146|Drugs|Aminoglycosides|Aminoglycoside-resistant_16S_ribosomal_subunit_protein|RRSC|RequiresSNPConfirmation	0.986	0.9863	GCTGACGAGTGGCGGACGGGTGAGTAATGTCTGGGAAACTGCCTGATGGAGGGGGATAACTACTGGAAACGGTAGCTAATACCGCATAACGTCGCAAGACCAAAGAGGGGGACCTTCGGGCCTCTTGCCATCAGATGTGCCCAGATGGGATTAGCTAGTAGGTGGGGTAACGGCTCACCTAGGCGACGATCCCTAGCTGGTCTGAGAGGATGACCAGCCACACTGGAACTGAGACACGGTCCAGACTCCTACGGGAGGCAGCAGTGGGGAATATTGCACAATGGGCGCAAGCCTGATGCAGCCATGCCGCGTGTATGAAGAAGGCCTTCGGGTTGTAAAGTACTTTCAGCGGGGAGGAAGG	1	361	361	1	forward	722	0.986	0.986	0	Contig 502	0.9863	0	361
CARD|gb|U00096|+|223771-225312|ARO:3003372|Escherichia coli 16S rRNA mutation in the rrsH gene conferring resistance to spectinomycin [Escherichia coli K-12]	MEG_6147|Drugs|Aminoglycosides|Aminoglycoside-resistant_16S_ribosomal_subunit_protein|RRSH|RequiresSNPConfirmation	0.983	0.9863	GCTGACGAGTGGCGGACGGGTGAGTAATGTCTGGGAAACTGCCTGATGGAGGGGGATAACTACTGGAAACGGTAGCTAATACCGCATAACGTCGCAAGACCAAAGAGGGGGACCTTCGGGCCTCTTGCCATCGGATGTGCCCAGATGGGATTAGCTAGTAGGTGGGGTAACGGCTCACCTAGGCGACGATCCCTAGCTGGTCTGAGAGGATGACCAGCCACACTGGAACTGAGACACGGTCCAGACTCCTACGGGAGGCAGCAGTGGGGAATATTGCACAATGGGCGCAAGCCTGATGCAGCCATGCCGCGTGTATGAAGAAGGCCTTCGGGTTGTAAAGTACTTTCAGCGGGGAGGAAGG	1	361	361	1	forward	722	0.983	0.983	0	Contig 502	0.9863	0	361
CARD|gb|AE014075.1|-|3901532-3902762|ARO:3003369|Escherichia coli EF-Tu mutants conferring resistance to Pulvomycin [Escherichia coli CFT073]	MEG_7301|Drugs|Elfamycins|EF-Tu_inhibition|TUFAB|RequiresSNPConfirmation	0.988	1	CCGATCGTTCGTGGTTCTGCTCTGAAAGCGCTGGAAGGCGACGCAGAGTGGGAAGCGAAAATCCTGGAACTGGCTGGCTTCCTGGATTCTTACATTCCGGAACCAGAGCGTGCGATTGACAAGCCGTTCCTGCTGCCGATCGAAGACGTATTCTCCATCTCCGGTCGTGGTACCGTTGTTACCGGTCGTGTAGAACGCGGTATCATCAAAGTTGGTGAAGAAGTTGAAATCGTTGGTATCAAAGAGACTCA-GAAGTCTACCTGTACTGGCGTTGAAATGTTCCGCAAACTGCTGGACGAAGGCCGTGCTGGTGAGAACGTAGGTGTTCTGCTGCGTGGTATCAAACGTGAAGAAATCGAACGTGGTCAGGTACTGGCTAAGCCGGGC-ACCATCAAGC…	1	674	674	1	forward	1348	0.988	0.988	0	Contig 465	1	0	674
CARD|gb|AH002539.2|+|1760-2945|ARO:3003368|Escherichia coli EF-Tu mutants conferring resistance to kirromycin [Escherichia coli]	MEG_7302|Drugs|Elfamycins|EF-Tu_inhibition|TUFAB|RequiresSNPConfirmation	0.991	1	CCGATCGTTCGTGGTTCTGCTCTGAAAGCGCTGGAAGGCGACGCAGAGTGGGAAGCGAAAATCCTGGAACTGGCTGGCTTCCTGGATTCTTATATTCCGGAACCAGAGCGTGCGATTGACAAGCCGTTCCTGCTGCCGATCGAAGACGTATTCTCCATCTCCGGTCGTGGTACCGTTGTTACCGGTCGTGTAGAACGCGGTATCATCAAAGTTGGTGAAGAAGTTGAAATCGTTGGTATCAAAGAGACTCA-GAAGTCTACCTGTACTGGCGTTGAAATGTTCCGCAAACTGCTGGACGAAGGCCGTGCTGGTGAGAACGTAGGTGTTCTGCTGCGTGGTATCAAACGTGAAGAAATCGAACGTGGTCAGGTACTGGCTAAGCCGGGC-ACCATCAAGC…	1	674	674	1	forward	1348	0.991	0.991	0	Contig 465	1	0	674
gi|213985689|gb|CP001172.1|2920267-2919563	MEG_7307|Drugs|Elfamycins|EF-Tu_inhibition|TUFAB|RequiresSNPConfirmation	0.863	0.916	TCTTCGTCATCAACAAGGTCGCATTTGTTTAAGAATACGATGATGTAAGGTACACCTACCTGACGAGAAAGAAGGATGTGCTCACGAGTTTGTGGCATTGGACCGTCAGTTGCAGCA-CATACAAGGATCGCGCCGTCCATCTGAGCAGCACCAGTGATCATGTTTTTAACGTAGTCGGCGTGGCCTGGGCAGTCAACGTGTGCGTAGTGACGAGTTGG	1	218	218	1	forward	436	0.863	0.863	6.14e-63	Contig 533	0.916	0	219
gi|295054830|gb|CP001918.1|4817537-4816614	MEG_7309|Drugs|Elfamycins|EF-Tu_inhibition|TUFAB|RequiresSNPConfirmation	0.917	1	TTTGAACGTACAAAACCGCACGTCAACGTTGGTACTATCGGCCACGTTGACCATGGTAAAACTACCCTGACTGCTGCAATCACTACCGTTCTGGCTAAAACCTACGGTGGTTCTGCTCGTGCATTCGACCAGATCGATAACGCACCAGAAGAAAAAGCTCGTGGTATCACCATCAACACCTCTCACGTTGAATATGACACCCCGACTCGCCACTACGCACACGTAGACT	1	229	229	1	forward	458	0.917	0.917	2.04e-87	Contig 536	1	0	229
gi|958102843|emb|LN824133.1|4926954-4925770 gi|723249485|gb|CP009876.1|4751273-4750089 gi|150953431|gb|CP000647.1|4070920-4069736	MEG_7317|Drugs|Elfamycins|EF-Tu_inhibition|TUFAB|RequiresSNPConfirmation	0.975	1	TCAACCAGTTCCAGCAGCTCTTCGTCATCAACCATGTCGCATTTGTTCAGGAACACGATGATGTACGGAACGCCTACCTGACGACCCAGCAGGATGTGCTCACGAGTCTGCGGCATCGGGCCGTCAGTCGCAGCAACA-ACCAGGATCGCGCCGTCCATCTGCGCAGCACCGGTGATCATGTTTTTAACATAGTCGGCGTGGCCCGGGCAGTCTACGTGCGCGTAGTGGCGAGTCGGGG	1	238	238	1	forward	476	0.975	0.975	4.42e-114	Contig 533	1	0	238
yddg/emrE|ACY88367|ACY88367.1Salmonellaentericasubsp.entericaserovarTyphimuriumstr.14028Shypotheticalprotein	MEG_7817|Biocides|Paraquat_resistance|Paraquat_efflux_pump|YDDG	1	0.5316	TTAGCGCCGCCGCGTTGCCAGCCAACAAAGTAGCGAACCTACGCAAACCATGACTGCGCCTTGCCAGAAGGAGAATGACAGTGGTGAGCTGAGTAACAGCGCTGCCAGAGCAGAGGACATGACGGGGGTAAAATAAGACCCTACGGCCATGATAGTCACATTGCCATGAAGTATGCCCACATTCCATGCTGCGTAGGCAAACCCCAGCGTTAATGCCGCGGTAAAAAGTTTAGCAATCACCGGTAGGCTAAATATCATGGCAGGTTGCGGCGTAAGAAAATAGTGTAACCACAGCGCCACGGCGGTGAGTAACACAAAGACGGTGATACCGTTAAAACCACGCGCATATTTATTGGTGACCGTGCAGTACGTCGCCCATATAAACGCCCCAAGAAATGC…	1	882	882	1	forward	1764	1	1	0	Contig 390	0.5316	0	882
acrB	MEG_7883|Multi-compound|Drug_and_biocide_resistance|Drug_and_biocide_RND_efflux_pumps|ACRB|RequiresSNPConfirmation	0.991	1	ATACAATGCCGCCAGACACAGGAAGACGACGATCAGCGAGATAGCATACAGGGCAGGGGCCTGGTTGCCGGACAACCGTTCCTGGTAGGACATCCCGGTCCAGTCATACCCAATGCCTGAC-GGCAGCTTGCTGGCCAGTTCCTCCATCATCGCCATCGCTTCACCAGTACTCTTGCCTGGCGCCGCCTGACCCAGAATTTCCATCGAAGGCAGACCGTTATAGCGTTCCAGACGTGGCGAACCATATTCCCAGCGGGAAGAGGAGAATGCGGAGAACGGCACCATCTGACC-ATC-GCTACCACGAACGTACCAG-TCGTTAATATCATCCGGCAACATGCGGTATTTCGCTTCGGACATCACGTA-AACTTTCTTCACACGACCGCGATCGATAAAG…	1	2467	2467	1	forward	4934	0.991	0.991	0	Contig 349	1	0	2467
23S	MEG_8249|Drugs|MLS|Macrolide-resistant_23S_rRNA_mutation|MLS23S|RequiresSNPConfirmation	0.992	1	GGGCGTTAAGTTGCAGGGTATAGACCCGAAACCCGGTGATCTAGCCATGGGCAGGTTGAAGGTTGGGTAACACTAACTGGAGGACCGAACCGACTAATGTTGAAAAATTAGCGGATGACTTGTGGCTGGGGGTGAAAGGCCAATCAAACCGGGAGATAGCTGGTTCTCCCCGAAAGCTATTTAGGTAGCGCCTCGT--G-AATTC-ATCT-CCGGGGGTAGAGCACTGTTTCGGCAAGGGGGTCATCCCGACTTACCAACCCGAT-GCAAACTGCGAATACCGGAGAA-TGTTATCACGGGAGACACACGGCGGGTGCTAACGTCCGTCGTGAAGAGGGAAACAACCCAGACCGCCAGCTAAGGTCCCAAAGTCAT-GGTTAAGTGGGAAACGATGTGG…	1	523	523	1	forward	1046	0.992	0.992	0	Contig 481	1	0	523
23S_rRNA_a1	MEG_8250|Drugs|MLS|Macrolide-resistant_23S_rRNA_mutation|MLS23S|RequiresSNPConfirmation	0.873	0.9698	GATCGAAGCCCCGGTAAACGGCGGCCGTAACTATAACGGTCCTAAGGTAGCGAAATTCCTTGTCGGGTAAGTTCCGACCCGCACGAATGGCGTAACGATGGCCACACTGTCTCCTCCCGAGACTCAGCGAAGTTGAAGTGGTTGTGAAGATGCAATCTACCCGCTGCTAGACGGAAAGACCCCGTGAACCTTTACTGTAGCTTTGCATTGGACTTTGAAGTCACT--TGTGTAGGATAGGTGGGAGGCTTGGAAGCAGAGACGCCAGTCTCTGTGGAGTCGTCCTTGAAATACCACCCTGGTGTCTTTGAGGTTCTAACCCAGACCCGTCATCCGGGTCGGGGACCGTGCATGGTAGGCAGTTTGACTGGGGCGGTCTCCTCCCAAAGCGTAACGGAGG…	1	899	899	1	forward	1798	0.873	0.873	0	Contig 444	0.9698	0	905
23S_rRNA_a2	MEG_8251|Drugs|MLS|Macrolide-resistant_23S_rRNA_mutation|MLS23S|RequiresSNPConfirmation	0.873	0.9698	GATCGAAGCCCCGGTAAACGGCGGCCGTAACTATAACGGTCCTAAGGTAGCGAAATTCCTTGTCGGGTAAGTTCCGACCCGCACGAATGGCGTAACGATGGCCACACTGTCTCCTCCCGAGACTCAGCGAAGTTGAAGTGGTTGTGAAGATGCAATCTACCCGCTGCTAGACGGAAAGACCCCGTGAACCTTTACTGTAGCTTTGCATTGGACTTTGAAGTCACT--TGTGTAGGATAGGTGGGAGGCTTGGAAGCAGAGACGCCAGTCTCTGTGGAGTCGTCCTTGAAATACCACCCTGGTGTCTTTGAGGTTCTAACCCAGACCCGTCATCCGGGTCGGGGACCGTGCATGGTAGGCAGTTTGACTGGGGCGGTCTCCTCCCAAAGCGTAACGGAGG…	1	899	899	1	forward	1798	0.873	0.873	0	Contig 444	0.9698	0	905
23S_rRNA_a3	MEG_8252|Drugs|MLS|Macrolide-resistant_23S_rRNA_mutation|MLS23S|RequiresSNPConfirmation	0.873	0.9698	GATCGAAGCCCCGGTAAACGGCGGCCGTAACTATAACGGTCCTAAGGTAGCGAAATTCCTTGTCGGGTAAGTTCCGACCCGCACGAATGGCGTAACGATGGCCACACTGTCTCCTCCCGAGACTCAGCGAAGTTGAAGTGGTTGTGAAGATGCAATCTACCCGCTGCTAGACGGAAAGACCCCGTGAACCTTTACTGTAGCTTTGCATTGGACTTTGAAGTCACT--TGTGTAGGATAGGTGGGAGGCTTGGAAGCAGAGACGCCAGTCTCTGTGGAGTCGTCCTTGAAATACCACCCTGGTGTCTTTGAGGTTCTAACCCAGACCCGTCATCCGGGTCGGGGACCGTGCATGGTAGGCAGTTTGACTGGGGCGGTCTCCTCCCAAAGCGTAACGGAGG…	1	899	899	1	forward	1798	0.873	0.873	0	Contig 444	0.9698	0	905
23S_rRNA_a4	MEG_8253|Drugs|MLS|Macrolide-resistant_23S_rRNA_mutation|MLS23S|RequiresSNPConfirmation	0.851	0.9885	GGGCGATGAGTTGCTGGGTGTAGACCCGAAACCGAGTGATCTATCCATGGCCAGGTTGAAGGTGCCGTAACAGGTACTGGAGGACCGAACCCACGCATGTTGCAAAATGCGGGGATGAGCTGTGGGTAGGGGTGAAAGGCTAAACAAACTCGGAGATAGCTGGTTCTCCCCGAAAACTATTTAGGTAGTGCCTCGA--GCAAGAC-A-CTGATGGGGGTAAAGCACTGTTATGGCTAGGGGGTTATTGCAACTTACCAACCC-ATGGCAAACTCAGAATACC-ATCAAGTGGTTCCTCGGGAGACAGACAGCGGGTGCTAACGTCCGTTGTCAAGAGGGAAACAACCCAGACCGCCGGCTAAGGTCCCAAA-TGATAGATTAAGTGGTAAACGAAGTGG…	1	519	519	1	forward	1036	0.851	0.851	2.7e-149	Contig 481	0.9885	0	524
>rRNACARD|gb|NR_103957.1|+|0-2910|ARO:3004836|Ngon_23S_AZM	MEG_8254|Drugs|MLS|Macrolide-resistant_23S_rRNA_mutation|MLS23S|RequiresSNPConfirmation	0.851	0.9885	GGGCGATGAGTTGCTGGGTGTAGACCCGAAACCGAGTGATCTATCCATGGCCAGGTTGAAGGTGCCGTAACAGGTACTGGAGGACCGAACCCACGCATGTTGCAAAATGCGGGGATGAGCTGTGGGTAGGGGTGAAAGGCTAAACAAACTCGGAGATAGCTGGTTCTCCCCGAAAACTATTTAGGTAGTGCCTCGA--GCAAGAC-A-CTGATGGGGGTAAAGCACTGTTATGGCTAGGGGGTTATTGCAACTTACCAACCC-ATGGCAAACTCAGAATACC-ATCAAGTGGTTCCTCGGGAGACAGACAGCGGGTGCTAACGTCCGTTGTCAAGAGGGAAACAACCCAGACCGCCGGCTAAGGTCCCAAA-TGATAGATTAAGTGGTAAACGAAGTGG…	1	519	519	1	forward	1036	0.851	0.851	2.7e-149	Contig 481	0.9885	0	524
yddg/emrE|ACY88367|ACY88367.1Salmonellaentericasubsp.entericaserovarTyphimuriumstr.14028Shypotheticalprotein	MEG_7817|Biocides|Paraquat_resistance|Paraquat_efflux_pump|YDDG	1	0.5316	TTAGCGCCGCCGCGTTGCCAGCCAACAAAGTAGCGAACCTACGCAAACCATGACTGCGCCTTGCCAGAAGGAGAATGACAGTGGTGAGCTGAGTAACAGCGCTGCCAGAGCAGAGGACATGACGGGGGTAAAATAAGACCCTACGGCCATGATAGTCACATTGCCATGAAGTATGCCCACATTCCATGCTGCGTAGGCAAACCCCAGCGTTAATGCCGCGGTAAAAAGTTTAGCAATCACCGGTAGGCTAAATATCATGGCAGGTTGCGGCGTAAGAAAATAGTGTAACCACAGCGCCACGGCGGTGAGTAACACAAAGACGGTGATACCGTTAAAACCACGCGCATATTTATTGGTGACCGTGCAGTACGTCGCCCATATAAACGCCCCAAGAAATGC…	1	882	882	1	forward	1764	1	1	0	Contig 390	0.5316	0	882

## Sheet: C9
Source Header	Sequence Name	% Pairwise Identity	Query coverage	Sequence	Minimum	Maximum	Length	# Intervals	Direction	# Nucleotides	% Identical Sites	% Pairwise Identity	E Value	Query	Query coverage	Ref Seq Length	Sequence Length
CARD|gb|U00096|+|4166659-4168200|ARO:3003223|Escherichia coli 16S rRNA mutation conferring resistance to edeine [Escherichia coli K-12]	MEG_1490|Drugs|Cationic_antimicrobial_peptides|Cationic_peptide-resistant_16S_ribosomal_subunit_protein|CAP16S|RequiresSNPConfirmation	1	0.9757	CGGGAACTCAAAGGAGACTGCCAGTGATAAACTGGAGGAAGGTGGGGATGACGTCAAGTCATCATGGCCCTTACGACCAGGGCTACACACGTGCTACAATGGCGCATACAAAGAGAAGCGACCTCGCGAGAGCAAGCGGACCTCATAAAGTGCGTCGTAGTCCGGATTGGAGTCTGCAACTCGACTCCATGAAGTCGGAATCGCTAGTAATCGTGGATCAGAATGCCACGGTGAATACGTTCCCGGGCCTTGTACACACCGCCC-GTCACACCATGGGAGTGGGTTGCAAAAGAAGTAGGTAGCTTAACCTTCGGGAGGGCGCTTACCACTTTGTGATTCATGACTGGGGTGAAGTCGTAACAAGGTAACCGTAGGGGAACCTGCGGTTGGATCACCTC…	1	402	402	1	forward	804	1	1	0	Contig 518	0.9757	0	402
gi|42357702|gb|AY513266.1|165-1413	MEG_1974|Drugs|betalactams|Class_C_betalactamases|CMY	0.998	0.8349	CGCATGGGATTTTGGTTGCTGTATTTTTGTTAAGTGTAGATGACAACAGGAAAAAAAGAGAAAGAAAGGAGGCCCAATATCCTGGGCCTCATCGTCAGTTATTGCAGCTTTTCAAGAATGCGCCAGGCCGCCTCGACACGGACAGGGTTAGGATAGCTTTTGTTTGCCAGCATCACGATGCCAAGGTTTTTTTCTGGAACGAAGGCTACGTAGCTGCCAAATCCACCAGTGGAGCCCGTTTTATGCACCCATGAGGCTTTCACTGCGGGGGCGGGCGGGTTTACCTCAACGGCGGGAAGCGCTGCAAATGCCACTTTGCTGTCGCTGCCGTTGATGATCGAATCAGCTTTCAGCGGCCAGTTCAGCATCTCCCAGCCTAATCCCTGGTACATATCGCCA…	1	1244	1244	1	forward	2488	0.998	0.998	0	Contig 416	0.8349	0	1244
gi|496632|emb|X78117.1|142-1370	MEG_1977|Drugs|betalactams|Class_C_betalactamases|CMY	0.993	0.8248	TTGCTGTATTTTTGTTAAGTGTAGATGACAACAGGAAAAAAAGAGAAAGAAAGGAGGCCCAATATCCTGGGCCTCATCGTCAGTTATTGCAGCTTTTCAAGAATGCGCCAGGCCGCCTCGACACGGACAGGGTTAGGATAGCTTTTGTTTGCCAGCATCACGATGCCAAGGTTTTTTTCTGGAACGAAGGCTACGTAGCTGCCAAATCCACCAGTGGAGCCCGTTTTATGCACCCATGAGGCTTTCACTGCGGGGGCGGGCGGGTTTACCTCAACGGCGGGAAGCGCTGCCAATGCCACTTTGCTGTCGCTGCCGTTGATGATCGAATCAGCTTTCAGCGGCCAGTTCAGCATCTCCCAGCCTAATCCCTGGTACATATCGCCAATACGCCAGTAGCGA…	1	1229	1229	1	forward	2458	0.993	0.993	0	Contig 416	0.8248	0	1230
gi|496632|emb|X78117.1|58-1287	MEG_1978|Drugs|betalactams|Class_C_betalactamases|CMY	0.994	0.8255	TTATTGCAGCTTTTCAAGAATGCGCCAGGCCGCCTCGACACGGACAGGGTTAGGATAGCTTTTGTTTGCCAGCATCACGATGCCAAGGTTTTTTTCTGGAACGAAGGCTACGTAGCTGCCAAATCCACCAGTGGAGCCCGTTTTATGCACCCATGAGGCTTTCACTGCGGGGGCGGGCGGGTTTACCTCAACGGCGGGAAGCGCTGCCAATGCCACTTTGCTGTCGCTGCCGTTGATGATCGAATCAGCTTTCAGCGGCCAGTTCAGCATCTCCCAGCCTAATCCCTGGTACATATCGCCAATACGCCAGTAGCGAGACTGCGCAAGCGCAATGCCCTGCTGGAGCGTTTTCTCCTGAACGTGGCTGGCATCCATGTTGGCCTGAACCCAGCGGGCCAT…	1	1230	1230	1	forward	2460	0.994	0.994	0	Contig 416	0.8255	0	1231
gi|537366551|gb|KF305673.1|1-1243	MEG_1979|Drugs|betalactams|Class_C_betalactamases|CMY	0.998	0.8336	TGTATTTTTGTTAAGTGTAGATGACAACAGGAAAAAAAGAGAAAGAAAGGAGGCCCAATATCCTGGGCCTCATCGTCAGTTATTGCAGCTTTTCAAGAATGCGCCAGGCCGCCTCGACACGGACAGGGTTAGGATAGCTTTTGTTTGCCAGCATCACGATGCCAAGGTTTTTTTCTGGAACGAAGGCTACGTAGCTGCCAAATCCACCAGTGGAGCCCGTTTTATGCACCCATGAGGCTTTCACTGCGGTGGCGGGCGGGTTTACCTCAACGGCGGGAAGCGCTGCCAATGCCACTTTGCTGTCGCTGCCGTTGATGATCGAATCAGCTTTCAGCGGCCAGTTCAGCATCTCCCAGCCTAATCCCTGGTACATATCGCCAATACGCCAGTAGCGAGACT…	1	1242	1242	1	forward	2484	0.998	0.998	0	Contig 416	0.8336	0	1242
gi|641682562|emb|HG941718.1|4940329-4941599 gi|93277247|gb|DQ463751.1|1-1271 gi|90568484|gb|DQ438952.1|86-1356	MEG_1989|Drugs|betalactams|Class_C_betalactamases|CMY	0.999	0.853	GGAAAAAAAGAGAAAGAAAGGAGGCCCAATATCCTGGGCCTCATCGTCAGTTATTGCAGCTTTTCAAGAATGCGCCAGGCCGCCTCGACACGGACAGGGTTAGGATAGCTTTTGTTTGCCAGCATCACGATGCCAAGGTTTTTTTCTGGAACGAAGGCTACGTAGCTGCCAAATCCACCAGTGGAGCCCGTTTTATGCACCCATGAGGCTTTCACTGCGGGGGCGGGCGGGTTTACCTCAACGGCGGGAAGCGCTGCCAATGCCACTTTGCTGTCGCTGCCGTTGATGATCGAATCAGCTTTCAGCGGCCAGTTCAGCATCTCCCAGCCTAATCCCTGGTACATATCGCCAATACGCCAGTAGCGAGACTGCGCAAGCGCAATGCCCTGCTGGAGCGTT…	1	1271	1271	1	forward	2542	0.999	0.999	0	Contig 416	0.853	0	1271
CARD|gb|AE006468|+|3570463-3572006|ARO:3003512|Salmonella enterica serovar Typhimurium 16S rRNA mutation in the rrsD gene conferring resistance to spectinomycin [Salmonella enterica subsp. salamae]	MEG_2|Drugs|Aminoglycosides|Aminoglycoside-resistant_16S_ribosomal_subunit_protein|A16S|RequiresSNPConfirmation	1	1	TTCTGTGGATGTCAAGACCAGGTAAGGTTCTTCGCGTTGCATCGAATTAAACCACATGCTCCACCGCTTGTGCGGGCCCCCGTCAATTCATTTGAGTTTTAACCTTGCGGCCGTACTCCCCAGGCGGTCTACTTAACGCGTTAGCTCCGGAAGCCACGCCTCAAGGGCACAACCTCCAAGTAGACATCGTTTACGGCGTGGACTACCAGGGTATCTAATCCTGTTTGCTCCCCACGCTTTCGCACCTGAGCGTCAGT-CTTTGTCCAGGGGGCCGCCTTCGCCACCGGTATTCCTCCAGATCTCTACGCATTTCACCGCTACACCTGGAATTCTACCCCCCTCTACAAG-ACTCAAGCCTGCCAGTTTCGAATGCAGTTCCCAGGTTGAGCCCGGGGAT…	1	545	545	1	forward	1090	1	1	0	Contig 499	1	0	545
gi|971497891|gb|CP012901.1|4102945-4103871 gi|957647579|dbj|AP017302.1|424019-424945 gi|957647579|dbj|AP017302.1|412063-411165 gi|957647579|dbj|AP017302.1|116888-116001 gi|751410783|gb|CP010781.1|272091-273017 gi|751410783|gb|CP010781.1|293752-294650 gi|702084791|gb|JN409449.3|54428-55354 gi|702084791|gb|JN409449.3|74145-75043 gi|685193060|gb|JN968482.3|21238-22164 gi|685193060|gb|JN968482.3|4289…	MEG_2964|Drugs|Sulfonamides|Sulfonamide-resistant_dihydropteroate_synthases|FOLP|RequiresSNPConfirmation	1	0.7062	CTAGGCATGATCTAACCCTCGGTCTCTGGCGTCGCGACTGCGAAATTTCGCGAGGGTTTCCGAGAAGGTGATTGCGCTTCGCAGATCTCCAGGCGCGTGGGTGCGGACGTAGTCAGCGCCATTGCCGATCGCGTGAAGTTCCGCCGCAAGGCTCGCTGGACCCAGATCCTTTACAGGAAGGCCAACGGTGGCGCCCAAGAAGGATTTCCGCGACACCGAGACCAATAGCGGAAGCCCCAACGCCGACTTCAGCTTTTGAAGGTTCGACAGCACGTGCAGCGATGTTTCCGGTGCGGGGCTCAAGAAAAATCCCATCCCCGGATCGAGGATGAGCCGGTCGGCAGCGACCCCGCTCCGTCGCAAGGCGGAAACCCGCGCCTCGAAGAACCGCACAATCTC…	1	822	822	1	forward	1644	1	1	0	Contig 441	0.7062	0	822
CARD|gb|CP014358.1|-|2161325-2162750|ARO:3001327|mdtK [Salmonella enterica subsp. enterica serovar Typhimurium]	MEG_3760|Multi-compound|Drug_and_biocide_resistance|Drug_and_biocide_MATE_efflux_pumps|MDTK	0.999	0.7952	TTGAACGTCTCCACTGCCTTACGCCAGGCTGTCGTCCGTACGCCCTGGTATGCCAAACGCAAGAGCTACAAAGTGTTGTTCTGGCGTGAAATCACCCCACTTGCTATCCCTATTTTTCTGGAAAATACCTGTGTTTTGCTAATGGGCGTGCTCAGTACTTTTCTCGTCAGTTGGCTGGGCAAGGAAGCAATGGCGGGCGTGGGGCTTGCCGACAGTTTTAATATGGTAATTATGGCTTTTTTTGCGGCTATCGATCTTGGTACTACGGTGGTGGTCGCCTTTAGCCTCGGCAAGCGCGACAGGCGACGCGCAAGGGCGGCGGCGCGCCAGTCGCTGGTGATTATGACGCTATTTGCCGTTGTGCTGGCAGTGGTCATTCATTATTTCGGCAGTGAAATT…	1	1425	1425	1	forward	2850	0.999	0.999	0	Contig 393	0.7952	0	1425
256260357|ACU65296.1|FJ948173.1|1|1|merA|merA|mercury(II)_reductase FJ948173.1:52703-51018	MEG_3837|Metals|Mercury_resistance|Mercury_resistance_protein|MERA	0.948	1	CAACTGGTCGGCCAGTTCCTGCACCGTCATGCGGTTGCGAATGGCGAGAACNGCCGTCTGGATCAATTCGCCGGCTTCCGGGGCGACGACCTGCACGCCGATGAGCCGTCCGCTACCTTCCTCGATGACCAGCTTGATAAAGCCGCGTGTGTCGAAGTTGGCAAGCGCACGCGGCACGTTGTCGAGCGTGAGCGTGCGACTGTCGGTTTCGATCCCGTCGTGATGCGCTTCCGCTTCGCTGTAGCCCACGGTTGCTACTTGCGGATCGGTGAACACCACGGCCGGCATCGCGGTTAGATTGATGGCAGCATCCCCTCCGGTCATGTTGATCGCGGCACGGGTGCCGGCCGCTGCCGCCACATAGACGAATTGTGGCTGGTCCGTGCAGTCGCCGGCCGC…	1	1171	1171	1	forward	2342	0.948	0.948	0	Contig 439	1	0	1175
merA|AAC38220|AAC38220.1PseudomonasstutzeriMerA	MEG_3842|Metals|Mercury_resistance|Mercury_resistance_protein|MERA	0.882	1	CAACTGGTCGGCCAGTTCCTGCACCGTCATGCGGTTGCGGATGGCGAGCACCGCCGTCTGGATCAGTTCGCCCGCTTCCGGGGCCACCGCCTGCACGCCGATGAGCCGTCCGCTACCTTCCTCGATGACCAGCTTGATGAAGCCGCGTGTGTCGAAGTTGGCAAGCGCTCGCGGAACGTTGTCGAGTGTCAGCGTGCGACTGTCGGTCTCGATGCCATCGTGGTGCGCTTCCGCCTCGCTGTAGCCCACGGTGGCGACTTGCGGGTCGGTGAACACCACTGCCGGCATCGCGGTCAGATTGAGGGCTGCGTCGCCGCCGGTCATGTTGATCGCGGCACGGGTGCCGGCGGCCGCTGCCACGTAGACGAACTGCGGCTGGTCGGTGCAGTCGCCGGCCGC…	1	1171	1171	1	forward	2342	0.882	0.882	0	Contig 439	1	0	1172
CARD|gb|AE014075.1|+|237159-240063|ARO:3004149|Escherichia coli 23S rRNA with mutation conferring resistance to clindamycin [Escherichia coli CFT073]	MEG_3977|Drugs|MLS|Macrolide-resistant_23S_rRNA_mutation|MLS23S|RequiresSNPConfirmation	0.989	1	GGGCGTTAAGTTGCAGGGTATAGACCCGAAACCCGGTGATCTAGCCATGGGCAGGTTGAAGGTTGGGTAACACTAACTGGAGGACCGAACCGACTAATGTTGAAAAATTAGCGGATGACTTGTGGCTGGGGGTGAAAGGCCAATCAAACCGGGAGATAGCTGGTTCTCCCCGAAAGCTATTTAGGTAGCGCCTCGT--G-AACTC-ATCT-CCGGGGGTAGAGCACTGTTTCGGCAAGGGGGTCATCCCGACTTACCAACCCGAT-GCAAACTGCGAATACCGGAGAA-TGTTATCACGGGAGACACACGGCGGGTGCTAACGTCCGTCGNGAAGAGGGAAACAACCCAGACCGCCAGCTAAGGTCCCAAAGTCAT-GGTTAAGTGGGAAACGATGTGG…	1	523	523	1	forward	1046	0.989	0.989	0	Contig 502	1	0	523
CARD|gb|CP002005.1|-|317713-320869|ARO:3004138|Moraxella catarrhalis 23S rRNA with mutation conferring resistance to macrolide antibiotics [Moraxella catarrhalis BBH18]	MEG_3978|Drugs|MLS|Macrolide-resistant_23S_rRNA_mutation|MLS23S|RequiresSNPConfirmation	0.875	0.9732	AGTTGCAGGGTATAGACCCGAAACCGAGTGATCTATCCATGAGCAGGTTGAAAGTGCCGTAACAGGCACCGGAGGACCGAACCCACTGTCGTTGAAAAGCCAGGGGATGACTTGTGGATAGGGGTGAAAGGCTAATCAAACTCGGTGATAGCTGGTTCTCCCCGAAAGCTATTTAGGTAGCGCCTCGGACG-AATACCAT-T---GGGGGTAGAGCACTGTTTCGGCTAGGGGGTCACACCGACTTACCAAACCGAT-GCAAACTCCGAATACCGATGAG-TAATATC-CGGGAGACAGACGGCGGGTGCTAACGTCCGTCGTCAAGAGGGAAACAACCCAGACCGCCAGCTAAGGCCCCAAATTCCT-AGTTAAGTGGGAAACGATGTGGGAAGGCAC…	1	509	509	1	forward	1018	0.875	0.875	1.22e-167	Contig 502	0.9732	0	513
acrB|AAA23411|AAA23411.1Escherichiacoliacriflavineresistanceprotein	MEG_401|Multi-compound|Drug_and_biocide_resistance|Drug_and_biocide_RND_efflux_pumps|ACRB	0.852	0.9972	CGGTATCGATAACCTGATGTACATGTCCTCTAACAGTGACTCCACGGGTACCGTG-CA-GATCACCCTGACCTTTGAGTCTGGTACTGATGCGGATATCGCGCAGGTTCAGGTGCAGAACAAACTGCAGCTGGCGATGCCGTTGCTGCCGCAAGAAGTTCAGCAGCAAGGGGTGAGCGTTGAGAAATCATCCAGCAGCTTCCTGATGGTTGTCGGC---GTTA-T--CAACACCGA-TGGCACCATGACGCAGGAGGATATCTCCGACTACGTGGCGGCGAATATGAAAGATGCCATCAGCCGTACGTC-GGGCGTGGGTGATGTTCAGTTGTTCGGTTCACA-G-TACGCGATGCGTATCTGGATGAAC-CCGA-ATGAGCTGAACAAATTCCAGCTA…	1	2460	2460	1	forward	4920	0.852	0.852	0	Contig 359	0.9972	0	2463
CARD|gb|NZ_CP009828.1|+|497113-500039|ARO:3004058|Staphylococcus aureus 23S rRNA with mutation conferring resistance to linezolid [Staphylococcus aureus]	MEG_4223|Drugs|Oxazolidinone|Oxazolidinone-resistant_23S_rRNA_mutation|O23S|RequiresSNPConfirmation	0.975	1	CCCGTTAATGGGTGATGGCGTGCCTTTTGTAGAATGAACCGGCGAGTT-ACG-ATTTGAT-GCAAGGTTAAGCAGTAAATGTGG-AGCCGTAGCGAAAGCGAGTCTGAATAGGGCG---TTTAGT-ATT-TGGTCGTAGACCCGAAACCAGGTGATCTACCCTTGGTCAGGTTGAAGTTCAG-GTAACA-CTGAATGGAGGACCGAACCG	1	199	199	1	forward	399	0.975	0.975	3.77e-94	Contig 591	1	0	200
gi|981191958|emb|LN999997.1|4323854-4324945 gi|973795115|gb|AE006468.2|1090875-1089784 gi|949877344|gb|CP012930.1|1091644-1090553 gi|949872475|gb|CP012924.1|1091525-1090434 gi|928084184|gb|CP012681.1|1091116-1090025 gi|821161554|gb|CP011428.1|1089131-1088040 gi|808186398|gb|CP007523.1|1822333-1821242 gi|777177758|emb|LN829401.1|1881416-1882507 gi|764057510|gb|CP007235.1|1821670-1820579 gi|6742811…	MEG_4288|Drugs|Multi-drug_resistance|MDR_mutant_porin_proteins|OMPF|RequiresSNPConfirmation	1	0.7371	ATGATGAAGCGCAAAATCCTGGCAGCGGTGATCCCTGCCCTGCTGGCTGCTGCAACCGCAAACGCAGCAGAAATTTATAATAAAGATGGTAATAAGCTGGATCTGTACGGTAAAGCCGTGGGTCGTCACGTATGGACAACGACCGGCGATAGTAAAAATGCCGACCAGACTTATGCCCAGATTGGTTTTAAAGGGGAAACGCAGATTAACACCGATCTGACCGGTTTCGGTCAGTGGGAATACCGTACTAAAGCAGACCGCGCTGAAGGCGAACAGCAGAACTCGAATCTGGTCCGTCTGGCTTTCGCGGGTTTGAAATACGCGGAAGTGGGTTCAATCGATTATGGTCGTAACTACGGTATCGTTTATGATGTTGAATCCTATACCGATATGGCCCCC…	1	984	984	1	forward	1968	1	1	0	Contig 427	0.7371	0	984
CARD|gb|NC_002663.1|+|341427-342977|ARO:3003493|Pasteurella multocida 16S rRNA mutation conferring resistance to spectinomycin [Pasteurella multocida 36950]	MEG_6|Drugs|Aminoglycosides|Aminoglycoside-resistant_16S_ribosomal_subunit_protein|A16S|RequiresSNPConfirmation	0.907	0.9927	CGGGAACTCAAAGGAGACTGCCAGTGACAAACTGGAGGAAGGTGGGGATGACGTCAAGTCATCATGGCCCTTACGAGTAGGGCTACACACGTGCTACAATGGTGCATACAGAGGGCAGCGAGAGTGCGAGCTTGAGCGAATCTCAGAAAGTGCATCTAAGTCCGGATTGGAGTCTGCAACTCGACTCCATGAAGTCGGAATCGCTAGTAATCGCAAATCAGAATGTTGCGGTGAATACGTTCCCGGGCCTTGTACACACCGCCCCGT-ACACCATGGGAGTGGGTTGTACCAGAAGTAGATAGCTTAACCTTCGGGAGGGCGTTTACCACGGTATGATTCATGACTGGGGTGAAGTCGTAACAAGGTAACCGTAGGGGAACCTGCGGTTGGATCACCTC…	1	409	409	1	forward	818	0.907	0.907	1.62e-155	Contig 518	0.9927	0	410
CARD|gb|U00096|+|3941808-3943349|ARO:3003333|Escherichia coli 16S rRNA mutation in the rrsC gene conferring resistance to kasugamicin [Escherichia coli K-12]	MEG_6146|Drugs|Aminoglycosides|Aminoglycoside-resistant_16S_ribosomal_subunit_protein|RRSC|RequiresSNPConfirmation	1	0.9757	CGGGAACTCAAAGGAGACTGCCAGTGATAAACTGGAGGAAGGTGGGGATGACGTCAAGTCATCATGGCCCTTACGACCAGGGCTACACACGTGCTACAATGGCGCATACAAAGAGAAGCGACCTCGCGAGAGCAAGCGGACCTCATAAAGTGCGTCGTAGTCCGGATTGGAGTCTGCAACTCGACTCCATGAAGTCGGAATCGCTAGTAATCGTGGATCAGAATGCCACGGTGAATACGTTCCCGGGCCTTGTACACACCGCCC-GTCACACCATGGGAGTGGGTTGCAAAAGAAGTAGGTAGCTTAACCTTCGGGAGGGCGCTTACCACTTTGTGATTCATGACTGGGGTGAAGTCGTAACAAGGTAACCGTAGGGGAACCTGCGGTTGGATCACCTC…	1	402	402	1	forward	804	1	1	0	Contig 518	0.9757	0	402
CARD|gb|U00096|+|223771-225312|ARO:3003372|Escherichia coli 16S rRNA mutation in the rrsH gene conferring resistance to spectinomycin [Escherichia coli K-12]	MEG_6147|Drugs|Aminoglycosides|Aminoglycoside-resistant_16S_ribosomal_subunit_protein|RRSH|RequiresSNPConfirmation	1	0.9757	CGGGAACTCAAAGGAGACTGCCAGTGATAAACTGGAGGAAGGTGGGGATGACGTCAAGTCATCATGGCCCTTACGACCAGGGCTACACACGTGCTACAATGGCGCATACAAAGAGAAGCGACCTCGCGAGAGCAAGCGGACCTCATAAAGTGCGTCGTAGTCCGGATTGGAGTCTGCAACTCGACTCCATGAAGTCGGAATCGCTAGTAATCGTGGATCAGAATGCCACGGTGAATACGTTCCCGGGCCTTGTACACACCGCCC-GTCACACCATGGGAGTGGGTTGCAAAAGAAGTAGGTAGCTTAACCTTCGGGAGGGCGCTTACCACTTTGTGATTCATGACTGGGGTGAAGTCGTAACAAGGTAACCGTAGGGGAACCTGCGGTTGGATCACCTC…	1	402	402	1	forward	804	1	1	0	Contig 518	0.9757	0	402
CARD|gb|JF969163|+|1053-1893|ARO:3000410|sul1 [Vibrio fluvialis]	MEG_6587|Drugs|Sulfonamides|Sulfonamide-resistant_dihydropteroate_synthases|SULI	1	0.7062	CTAGGCATGATCTAACCCTCGGTCTCTGGCGTCGCGACTGCGAAATTTCGCGAGGGTTTCCGAGAAGGTGATTGCGCTTCGCAGATCTCCAGGCGCGTGGGTGCGGACGTAGTCAGCGCCATTGCCGATCGCGTGAAGTTCCGCCGCAAGGCTCGCTGGACCCAGATCCTTTACAGGAAGGCCAACGGTGGCGCCCAAGAAGGATTTCCGCGACACCGAGACCAATAGCGGAAGCCCCAACGCCGACTTCAGCTTTTGAAGGTTCGACAGCACGTGCAGCGATGTTTCCGGTGCGGGGCTCAAGAAAAATCCCATCCCCGGATCGAGGATGAGCCGGTCGGCAGCGACCCCGCTCCGTCGCAAGGCGGAAACCCGCGCCTCGAAGAACCGCACAATCTC…	1	822	822	1	forward	1644	1	1	0	Contig 441	0.7062	0	822
gi|930190865|emb|LN555650.1|96536-95685 gi|930190865|emb|LN555650.1|259231-258394 gi|930189590|emb|HG530658.1|96281-95430 gi|930189590|emb|HG530658.1|194939-194102 gi|761589803|dbj|AP014651.1|316957-316106 gi|761589803|dbj|AP014651.1|5302118-5302969 gi|761589803|dbj|AP014651.1|324887-324361 gi|761589803|dbj|AP014651.1|5294188-5294714 gi|752502612|dbj|AP014611.1|152913-153764 gi|752502612|dbj|AP01…	MEG_6612|Drugs|Sulfonamides|Sulfonamide-resistant_dihydropteroate_synthases|SULI	1	0.7062	CTAGGCATGATCTAACCCTCGGTCTCTGGCGTCGCGACTGCGAAATTTCGCGAGGGTTTCCGAGAAGGTGATTGCGCTTCGCAGATCTCCAGGCGCGTGGGTGCGGACGTAGTCAGCGCCATTGCCGATCGCGTGAAGTTCCGCCGCAAGGCTCGCTGGACCCAGATCCTTTACAGGAAGGCCAACGGTGGCGCCCAAGAAGGATTTCCGCGACACCGAGACCAATAGCGGAAGCCCCAACGCCGACTTCAGCTTTTGAAGGTTCGACAGCACGTGCAGCGATGTTTCCGGTGCGGGGCTCAAGAAAAATCCCATCCCCGGATCGAGGATGAGCCGGTCGGCAGCGACCCCGCTCCGTCGCAAGGCGGAAACCCGCGCCTCGAAGAACCGCACAATCTC…	1	822	822	1	forward	1644	1	1	0	Contig 441	0.7062	0	822
gi|970698242|gb|KT988020.1|22634-23601 gi|970698221|gb|KT988019.1|7446-8413 gi|970698093|gb|KT988018.1|115120-116087 gi|982189197|gb|CP013993.1|5424787-5425754 gi|982189197|gb|CP013993.1|5430539-5431065 gi|974751143|gb|KU238092.1|13029-12062 gi|975048878|gb|CP013962.1|2821896-2822863 gi|974255378|gb|CP008857.1|6671282-6672249 gi|974022331|gb|CP013924.1|2757406-2756439 gi|974022331|gb|CP013924.1|1…	MEG_6615|Drugs|Sulfonamides|Sulfonamide-resistant_dihydropteroate_synthases|SULI	1	0.8153	TCGCTCCCCTGGCGCGGTATGAACCGCCGCCTCATAGTGCAGTTTGATCCTGACGAGCCCAGCATGTCTGCGCCCACCTTCGCGGAACCTGACCAGGGTCCGCTAGCGGGCGGCCGGAAGGTGAATGCTAGGCATGATCTAACCCTCGGTCTCTGGCGTCGCGACTGCGAAATTTCGCGAGGGTTTCCGAGAAGGTGATTGCGCTTCGCAGATCTCCAGGCGCGTGGGTGCGGACGTAGTCAGCGCCATTGCCGATCGCGTGAAGTTCCGCCGCAAGGCTCGCTGGACCCAGATCCTTTACAGGAAGGCCAACGGTGGCGCCCAAGAAGGATTTCCGCGACACCGAGACCAATAGCGGAAGCCCCAACGCCGACTTCAGCTTTTGAAGGTTCGACAGCA…	1	949	949	1	forward	1898	1	1	0	Contig 441	0.8153	0	949
gi|984881271|gb|CP014215.1|2292290-2291364 gi|984881271|gb|CP014215.1|2305054-2304128 gi|970698242|gb|KT988020.1|22548-23474 gi|970698221|gb|KT988019.1|7360-8286 gi|970698093|gb|KT988018.1|115034-115960 gi|974752094|gb|KT164809.1|6041-5115 gi|974751547|gb|KU130294.1|238739-237813 gi|974751547|gb|KU130294.1|233386-234001 gi|974751143|gb|KU238092.1|13115-12189 gi|975048878|gb|CP013962.1|2821810-282…	MEG_6616|Drugs|Sulfonamides|Sulfonamide-resistant_dihydropteroate_synthases|SULI	1	0.7062	CTAGGCATGATCTAACCCTCGGTCTCTGGCGTCGCGACTGCGAAATTTCGCGAGGGTTTCCGAGAAGGTGATTGCGCTTCGCAGATCTCCAGGCGCGTGGGTGCGGACGTAGTCAGCGCCATTGCCGATCGCGTGAAGTTCCGCCGCAAGGCTCGCTGGACCCAGATCCTTTACAGGAAGGCCAACGGTGGCGCCCAAGAAGGATTTCCGCGACACCGAGACCAATAGCGGAAGCCCCAACGCCGACTTCAGCTTTTGAAGGTTCGACAGCACGTGCAGCGATGTTTCCGGTGCGGGGCTCAAGAAAAATCCCATCCCCGGATCGAGGATGAGCCGGTCGGCAGCGACCCCGCTCCGTCGCAAGGCGGAAACCCGCGCCTCGAAGAACCGCACAATCTC…	1	822	822	1	forward	1644	1	1	0	Contig 441	0.7062	0	822
gi|149167|gb|M88143.1|KPNBETALAC|1-1268	MEG_6875|Drugs|betalactams|Class_A_betalactamases|TEM	0.994	0.7851	GCACGAATGAGGGCCGACAGGAAGCAAAGCTGAAAGGAATCAAATTTGGCCGCAGGCGTACCGTGGACAGGAACGTCGTGCTGACGCTTCATCAGAAGGGCACTGGTGCAACGGAAATTGCTCATCAGCTCAGTATTGCCCGCTCCACGGTTTATAAAATTCTTGAAGACGAAAGGGCCTCGTGATACGCCTATTTTTATAGGTTAATGTCATGATAATAATGGTTTCTTAGACGTCAGGTGGCACTTTTCGGGGAAATGTGCGCGGAACCCCTATTTGTTTATTTTTCTAAATACATTCAAATATGTATCCGCTCATGATACAATAACCCTGATAAATGCTTCAATAATATTGAAAAAGGAAGAGTATGAGTATTCAACATTTCCGTGTCGCCCTTAT…	1	1246	1246	1	forward	2492	0.994	0.994	0	Contig 409	0.7851	0	1246
gi|358009200|gb|JN227084.1|1-1391 gi|358009200|gb|JN227084.1|100-19 gi|358009200|gb|JN227084.1|1390-1309 gi|961666360|gb|KT185451.1|87734-87690 gi|961666360|gb|KT185451.1|4506-4477 gi|961666360|gb|KT185451.1|86442-86413 gi|975048878|gb|CP013962.1|163827-163856 gi|973715451|gb|CP013836.1|133859-133830 gi|973705327|gb|CP013832.1|72159-72130 gi|943457735|gb|KT818627.1|21845-21816 gi|943457735|gb|KT8…	MEG_6909|Drugs|betalactams|Class_A_betalactamases|TEM	0.999	0.7612	TTCTTGAAGACGAAAGGGCCTCGTGATACGCCTATTTTTATAGGTTAATGTCATGATAATAATGGTTTCTTAGACGTCAGGTGGCACTTTTCGGGGAAATGTGCGCGGAACCCCTATTTGTTTATTTTTCTAAATACATTCAAATATGTATCCGCTCATGAGACAATAACCCTGGTAAATGCTTCAATAATATTGAAAAAGGAAGAGTATGAGTATTCAACATTTTCGTGTCGCCCTTATTCCCTTTTTTGCGGCATTTTGCCTTCCTGTTTTTGCTCACCCAGAAACGCTGGTGAAAGTAAAAGATGCTGAAGATCAGTTGGGTGCACGAGTGGGTTACATCGAACTGGATCTCAACAGCGGTAAGATCCTTGAGAGTTTTCGCCCCGAAGAACGTTT…	1	1208	1208	1	forward	2416	0.999	0.999	0	Contig 409	0.7612	0	1208
gi|494595013|gb|KC865667.1|1-1111	MEG_6925|Drugs|betalactams|Class_A_betalactamases|TEM	0.999	0.7001	ATACGCCTATTTTTATAGGTTAATGTCATGATAATAATGGTTTCTTAGACGTCAGGTGGCACTTTTCGGGGAAATGTGCGCGGAACCCCTATTTGTTTATTTTTCTAAATACATTCAAATATGTATCCGCTCATGAGACAATAACCCTGGTAAATGCTTCAATAATATTGAAAAAGGAAGAGTATGAGTATTCAACATTTTCGTGTCGCCCTTATTCCCTTTTTTGCGGCATTTTGCCTTCCTGTTTTTGCTCACCCAGAAACGCTGGTGAAAGTAAAAGATGCTGAAGATCAGTTGGGTGCACGAGTGGGTTACATCGAACTGGATCTCAACAGCGGTAAGATCCTTGAGAGTTTTCGCCCCGAAGAACGTTTTCCAATGATGAGCACTTTTAAAGTT…	1	1111	1111	1	forward	2222	0.999	0.999	0	Contig 409	0.7001	0	1111
gi|58200708|gb|AY874537.1|1-1149 gi|479327147|gb|KC354802.1|11791-11985	MEG_6927|Drugs|betalactams|Class_A_betalactamases|TEM	0.993	0.7234	TATTTTTATAGGTTAATGTCATGATAATAATGGTTTCTTAGACGTCAGGTGGCACTTTTCGGGGAAATGTGCGCGGAACCCCTATTTGTTTATTTTTCTAAATACATTCAAATATGTATCCGCTCATGAGACAATAACCCTGATAAATGCTTCAATAATATTGAAAAAGGAAGAGTATGAGTATTCAACATTTCCGTGTCGCCCTTATTCCCTTTTTTGCGGCATTTTGCCTTCCTGTTTTTGCTCACCCAGAAACGCTGGTGAAAGTAAAAGATGCTGAAGATAAGTTGGGTGCACGAGTGGGTTACATCGAGCTGGATCTCAACAGCGGTAAGATCCTTGAGAGTTTTCGCCCCGAAGAACGTTTTCCAATGATGAGCACTTTTAAAGTTCTGCTAT…	1	1148	1148	1	forward	2296	0.993	0.993	0	Contig 409	0.7234	0	1148
gi|6176545|gb|AF190694.1|AF190694|1-1103 gi|961666360|gb|KT185451.1|87734-87690	MEG_6931|Drugs|betalactams|Class_A_betalactamases|TEM	0.999	0.695	TTCTTGAAGACGAAAGGGCCTCGTGATACGCCTATTTTTATAGGTTAATGTCATGATAATAATGGTTTCTTAGACGTCAGGTGGCACTTTTCGGGGAAATGTGCGCGGAACCCCTATTTGTTTATTTTTCTAAATACATTCAAATATGTATCCGCTCATGAGACAATAACCCTGGTAAATGCTTCAATAATATTGAAAAAGGAAGAGTATGAGTATTCAACATTTTCGTGTCGCCCTTATTCCCTTTTTTGCGGCATTTTGCCTTCCTGTTTTTGCTCACCCAGAAACGCTGGTGAAAGTAAAAGATGCTGAAGATCAGTTGGGTGCACGAGTGGGTTACATCGAACTGGATCTCAACAGCGGTAAGATCCTTGAGAGTTTTCGCCCCGAAGAACGTTT…	1	1103	1103	1	forward	2206	0.999	0.999	0	Contig 409	0.695	0	1103
1028100163|WP_063856393.1|NG_048229|1|1|tet(M)|tet(M)|tetracycline_resistance_ribosomal_protection_protein_Tet(M) NG_048229:4-1923	MEG_7111|Drugs|Tetracyclines|Tetracycline_resistance_ribosomal_protection_proteins|TETM	0.991	0.932	AAGTTATTTTATTGAACATATATCGTACTTTATCTATCCGACTATTTGGACGACGGGGCTGGCAAACAGGTTCACCGGTAGTAACATGGTACCCTTTTAACTCTGTTAAACAAACACTACGTCCATTTGTAAAGAAAGTTAAATCACTACGATATTCTTGAATACACCGAGCAGGGATTTCTCCACTAAGAATGACCTCATTATTTTTCAATTGAGTGTCTACGATGTTCGCACAATATTTAGGAGCATCGTTGTATGCTCGTGAAAGATATTCCTGTGGCGCATAAATTTTAAAACTAAGATATGGCTCTAACAATTCTGTTCCAGCTTTTTTTAAGACTTGTTCCAATACAATAGGAGCAAGCATCCGAAAATCTGCTGGGGTACTAACAGGGCTAT…	1	1918	1918	1	forward	3836	0.991	0.991	0	Contig 382	0.932	0	1918
758866324|WP_043029018.1|NG_048244|1|1|tet(M)|tet(M)|tetracycline_resistance_ribosomal_protection_protein_Tet(M) NG_048244:101-2020	MEG_7116|Drugs|Tetracyclines|Tetracycline_resistance_ribosomal_protection_proteins|TETM	0.992	0.932	AAGTTATTTTATTGAACATATATCGTACTTTATCTATCCGACTATTTGGACGACGGGGCTGGCAAACAGGTTCACCGGTAGTAACATGGTACCCTTTTAACTCTGTTAAACAAACACTACGTCCATTTGTAAAGAAAGTTAAATCACTACGATATTCTTGAATACACCGAGCAGGGATTTCTCCACTAAGAATGACCTCATTATTTTTCAATTGAGTGTCTACGATGTTCGCACAATATTTAGGAGCATCGTTGTATGCTCGTGAAAGATATTCCTGTGGCGCATAAATTTTAAAACTAAGATATGGCTCTAACAATTCTGTTCCAGCTTTTTTTAAGACTTGTTCCAATACAATAGGAGCAAGCATCCGAAAATCTGCTGGGGTACTAACAGGGCTAT…	1	1918	1918	1	forward	3836	0.992	0.992	0	Contig 382	0.932	0	1918
912687134|WP_050232631.1|NG_048246|1|1|tet(M)|tet(M)|tetracycline_resistance_ribosomal_protection_protein_Tet(M) NG_048246:101-2020	MEG_7128|Drugs|Tetracyclines|Tetracycline_resistance_ribosomal_protection_proteins|TETM	0.992	0.932	AAGTTATTTTATTGAACATATATCGTACTTTATCTATCTGACTATTTGGACGACGGGGCTGGCAAACAGGTTCACCGGTAGTAACATGGTACCCTTTTAACTCTGTTAAACAAACACTACGTCCATTTGTAAAGAAAGTTAAATCACTACGATATTCTTGAATACACCGAGCAGGGATTTCTCCACTAAGAATGACCTCATTATTTTTCAATTGAGTGTCTACGATGTTCGCACAATATTTAGGAGCATCGTTGTATGCTCGTGAAAGATATTCCTGTGGCGCATAAATTTTAAAACTAAGATATGGCTCTAACAATTCTGTTCCAGCTTTTTTTAAGACTTGTTCCAATACAATAGGAGCAAGCATCCGAAAATCTGCTGGGGTACTAACAGGGCTAT…	1	1918	1918	1	forward	3836	0.992	0.992	0	Contig 382	0.932	0	1918
gi|1470075|gb|U58985.1|GVU58985|228-2147	MEG_7135|Drugs|Tetracyclines|Tetracycline_resistance_ribosomal_protection_proteins|TETM	0.992	0.932	AAGTTATTTTATTGAACATATATCGTACTTTATCTATCCGACTATTTGGACGACGGGGCTGGCAAACAGGTTCACCGGTAGTAACATGGTACCCTTTTAACTCTGTTAAACAAACACTACGTCCATTTGTAAAGAAAGTTAAATCACTACGATATTCTTGAATACACCGAGCAGGGATTTCTCCACTAAGAATGACCTCATTATTTTTCAATTGAGTGTCTACGATGTTCGCACAATATTTAGGAGCATCGTTGTATGCTCGTGAAAGATATTCCTGTGGCGCATAAATTTTAAAACTAAGATATGGCTCTAACAATTCTGTTCCAGCTTTTTTTAAGACTTGTTCCAATACAATAGGAGCAAGCATCCGAAAATCTGCTGGGGTACTAACAGGGCTAT…	1	1918	1918	1	forward	3836	0.992	0.992	0	Contig 382	0.932	0	1918
gi|974999704|gb|CP013994.1|1048959-1050878 gi|961586173|gb|CP013621.1|983024-984943 gi|961572904|gb|CP013619.1|966863-968782 gi|961570270|gb|CP013616.1|939354-941273 gi|955670971|gb|CP013202.1|619120-621039 gi|827409863|gb|CP010867.1|595588-597507 gi|507581572|emb|HF952104.1|595380-597299 gi|442768434|gb|JX120102.1|17332-15413 gi|404438823|gb|CP003808.1|980074-981993 gi|283469229|emb|AM990992.1|1…	MEG_7145|Drugs|Tetracyclines|Tetracycline_resistance_ribosomal_protection_proteins|TETM	0.989	0.932	AAGTTATTTTATTGAACATATATCGTACTTTATCTATCCGACTATTTGGACGACGGGGCTGGCAAACAGGTTCACCGGTAGTAACATGGTACCCTTTTAACTCTGTTAAACAAACACTACGTCCATTTGTAAAGAAAGTTAAATCACTACGATATTCTTGAATACACCGAGCAGGGATTTCTCCACTAAGAATGACCTCATTATTTTTCAATTGAGTGTCTACGATGTTCGCACAATATTTAGGAGCATCGTTGTATGCTCGTGAAAGATATTCCTGTGGCGCATAAATTTTAAAACTAAGATATGGCTCTAACAATTCTGTTCCAGCTTTTTTTAAGACTTGTTCCAATACAATAGGAGCAAGCATCCGAAAATCTGCTGGGGTACTAACAGGGCTAT…	1	1918	1918	1	forward	3836	0.989	0.989	0	Contig 382	0.932	0	1918
CARD|gb|AE014075.1|-|3901532-3902762|ARO:3003369|Escherichia coli EF-Tu mutants conferring resistance to Pulvomycin [Escherichia coli CFT073]	MEG_7301|Drugs|Elfamycins|EF-Tu_inhibition|TUFAB|RequiresSNPConfirmation	0.988	1	CCGATCGTTCGTGGTTCTGCTCTGAAAGCGCTGGAAGGCGACGCAGAGTGGGAAGCGAAAATCCTGGAACTGGCTGGCTTCCTGGATTCTTACATTCCGGAACCAGAGCGTGCGATTGACAAGCCGTTCCTGCTGCCGATCGAAGACGTATTCTCCATCTCCGGTCGTGGTACCGTTGTTACCGGTCGTGTAGAACGCGGTATCATCAAAGTTGGTGAAGAAGTTGAAATCGTTGGTATCAAAGAGACTCA-GAAGTCTACCTGTACTGGCGTTGAAATGTTCCGCAAACTGCTGGACGAAGGCCGTGCTGGTGAGAACGTAGGTGTTCTGCTGCGTGGTATCAAACGTGAAGAAATCGAACGTGGTCAGGTACTGGCTAAGCCGGGC-ACCATCAAGC…	1	674	674	1	forward	1348	0.988	0.988	0	Contig 481	1	0	674
CARD|gb|AH002539.2|+|1760-2945|ARO:3003368|Escherichia coli EF-Tu mutants conferring resistance to kirromycin [Escherichia coli]	MEG_7302|Drugs|Elfamycins|EF-Tu_inhibition|TUFAB|RequiresSNPConfirmation	0.988	1	CCGATCGTTCGTGGTTCTGCTCTGAAAGCGCTGGAAGGCGACGCAGAGTGGGAAGCGAAAATCCTGGAACTGGCTGGCTTCCTGGATTCTTATATTCCGGAACCAGAGCGTGCGATTGACAAGCCGTTCCTGCTGCCGATCGAAGACGTATTCTCCATCTCCGGTCGTGGTACCGTTGTTACCGGTCGTGTAGAACGCGGTATCATCAAAGTTGGTGAAGAAGTTGAAATCGTTGGTATCAAAGAGACTCA-GAAGTCTACCTGTACTGGCGTTGAAATGTTCCGCAAACTGCTGGACGAAGGCCGTGCTGGTGAGAACGTAGGTGTTCTGCTGCGTGGTATCAAACGTGAAGAAATCGAACGTGGTCAGGTACTGGCTAAGCCGGGC-ACCATCAAGC…	1	674	674	1	forward	1348	0.988	0.988	0	Contig 481	1	0	674
gi|295054830|gb|CP001918.1|4817537-4816614	MEG_7309|Drugs|Elfamycins|EF-Tu_inhibition|TUFAB|RequiresSNPConfirmation	0.952	0.6217	CCAATCGTTCGTGGTTCTGCTCTGAAAGCGCTGGAAGGCGAAGCAGAGTGGGAAGAGAAAATCATCGAACTGGCTGGCTACCTGGATTCTTACATCCCAGAACCAGAGCGTGCGATTGACAAGCCATTCCTGCTGCCAATCGAGGACGTATTCTCCATCTCCGGTCGTGGTACCGTTGTTACCGGTCGTGTAGAGCGCGGTATCATCAAAGTGGGTGAAGAAGTTGAAATCGTTGGTATCAAAGAGACTGC-GAAGTCTACCTGTACTGGCGTTGAAATGTTCCGCAAACTGCTGGACGAAGGCCGTGCTGGTGAGAACGTTGGTGTTCTGCTGCGTGGTATCAAACGTGAAGAAATCGAACGTGGTCAGGTTCTGGCGAAGCCAGGCTACAATCAAGC…	1	420	420	1	forward	839	0.952	0.952	0	Contig 481	0.6217	0	420
gi|958102843|emb|LN824133.1|4926954-4925770 gi|723249485|gb|CP009876.1|4751273-4750089 gi|150953431|gb|CP000647.1|4070920-4069736	MEG_7317|Drugs|Elfamycins|EF-Tu_inhibition|TUFAB|RequiresSNPConfirmation	0.97	1	CCGATCGTTCGTGGTTCTGCTCTGAAAGCGCTGGAAGGCGACGCAGAGTGGGAAGCGAAAATCATCGAACTGGCTGGCCACCTGGATACCTATATCCCGGAACCAGAGCGTGCGATTGACAAGCCGTTCCTGCTGCCGATCGAAGACGTATTCTCCATCTCCGGTCGTGGTACCGTTGTTACCGGTCGTGTAGAGCGCGGTATCATCAAAGTAGGTGAAGAAGTTGAAATCGTTGGTATCAAAGAAACCGC-GAAAACCACCTGTACTGGCGTTGAAATGTTCCGCAAACTGCTGGACGAAGGCCGTGCTGGTGAGAACGTAGGTGTTCTGCTGCGTGGTATCAAACGTGAAGAAATCGAACGTGGTCAGGTACTGGCTAAGCCGGGC-ACCATCAACC…	1	674	674	1	forward	1348	0.97	0.97	0	Contig 481	1	0	674
acrB	MEG_7883|Multi-compound|Drug_and_biocide_resistance|Drug_and_biocide_RND_efflux_pumps|ACRB|RequiresSNPConfirmation	0.991	1	CGGTATCGATAACCTGATGTATATGTCCTCCAACAGTGACTCCACGGGGACCGTG-CA-GATCACGCTGACCTTTGAATCCGGCACCGATGCGGACATCGCGCAGGTTCAGGTTCAGAACAAGTTGCAACTGGCAATGCCGTTACTTCCCCAGGAAGTACAGCAACAGGGCGTGAGCGTTGAGAAGTCCTCAAGTAGCTTCCTGATGGTAGTGGGC---GTCA-T--TAACACCGA-CGGCACCATGACCCAGGAGGATATTTCGGATTACGTTGCCGCCAATATGAAAGATCCGATCAGCCGTACCTC-TGGGGTGGGCGACGTCCAGCTGTTTGGTTCGCA-G-TATGCGATGCGTATCTGGATGAAT-CCGA-CAGAGCTGACCAAATACCAACTG…	1	2467	2467	1	forward	4934	0.991	0.991	0	Contig 359	1	0	2467
23S	MEG_8249|Drugs|MLS|Macrolide-resistant_23S_rRNA_mutation|MLS23S|RequiresSNPConfirmation	0.992	1	GGGCGTTAAGTTGCAGGGTATAGACCCGAAACCCGGTGATCTAGCCATGGGCAGGTTGAAGGTTGGGTAACACTAACTGGAGGACCGAACCGACTAATGTTGAAAAATTAGCGGATGACTTGTGGCTGGGGGTGAAAGGCCAATCAAACCGGGAGATAGCTGGTTCTCCCCGAAAGCTATTTAGGTAGCGCCTCGT--G-AATTC-ATCT-CCGGGGGTAGAGCACTGTTTCGGCAAGGGGGTCATCCCGACTTACCAACCCGAT-GCAAACTGCGAATACCGGAGAA-TGTTATCACGGGAGACACACGGCGGGTGCTAACGTCCGTCGTGAAGAGGGAAACAACCCAGACCGCCAGCTAAGGTCCCAAAGTCAT-GGTTAAGTGGGAAACGATGTGG…	1	523	523	1	forward	1046	0.992	0.992	0	Contig 502	1	0	523
23S_rRNA_a1	MEG_8250|Drugs|MLS|Macrolide-resistant_23S_rRNA_mutation|MLS23S|RequiresSNPConfirmation	0.873	0.9698	GATCGAAGCCCCGGTAAACGGCGGCCGTAACTATAACGGTCCTAAGGTAGCGAAATTCCTTGTCGGGTAAGTTCCGACCCGCACGAATGGCGTAACGATGGCCACACTGTCTCCTCCCGAGACTCAGCGAAGTTGAAGTGGTTGTGAAGATGCAATCTACCCGCTGCTAGACGGAAAGACCCCGTGAACCTTTACTGTAGCTTTGCATTGGACTTTGAAGTCACT--TGTGTAGGATAGGTGGGAGGCTTGGAAGCAGAGACGCCAGTCTCTGTGGAGTCGTCCTTGAAATACCACCCTGGTGTCTTTGAGGTTCTAACCCAGACCCGTCATCCGGGTCGGGGACCGTGCATGGTAGGCAGTTTGACTGGGGCGGTCTCCTCCCAAAGCGTAACGGAGG…	1	899	899	1	forward	1798	0.873	0.873	0	Contig 460	0.9698	0	905
23S_rRNA_a2	MEG_8251|Drugs|MLS|Macrolide-resistant_23S_rRNA_mutation|MLS23S|RequiresSNPConfirmation	0.873	0.9698	GATCGAAGCCCCGGTAAACGGCGGCCGTAACTATAACGGTCCTAAGGTAGCGAAATTCCTTGTCGGGTAAGTTCCGACCCGCACGAATGGCGTAACGATGGCCACACTGTCTCCTCCCGAGACTCAGCGAAGTTGAAGTGGTTGTGAAGATGCAATCTACCCGCTGCTAGACGGAAAGACCCCGTGAACCTTTACTGTAGCTTTGCATTGGACTTTGAAGTCACT--TGTGTAGGATAGGTGGGAGGCTTGGAAGCAGAGACGCCAGTCTCTGTGGAGTCGTCCTTGAAATACCACCCTGGTGTCTTTGAGGTTCTAACCCAGACCCGTCATCCGGGTCGGGGACCGTGCATGGTAGGCAGTTTGACTGGGGCGGTCTCCTCCCAAAGCGTAACGGAGG…	1	899	899	1	forward	1798	0.873	0.873	0	Contig 460	0.9698	0	905
23S_rRNA_a3	MEG_8252|Drugs|MLS|Macrolide-resistant_23S_rRNA_mutation|MLS23S|RequiresSNPConfirmation	0.873	0.9698	GATCGAAGCCCCGGTAAACGGCGGCCGTAACTATAACGGTCCTAAGGTAGCGAAATTCCTTGTCGGGTAAGTTCCGACCCGCACGAATGGCGTAACGATGGCCACACTGTCTCCTCCCGAGACTCAGCGAAGTTGAAGTGGTTGTGAAGATGCAATCTACCCGCTGCTAGACGGAAAGACCCCGTGAACCTTTACTGTAGCTTTGCATTGGACTTTGAAGTCACT--TGTGTAGGATAGGTGGGAGGCTTGGAAGCAGAGACGCCAGTCTCTGTGGAGTCGTCCTTGAAATACCACCCTGGTGTCTTTGAGGTTCTAACCCAGACCCGTCATCCGGGTCGGGGACCGTGCATGGTAGGCAGTTTGACTGGGGCGGTCTCCTCCCAAAGCGTAACGGAGG…	1	899	899	1	forward	1798	0.873	0.873	0	Contig 460	0.9698	0	905
23S_rRNA_a4	MEG_8253|Drugs|MLS|Macrolide-resistant_23S_rRNA_mutation|MLS23S|RequiresSNPConfirmation	0.851	0.9885	GGGCGATGAGTTGCTGGGTGTAGACCCGAAACCGAGTGATCTATCCATGGCCAGGTTGAAGGTGCCGTAACAGGTACTGGAGGACCGAACCCACGCATGTTGCAAAATGCGGGGATGAGCTGTGGGTAGGGGTGAAAGGCTAAACAAACTCGGAGATAGCTGGTTCTCCCCGAAAACTATTTAGGTAGTGCCTCGA--GCAAGAC-A-CTGATGGGGGTAAAGCACTGTTATGGCTAGGGGGTTATTGCAACTTACCAACCC-ATGGCAAACTCAGAATACC-ATCAAGTGGTTCCTCGGGAGACAGACAGCGGGTGCTAACGTCCGTTGTCAAGAGGGAAACAACCCAGACCGCCGGCTAAGGTCCCAAA-TGATAGATTAAGTGGTAAACGAAGTGG…	1	519	519	1	forward	1036	0.851	0.851	2.7e-149	Contig 502	0.9885	0	524
>rRNACARD|gb|NR_103957.1|+|0-2910|ARO:3004836|Ngon_23S_AZM	MEG_8254|Drugs|MLS|Macrolide-resistant_23S_rRNA_mutation|MLS23S|RequiresSNPConfirmation	0.851	0.9885	GGGCGATGAGTTGCTGGGTGTAGACCCGAAACCGAGTGATCTATCCATGGCCAGGTTGAAGGTGCCGTAACAGGTACTGGAGGACCGAACCCACGCATGTTGCAAAATGCGGGGATGAGCTGTGGGTAGGGGTGAAAGGCTAAACAAACTCGGAGATAGCTGGTTCTCCCCGAAAACTATTTAGGTAGTGCCTCGA--GCAAGAC-A-CTGATGGGGGTAAAGCACTGTTATGGCTAGGGGGTTATTGCAACTTACCAACCC-ATGGCAAACTCAGAATACC-ATCAAGTGGTTCCTCGGGAGACAGACAGCGGGTGCTAACGTCCGTTGTCAAGAGGGAAACAACCCAGACCGCCGGCTAAGGTCCCAAA-TGATAGATTAAGTGGTAAACGAAGTGG…	1	519	519	1	forward	1036	0.851	0.851	2.7e-149	Contig 502	0.9885	0	524
CARD|gb|AF534183.1|+|2970-4245|ARO:3000165|tet(A) [Shigella sonnei]	MEG_7025|Drugs|Tetracyclines|Tetracycline_resistance_MFS_efflux_pumps|TETA	1	0.5177	GTGCAACGGGAATTTGAAGAATTTCTCCAAAGCCCGCGACGCAGCGCCGGCAGGCAGAGCAAGTAGAGGGCAGCGCCTGCAATCCATGCCCACCCGTTCCACGTTGTTATAGAAGCCGCATAGATCGCCGTGAAGAGGAGGGGTCCGACGATCGAGGTCAGGCTGGTGAGCGCCGCCAGTGAGCCTTGCAGCTGCCCCTGACGTTCCTCATCCACCTGCCTGGACAACATTGCTTGCAGCGCCGGCATTCCGATGCCACCCGAAGCAAGCAGGACCATGATCGGGAACGCCATCCATCCCCGTGTCGCGAAGGCAAGCAGGATGTAGCCTGTGCCGTCGGCAATCATTCCGAGCATGAGTGCCCGCCTTTCGCCGAGCCGGGCGGCTACAGGGCCGGTG…	1	1271	1271	1	forward	2542	1	1	0	Contig 361	0.5177	0	1271
merA|AAA98224|AAA98224.1PlasmidpDU1358partialmercuryresistanceprotein	MEG_3840|Metals|Mercury_resistance|Mercury_resistance_protein|MERA	0.988	0.5149	AATTCGCCGTTCACATGCGCGACCTGGCTGGCTTGCGTGTGTTCCAGTACCTTGATCCCTTCGGCACGGAAAGCGGCTGTGACGGCCTCGCCGATGGACGGGTCGTCGCGGAAGAACAGCGTGTTGCGAGCTAGGATCGTGACCTGGCTGCCCAGCCGGGCGAAGGCTTGCGCCAGTTCCAGCGCGACCACCGACGAGCCGATCACGGCTAGGCGTTCGGGAATGGTGTCGCTGACCAAGGCCTCGGTCGAAGTCCAGTAGGGTGACTCTTTCAGGCCCGGAATCGGCGGCATGGCCGGACTGGCACCCGTGGCGACCAGGCAGCGGTCGAACATC-ACGACGCGCTCACCACCCTCGTTCAAACTAACGCTAAGGTCTC-GGTCGTCCTTGAAACGCG…	1	603	603	1	forward	1206	0.988	0.988	0	Contig 439	0.5149	0	604
(Tet)TetA:JX424423:94438-95712:1275	MEG_7024|Drugs|Tetracyclines|Tetracycline_resistance_MFS_efflux_pumps|TETA	1	0.5079	CTCCAAAGCCCGCGACGCAGCGCCGGCAGGCAGAGCAAGTAGAGGGCAGCGCCTGCAATCCATGCCCACCCGTTCCACGTTGTTATAGAAGCCGCATAGATCGCCGTGAAGAGGAGGGGTCCGACGATCGAGGTCAGGCTGGTGAGCGCCGCCAGTGAGCCTTGCAGCTGCCCCTGACGTTCCTCATCCACCTGCCTGGACAACATTGCTTGCAGCGCCGGCATTCCGATGCCACCCGAAGCAAGCAGGACCATGATCGGGAACGCCATCCATCCCCGTGTCGCGAAGGCAAGCAGGATGTAGCCTGTGCCGTCGGCAATCATTCCGAGCATGAGTGCCCGCCTTTCGCCGAGCCGGGCGGCTACAGGGCCGGTGATCATTGCCTGGGCGAGTGAATGC…	1	1247	1247	1	forward	2494	1	1	0	Contig 361	0.5079	0	1247

## Sheet: C10
Source Header	Sequence Name	% Pairwise Identity	Query coverage	Sequence	Minimum	Maximum	Length	# Intervals	Direction	# Nucleotides	% Identical Sites	% Pairwise Identity	E Value	Query	Query coverage	Ref Seq Length	Sequence Length
CARD|gb|U00096|+|4166659-4168200|ARO:3003223|Escherichia coli 16S rRNA mutation conferring resistance to edeine [Escherichia coli K-12]	MEG_1490|Drugs|Cationic_antimicrobial_peptides|Cationic_peptide-resistant_16S_ribosomal_subunit_protein|CAP16S|RequiresSNPConfirmation	0.986	1	TGGTAGTCCACGCCGTAAACGATGTCGACTTGGAGGTTGTGCCCTTGAGGCGTGGCTTCCGGAGCTAACGCGTTAAGTCGACCGCCTGGGGAGTACGGCCGCAAGGTTAAAACTCAAATGAATTGACGGGGGCCCGCACAAGCGGTGGAGCATGTGGTTTAATTCGATGCAACGCGAAGAACCTTACCTGGTCTTGACATCCACGGAA	1	208	208	1	forward	416	0.986	0.986	1.81e-102	Contig 588	1	0	208
CARD|gb|AE006468|+|3570463-3572006|ARO:3003512|Salmonella enterica serovar Typhimurium 16S rRNA mutation in the rrsD gene conferring resistance to spectinomycin [Salmonella enterica subsp. salamae]	MEG_2|Drugs|Aminoglycosides|Aminoglycoside-resistant_16S_ribosomal_subunit_protein|A16S|RequiresSNPConfirmation	1	1	TGGTAGTCCACGCCGTAAACGATGTCTACTTGGAGGTTGTGCCCTTGAGGCGTGGCTTCCGGAGCTAACGCGTTAAGTAGACCGCCTGGGGAGTACGGCCGCAAGGTTAAAACTCAAATGAATTGACGGGGGCCCGCACAAGCGGTGGAGCATGTGGTTTAATTCGATGCAACGCGAAGAACCTTACCTGGTCTTGACATCCACAGAA	1	208	208	1	forward	416	1	1	1.79e-107	Contig 588	1	0	208
CARD|gb|CP014358.1|-|2161325-2162750|ARO:3001327|mdtK [Salmonella enterica subsp. enterica serovar Typhimurium]	MEG_3760|Multi-compound|Drug_and_biocide_resistance|Drug_and_biocide_MATE_efflux_pumps|MDTK	0.999	0.7952	TTACTCCCTCTTTACGCGCGGGTATCTCCACAGCCAGCGCCCGCTTATCAGACGCCAGTAAAACAGTGCGCCACGCACGGCCCAGTCAAGAAACATCCCCAGCCAAACCCCTACAACCCCCATACCCAGCACAATACCAAGCGTATACCCTGCCACAACGCGACAGCCCCACATCCCCAGCATCGATACCCACATCGCAAATCGCACATCGCGCGCGCCTTTAAAACCCGACGGCAACACCCACGCGGCCGCCCAAATTGGCATAAAGGCAGCATTAAGCCAGAGCAGAACTTTCACTACCTCTTTTACGTCCTGCTCCTGGGTATAAAATGAGGCAAACAGACCCGCAAACGGCGCCGTCCCCCAGGCAATTGCCGTAAGTACGATAGTCGACATCCA…	1	1425	1425	1	forward	2850	0.999	0.999	0	Contig 398	0.7952	0	1425
CARD|gb|AE014075.1|+|237159-240063|ARO:3004149|Escherichia coli 23S rRNA with mutation conferring resistance to clindamycin [Escherichia coli CFT073]	MEG_3977|Drugs|MLS|Macrolide-resistant_23S_rRNA_mutation|MLS23S|RequiresSNPConfirmation	0.989	1	GGGCGTTAAGTTGCAGGGTATAGACCCGAAACCCGGTGATCTAGCCATGGGCAGGTTGAAGGTTGGGTAACACTAACTGGAGGACCGAACCGACTAATGTTGAAAAATTAGCGGATGACTTGTGGCTGGGGGTGAAAGGCCAATCAAACCGGGAGATAGCTGGTTCTCCCCGAAAGCTATTTAGGTAGCGCCTCGT--G-AACTC-ATCT-CCGGGGGTAGAGCACTGTTTCGGCAAGGGGGTCATCCCGACTTACCAACCCGAT-GCAAACTGCGAATACCGGAGAA-TGTTATCACGGGAGACACACGGCGGGTGCTAACGTCCGTCGNGAAGAGGGAAACAACCCAGACCGCCAGCTAAGGTCCCAAAGTCAT-GGTTAAGTGGGAAACGATGTGG…	1	523	523	1	forward	1046	0.989	0.989	0	Contig 504	1	0	523
CARD|gb|CP002005.1|-|317713-320869|ARO:3004138|Moraxella catarrhalis 23S rRNA with mutation conferring resistance to macrolide antibiotics [Moraxella catarrhalis BBH18]	MEG_3978|Drugs|MLS|Macrolide-resistant_23S_rRNA_mutation|MLS23S|RequiresSNPConfirmation	0.875	0.9732	AGTTGCAGGGTATAGACCCGAAACCGAGTGATCTATCCATGAGCAGGTTGAAAGTGCCGTAACAGGCACCGGAGGACCGAACCCACTGTCGTTGAAAAGCCAGGGGATGACTTGTGGATAGGGGTGAAAGGCTAATCAAACTCGGTGATAGCTGGTTCTCCCCGAAAGCTATTTAGGTAGCGCCTCGGACG-AATACCAT-T---GGGGGTAGAGCACTGTTTCGGCTAGGGGGTCACACCGACTTACCAAACCGAT-GCAAACTCCGAATACCGATGAG-TAATATC-CGGGAGACAGACGGCGGGTGCTAACGTCCGTCGTCAAGAGGGAAACAACCCAGACCGCCAGCTAAGGCCCCAAATTCCT-AGTTAAGTGGGAAACGATGTGGGAAGGCAC…	1	509	509	1	forward	1018	0.875	0.875	1.22e-167	Contig 504	0.9732	0	513
acrB|AAA23411|AAA23411.1Escherichiacoliacriflavineresistanceprotein	MEG_401|Multi-compound|Drug_and_biocide_resistance|Drug_and_biocide_RND_efflux_pumps|ACRB	0.852	0.9972	GCCGCCAGACACAGGAACACGACAATCAACGAAATCGCGTACAGTGAAGGTGCCTGGTTGCCGGAGAGACGTTCCTGATAGGACATCCCCGTCCAGTCATAGCCAACACCGGTA-GGCAGTTTGCTCGCCAGTTGTTCCATCAGCTCCATTGCTTCACCGGTACTTTTACCCGGTGCCGCCTGGCCTAAGATTTCCATGGATGGCAGGCCGTTGTAACGTTCCAGACGCGGCGAACCGTACTCCCAACGAGAAGAGGAGAACGCCGAGAATGGCACCATCTGACC-ATCAGC-AGCACGAACATACCAG-TCGCCGATATCATCCGGCAGCATACGGTATTTCGCTTCTGACATGACATA-AACTTTCTTCACACGACCGCGGTCGATAAAGTCGTTCA…	1	2460	2460	1	forward	4920	0.852	0.852	0	Contig 375	0.9972	0	2463
CARD|gb|NZ_CP009828.1|+|497113-500039|ARO:3004058|Staphylococcus aureus 23S rRNA with mutation conferring resistance to linezolid [Staphylococcus aureus]	MEG_4223|Drugs|Oxazolidinone|Oxazolidinone-resistant_23S_rRNA_mutation|O23S|RequiresSNPConfirmation	0.947	1	GGACAATGGTAGGAGAGCGTTCTAAGGGCGTTGAAG-CATGATCGTAAGGACATG-TGGAGCGCTTAGAAGTGAGAATGCCGGTGTGAGTAGCGAAAGACGGGTGAGAATCCCGTCCACCGATTGACTAAGGTTTCCAGAGGAAGGCTCGTCCGCTCTGGGTTAGTCGGGTCCTAAGCTGAGGCCGACAGGCGTAGGCGATGGATAACAGGTTGATATTCCTGTACCACCTATAATCGTTTTAATCGATGGGGGGACGCAGTAGGATAGGCGAAGCGTGCGATTGG-ATTGCACGTCTAAGCAGTAAGGC-TGAGTATTAGGCAAATCCGGTACTCGT-TAAGGCTGAGCTGTGATGGGGAGAAGACATTGTGTCTT--CG-AGTCGTTGATTTCACAC…	1	493	493	1	forward	984	0.947	0.947	0	Contig 511	1	0	493
CARD|gb|NC_004337.2|-|3159154-3161413|ARO:3003941|Shigella flexneri parC conferring resistance to fluoroquinolones [Shigella flexneri 2a str. 301]	MEG_5332|Drugs|Fluoroquinolones|Fluoroquinolone-resistant_DNA_topoisomerases|PARC|RequiresSNPConfirmation	0.868	0.7768	TCGCTCATCGCTTTCGCTTCTTCGCGTTCCTGCAACGGCGAACGACGATCGTCACCGTAGGCTTGCGCGTCTGCCTGCAGTTCTTTCTTCAGCAGGTTATTCATTTTACGCTCGGAAGCCAAAATGCCCTGCAACTGGTCGCGCTCTTTTTCCAGCTCACTCTGCTCACCGCGAATCTTCATCTCTTCCAGTTTGGCAAGATGACGCAGTTTCAGTTCGAGGATCGCTTCCGCCTGGGTTTCCGTAAGGCCAAACCGCGACATCAGCGCCGGTTTCGGTTCATCTTCGTTACGAATGATCTCAATCACTTCGTCGATGTTGAGAAACGCCACCAGCAAACCTTCCAGGATATGCAGGCGCTTGAGGACTTTCTCCAGACGATAGTTCAGTCGGCGGCGC…	1	1472	1472	1	forward	2944	0.868	0.868	0	Contig 395	0.7768	0	1476
gi|150953431|gb|CP000647.1|3763448-3761190	MEG_5334|Drugs|Fluoroquinolones|Fluoroquinolone-resistant_DNA_topoisomerases|PARC|RequiresSNPConfirmation	0.872	0.7784	TGTTCGCTCATCGCTTTCGCTTCTTCACGCTCGTGAAGCGGCGAGCGACGGTCGTCGCCGAAGGCATCGGCATCGGCCTGCAGCTCTTTTTTCAGCAGGTTGTTCATCTTACGTTCAGACGCCAGAATCGCCTGCAGCTGGTCGCGCTCTTTTTCCAGCTCGCTCTGCTCGCCGCGGATCTTCATCTCTTCCAGTTTGGCGAGGTGGCGCAGTTTTAATTCCAGAATCGCTTCCGCCTGGGTTTCGCTGATGCCAAAGCGCGACATCAGGGCCGGCTTCGGTTCATCTTCAGTGCGGATGATCTCAATCACTTCATCGATATTAAGAAACGCCACCAGCAAACCTTCGAGGATATGCAGGCGCTTCAGCACTTTCTCTAACCGATGGTTTAGACGGCGA…	1	1475	1475	1	forward	2950	0.872	0.872	0	Contig 395	0.7784	0	1475
gi|807109228|gb|CP011259.1|294232-291974 gi|563346448|gb|CP006876.1|3226439-3224181 gi|197211055|gb|CP001138.1|3260817-3258559	MEG_5353|Drugs|Fluoroquinolones|Fluoroquinolone-resistant_DNA_topoisomerases|PARC|RequiresSNPConfirmation	0.982	0.7784	TGTTCGCTCATCGCTTTAGCTTCTTCGCGCTCACGCAGCGGAGAACGGCGATCGTCGCCATAGGCATCGGCGTCCGCCTGTAGTTCTTTTTTCAGCAAGGTATTCATTTTGCGTTCGGACGCGAGAATGCCCTGCAACTGGTCACGCTCTTTTTCCAGCTCGTCCTGCTCGCCGCGAATTTTCATCTCTTCCAGTTTGGCGAGATGGCGCAGTTTCAGTTCGAGAATCGCTTCCGCCTGGGTTTCGCTGATGCCGAAACGCGACATCAGCGCGGGTTTTGGCTCATCCTCGTTACGGATAATCTCAATCACTTCGTCGATGTTGAGAAACGCCACCAGCAAACCTTCGAGAATATGCAGGCGCTTAAGCACTTTCTCCAGACGATAGTTCAGACGACGG…	1	1475	1475	1	forward	2950	0.982	0.982	0	Contig 395	0.7784	0	1475
gi|973795115|gb|AE006468.2|3339212-3336954 gi|808186398|gb|CP007523.1|4023443-4021185 gi|777181114|emb|LN829402.1|678255-680513 gi|764057510|gb|CP007235.1|4110891-4108633 gi|674281104|gb|CP009102.1|3275107-3272849 gi|669110799|gb|CP007804.2|3250748-3248490 gi|661245796|dbj|AP014565.1|3471173-3468915 gi|618631222|gb|CP007581.1|3372468-3370210 gi|545006446|emb|HF937208.1|3372464-3370206 gi|52382107…	MEG_5361|Drugs|Fluoroquinolones|Fluoroquinolone-resistant_DNA_topoisomerases|PARC|RequiresSNPConfirmation	1	0.7784	TGTTCGCTCATCGCTTTAGCTTCTTCGCGCTCACGCAGCGGAGAACGGCGATCGTCGCCATAGGCATCGGCGTCCGCCTGTAGTTCTTTTTTCAGCAAGGTATTCATTTTGCGTTCGGACGCGAGAATGCCCTGCAACTGGTCCCTCTCTTTTTCCAGCTCGTCCTGCTCGCCGCGAATTTTCATCTCTTCCAGTTTGGCGAGATGGCGCAGTTTCAGTTCGAGAATCGCTTCCGCCTGGGTTTCGCTGATGCCGAAACGCGACATCAGCGCGGGTTTTGGCTCGTCTTCGCTACGGATAATCTCAATCACTTCGTCGATGTTGAGAAACGCCACCAGCAAACCTTCGAGGATATGCAGGCGCTTAAGCACTTTCTCCAGACGATAGTTCAGACGACGG…	1	1475	1475	1	forward	2950	1	1	0	Contig 395	0.7784	0	1475
CARD|gb|HG738867|+|2416338-2418066|ARO:3003899|Escherichia coli PtsI with mutation conferring resistance to fosfomycin [Escherichia coli str. K-12 substr. MC4100]	MEG_5819|Drugs|Fosfomycin|Fosfomycin_target_mutation|PTSL|RequiresSNPConfirmation	0.914	0.682	TTAGCAGATTGTTTTTTCTTCAATGAACTTGTTAACCAGCGTCATTAACTCGTCCGTTGTCGGTTGAGCAAGAGCCTGCTCTGCTAACACCTTCGCATCTTCGAAGTTCGTGTTACGGATAATCTTCTTAATGCGCGGGATAGAAATGGCGCTCATAGAGAATTCGTCCAGACCCATCCCCAGCAACAGAAGTGTAGCACGTTCATCGCCAGCAAGCTCACCACACATGCCAGTCCATTTGCCTTCAGCATGAGAAGCATCAATAACTTGCTTGATCAAGTTCAGCACGGACGGTGACATTGGCTGGTAAAGGTGTGAAATCATATCATTACCACGGTCAACTGCCAGAGTGTACTGCGTTAAATCATTGGTGCCGATACTAAAGAAATCAACTTCTTT…	1	1424	1424	1	forward	2848	0.914	0.914	0	Contig 391	0.682	0	1425
CARD|gb|NC_002663.1|+|341427-342977|ARO:3003493|Pasteurella multocida 16S rRNA mutation conferring resistance to spectinomycin [Pasteurella multocida 36950]	MEG_6|Drugs|Aminoglycosides|Aminoglycoside-resistant_16S_ribosomal_subunit_protein|A16S|RequiresSNPConfirmation	0.922	0.9943	TTTTAGGTAAGGAGGTGATCCAACCGCAGGTTCCCCTACGGTTACCTTGTTACGACTTCACCCCAGTCATGAATCATACCGTGGTAAACGCCCTCCCGAAGGTTAAGCTATCTACTTCTGGTACAACCCACTCCCATGGTGT-ACGGGGCGGTGTGTACAAGGCCCGGGAACGTATTCACCGCAACATTCTGATTTGCGATTACTAGCGATTCCGACTTCATGGAGTCGAGTTGCAGACTCCAATCCGGACTTAGATGCACTTTCTGAGATTCGCTCAAGCTCGCACTCTCGCTGCCCTCTGTATGCACCATTGTAGCACGTGTGTAGCCCTACTCGTAAGGGCCATGATGACTTGACGTCATCCCCACCTTCCTCCAGTTTGTCACTGGCAGTCTCCT…	1	526	526	1	forward	1052	0.922	0.922	0	Contig 502	0.9943	0	527
CARD|gb|U00096|+|3941808-3943349|ARO:3003333|Escherichia coli 16S rRNA mutation in the rrsC gene conferring resistance to kasugamicin [Escherichia coli K-12]	MEG_6146|Drugs|Aminoglycosides|Aminoglycoside-resistant_16S_ribosomal_subunit_protein|RRSC|RequiresSNPConfirmation	0.986	1	TGGTAGTCCACGCCGTAAACGATGTCGACTTGGAGGTTGTGCCCTTGAGGCGTGGCTTCCGGAGCTAACGCGTTAAGTCGACCGCCTGGGGAGTACGGCCGCAAGGTTAAAACTCAAATGAATTGACGGGGGCCCGCACAAGCGGTGGAGCATGTGGTTTAATTCGATGCAACGCGAAGAACCTTACCTGGTCTTGACATCCACGGAA	1	208	208	1	forward	416	0.986	0.986	1.81e-102	Contig 588	1	0	208
CARD|gb|U00096|+|223771-225312|ARO:3003372|Escherichia coli 16S rRNA mutation in the rrsH gene conferring resistance to spectinomycin [Escherichia coli K-12]	MEG_6147|Drugs|Aminoglycosides|Aminoglycoside-resistant_16S_ribosomal_subunit_protein|RRSH|RequiresSNPConfirmation	0.99	1	TGGTAGTCCACGCCGTAAACGATGTCGACTTGGAGGTTGTGCCCTTGAGGCGTGGCTTCCGGAGCTAACGCGTTAAGTCGACCGCCTGGGGAGTACGGCCGCAAGGTTAAAACTCAAATGAATTGACGGGGGCCCGCACAAGCGGTGGAGCATGTGGTTTAATTCGATGCAACGCGAAGAACCTTACCTGGTCTTGACATCCACAGAA	1	208	208	1	forward	416	0.99	0.99	3.89e-104	Contig 588	1	0	208
CARD|gb|AE014075.1|-|3901532-3902762|ARO:3003369|Escherichia coli EF-Tu mutants conferring resistance to Pulvomycin [Escherichia coli CFT073]	MEG_7301|Drugs|Elfamycins|EF-Tu_inhibition|TUFAB|RequiresSNPConfirmation	0.987	1	AGAACTTTAGCAACAACGCCCGCGCCAACGGTACGGCCGCCTTCACGGATTGCGAAACGCAGACCGTCGTCCATCGCGATCGGGTGGATCAGGGTAACAACCATTTTGATGTTGTCGCCCGGCATTACCATCTCTACGCCTTCCGGCAGTTCGATGGTACCAGTCACGTCAGTAGTACGGAAGTAGAACTGCGGACGGTAGCCTTTGAAGAACGGAGTATGACGACCGCCTTCATCTTTGGACAGAATGTACACTTCAGATTCGAACTTGGTGTGCGGCTTGATGGT-GCCCGGCTTAGCCAGTACCTGACCACGTTCGATTTCTTCACGTTTGATACCACGCAGCAGAACACCTACGTTCTCACCAGCACGGCCTTCGTCCAGCAGTTTGCGGAACAT…	1	674	674	1	forward	1348	0.987	0.987	0	Contig 487	1	0	674
CARD|gb|AH002539.2|+|1760-2945|ARO:3003368|Escherichia coli EF-Tu mutants conferring resistance to kirromycin [Escherichia coli]	MEG_7302|Drugs|Elfamycins|EF-Tu_inhibition|TUFAB|RequiresSNPConfirmation	0.99	1	AGAACTTTAGCAACAACGCCCGCGCCAACGGTACGGCCGCCTTCACGGATTGCGAAACGCAGACCGTCGTCCATCGCGATCGGGTGGATCAGGGTAACAACCATTTTGATGTTGTCGCCCGGCATTACCATCTCTACGCCTTCCGGCAGTTCGATGGTACCAGTCACGTCAGTAGTACGGAAGTAGAACTGCGGACGGTAGCCTTTGAAGAACGGAGTATGACGGCCGCCTTCATCTTTGGACAGAATGTACACTTCAGATTCGAACTTGGTGTGCGGCTTGATGGT-GCCCGGCTTAGCCAGTACCTGACCACGTTCGATTTCTTCACGTTTGATACCACGCAGCAGAACACCTACGTTCTCACCAGCACGGCCTTCGTCCAGCAGTTTGCGGAACAT…	1	674	674	1	forward	1348	0.99	0.99	0	Contig 487	1	0	674
gi|295054830|gb|CP001918.1|4817537-4816614	MEG_7309|Drugs|Elfamycins|EF-Tu_inhibition|TUFAB|RequiresSNPConfirmation	0.917	1	TTTGAACGTACAAAACCGCACGTCAACGTTGGTACTATCGGCCACGTTGACCATGGTAAAACTACCCTGACTGCTGCAATCACTACCGTTCTGGCTAAAACCTACGGTGGTTCTGCTCGTGCATTCGACCAGATCGATAACGCACCAGAAGAAAAAGCTCGTGGTATCACCATCAACACCTCTCACGTTGAATATGACACCCCGACTCGCCACTACGCACACGTAGACT	1	229	229	1	forward	458	0.917	0.917	2.04e-87	Contig 570	1	0	229
gi|529186758|gb|CP004022.1|3061766-3060582 gi|172046403|emb|AM942759.1|3067116-3065932	MEG_7312|Drugs|Elfamycins|EF-Tu_inhibition|TUFAB|RequiresSNPConfirmation	0.864	0.9916	TCAACTAATTCTAACAGCTCTTCATCATCTACCATGTCACATTTGTTCAGGAATACGATGATGTAAGGAACACCAACCTGACGACCTAACAGGATGTGCTCACGAGTTTGTGGCATTGGACCATCAGTTGCTGCTACTACCAGAATAGCTCCGTCCATTTGCGCAGCACCAGTGATCATGTTTTTAACATAGTCGGCGTGACCTGGGCAGTCTACGTGTGCGTAGTGGCGAGTTGG	1	236	236	1	forward	472	0.864	0.864	1.31e-69	Contig 566	0.9916	0	236
gi|958102843|emb|LN824133.1|4926954-4925770 gi|723249485|gb|CP009876.1|4751273-4750089 gi|150953431|gb|CP000647.1|4070920-4069736	MEG_7317|Drugs|Elfamycins|EF-Tu_inhibition|TUFAB|RequiresSNPConfirmation	0.975	1	TCAACCAGTTCCAGCAGCTCTTCGTCATCAACCATGTCGCATTTGTTCAGGAACACGATGATGTACGGAACGCCTACCTGACGACCCAGCAGGATGTGCTCACGAGTCTGCGGCATCGGGCCGTCAGTCGCAGCAACAACCAGGATCGCGCCGTCCATCTGCGCAGCACCGGTGATCATGTTTTTAACATAGTCGGCGTGGCCCGGGCAGTCTACGTGCGCGTAGTGGCGAGTCGGGG	1	238	238	1	forward	476	0.975	0.975	4.42e-114	Contig 566	1	0	238
acrB	MEG_7883|Multi-compound|Drug_and_biocide_resistance|Drug_and_biocide_RND_efflux_pumps|ACRB|RequiresSNPConfirmation	0.991	1	ATACAATGCCGCCAGACACAGGAAGACGACGATCAGCGAGATAGCATACAGGGCAGGGGCCTGGTTGCCGGACAACCGTTCCTGGTAGGACATCCCGGTCCAGTCATACCCAATGCCTGAC-GGCAGCTTGCTGGCCAGTTCCTCCATCATCGCCATCGCTTCACCAGTACTCTTGCCTGGCGCCGCCTGACCCAGAATTTCCATCGAAGGCAGACCGTTATAGCGTTCCAGACGTGGCGAACCATATTCCCAGCGGGAAGAGGAGAATGCGGAGAACGGCACCATCTGACC-ATC-GCTACCACGAACGTACCAG-TCGTTAATATCATCCGGCAACATGCGGTATTTCGCTTCGGACATCACGTA-AACTTTCTTCACACGACCGCGATCGATAAAG…	1	2467	2467	1	forward	4934	0.991	0.991	0	Contig 375	1	0	2467
23S	MEG_8249|Drugs|MLS|Macrolide-resistant_23S_rRNA_mutation|MLS23S|RequiresSNPConfirmation	0.992	1	GGGCGTTAAGTTGCAGGGTATAGACCCGAAACCCGGTGATCTAGCCATGGGCAGGTTGAAGGTTGGGTAACACTAACTGGAGGACCGAACCGACTAATGTTGAAAAATTAGCGGATGACTTGTGGCTGGGGGTGAAAGGCCAATCAAACCGGGAGATAGCTGGTTCTCCCCGAAAGCTATTTAGGTAGCGCCTCGT--G-AATTC-ATCT-CCGGGGGTAGAGCACTGTTTCGGCAAGGGGGTCATCCCGACTTACCAACCCGAT-GCAAACTGCGAATACCGGAGAA-TGTTATCACGGGAGACACACGGCGGGTGCTAACGTCCGTCGTGAAGAGGGAAACAACCCAGACCGCCAGCTAAGGTCCCAAAGTCAT-GGTTAAGTGGGAAACGATGTGG…	1	523	523	1	forward	1046	0.992	0.992	0	Contig 504	1	0	523
23S_rRNA_a1	MEG_8250|Drugs|MLS|Macrolide-resistant_23S_rRNA_mutation|MLS23S|RequiresSNPConfirmation	0.873	0.9698	GATCGAAGCCCCGGTAAACGGCGGCCGTAACTATAACGGTCCTAAGGTAGCGAAATTCCTTGTCGGGTAAGTTCCGACCCGCACGAATGGCGTAACGATGGCCACACTGTCTCCTCCCGAGACTCAGCGAAGTTGAAGTGGTTGTGAAGATGCAATCTACCCGCTGCTAGACGGAAAGACCCCGTGAACCTTTACTGTAGCTTTGCATTGGACTTTGAAGTCACT--TGTGTAGGATAGGTGGGAGGCTTGGAAGCAGAGACGCCAGTCTCTGTGGAGTCGTCCTTGAAATACCACCCTGGTGTCTTTGAGGTTCTAACCCAGACCCGTCATCCGGGTCGGGGACCGTGCATGGTAGGCAGTTTGACTGGGGCGGTCTCCTCCCAAAGCGTAACGGAGG…	1	899	899	1	forward	1798	0.873	0.873	0	Contig 463	0.9698	0	905
23S_rRNA_a2	MEG_8251|Drugs|MLS|Macrolide-resistant_23S_rRNA_mutation|MLS23S|RequiresSNPConfirmation	0.873	0.9698	GATCGAAGCCCCGGTAAACGGCGGCCGTAACTATAACGGTCCTAAGGTAGCGAAATTCCTTGTCGGGTAAGTTCCGACCCGCACGAATGGCGTAACGATGGCCACACTGTCTCCTCCCGAGACTCAGCGAAGTTGAAGTGGTTGTGAAGATGCAATCTACCCGCTGCTAGACGGAAAGACCCCGTGAACCTTTACTGTAGCTTTGCATTGGACTTTGAAGTCACT--TGTGTAGGATAGGTGGGAGGCTTGGAAGCAGAGACGCCAGTCTCTGTGGAGTCGTCCTTGAAATACCACCCTGGTGTCTTTGAGGTTCTAACCCAGACCCGTCATCCGGGTCGGGGACCGTGCATGGTAGGCAGTTTGACTGGGGCGGTCTCCTCCCAAAGCGTAACGGAGG…	1	899	899	1	forward	1798	0.873	0.873	0	Contig 463	0.9698	0	905
23S_rRNA_a3	MEG_8252|Drugs|MLS|Macrolide-resistant_23S_rRNA_mutation|MLS23S|RequiresSNPConfirmation	0.873	0.9698	GATCGAAGCCCCGGTAAACGGCGGCCGTAACTATAACGGTCCTAAGGTAGCGAAATTCCTTGTCGGGTAAGTTCCGACCCGCACGAATGGCGTAACGATGGCCACACTGTCTCCTCCCGAGACTCAGCGAAGTTGAAGTGGTTGTGAAGATGCAATCTACCCGCTGCTAGACGGAAAGACCCCGTGAACCTTTACTGTAGCTTTGCATTGGACTTTGAAGTCACT--TGTGTAGGATAGGTGGGAGGCTTGGAAGCAGAGACGCCAGTCTCTGTGGAGTCGTCCTTGAAATACCACCCTGGTGTCTTTGAGGTTCTAACCCAGACCCGTCATCCGGGTCGGGGACCGTGCATGGTAGGCAGTTTGACTGGGGCGGTCTCCTCCCAAAGCGTAACGGAGG…	1	899	899	1	forward	1798	0.873	0.873	0	Contig 463	0.9698	0	905
23S_rRNA_a4	MEG_8253|Drugs|MLS|Macrolide-resistant_23S_rRNA_mutation|MLS23S|RequiresSNPConfirmation	0.851	0.9885	GGGCGATGAGTTGCTGGGTGTAGACCCGAAACCGAGTGATCTATCCATGGCCAGGTTGAAGGTGCCGTAACAGGTACTGGAGGACCGAACCCACGCATGTTGCAAAATGCGGGGATGAGCTGTGGGTAGGGGTGAAAGGCTAAACAAACTCGGAGATAGCTGGTTCTCCCCGAAAACTATTTAGGTAGTGCCTCGA--GCAAGAC-A-CTGATGGGGGTAAAGCACTGTTATGGCTAGGGGGTTATTGCAACTTACCAACCC-ATGGCAAACTCAGAATACC-ATCAAGTGGTTCCTCGGGAGACAGACAGCGGGTGCTAACGTCCGTTGTCAAGAGGGAAACAACCCAGACCGCCGGCTAAGGTCCCAAA-TGATAGATTAAGTGGTAAACGAAGTGG…	1	519	519	1	forward	1036	0.851	0.851	2.7e-149	Contig 504	0.9885	0	524
>rRNACARD|gb|NR_103957.1|+|0-2910|ARO:3004836|Ngon_23S_AZM	MEG_8254|Drugs|MLS|Macrolide-resistant_23S_rRNA_mutation|MLS23S|RequiresSNPConfirmation	0.851	0.9885	GGGCGATGAGTTGCTGGGTGTAGACCCGAAACCGAGTGATCTATCCATGGCCAGGTTGAAGGTGCCGTAACAGGTACTGGAGGACCGAACCCACGCATGTTGCAAAATGCGGGGATGAGCTGTGGGTAGGGGTGAAAGGCTAAACAAACTCGGAGATAGCTGGTTCTCCCCGAAAACTATTTAGGTAGTGCCTCGA--GCAAGAC-A-CTGATGGGGGTAAAGCACTGTTATGGCTAGGGGGTTATTGCAACTTACCAACCC-ATGGCAAACTCAGAATACC-ATCAAGTGGTTCCTCGGGAGACAGACAGCGGGTGCTAACGTCCGTTGTCAAGAGGGAAACAACCCAGACCGCCGGCTAAGGTCCCAAA-TGATAGATTAAGTGGTAAACGAAGTGG…	1	519	519	1	forward	1036	0.851	0.851	2.7e-149	Contig 504	0.9885	0	524
parC	MEG_8446|Drugs|Fluoroquinolones|Fluoroquinolone-resistant_DNA_topoisomerases|PARC|RequiresSNPConfirmation	0.979	0.7784	TGTTCGCTCATCGCTTTAGCTTCTTCGCGCTCACGCAGCGGAGAACGGCGATCGTCGCCATAGGCATCGGAATCTGCCTGTAGCTCTTTTTTCAGCAAGGTATTCATTTTGCGTTCGGACGCGAGAATGCCCTGCAACTGGTCACGCTCTTTTTCCAGCTCGTCCTGCTCGCCGCGAATTTTCATCTCTTCCAGTTTGGCGAGATGACGCAGTTTCAGTTCGAGAATCGCTTCCGCCTGGGTTTCGCTGATGCCGAAACGCGACATCAGCGCGGGTTTCGGCTCATCCTCGTTACGGATAATCTCGATCACTTCATCGATGTTGAGAAACGCCACCAGCAAACCTTCGAGGATATGCAGGCGCTTAAGCACTTTCTCCAGACGATAGTTCAGACGACGG…	1	1475	1475	1	forward	2950	0.979	0.979	0	Contig 395	0.7784	0	1475

[truncated: 20 more sheets: C11, C12, C13, C14, C15, C16, C17, C18, C19, C20, C21, C22, C23, C24, C25, C26, C27, C28, C29, C32]
