# Supplementary material for: Mapping Integron-Associated AMR Genes in Whole Genome Sequences of Salmonella Typhimurium from Dairy Cattle
Source: Antibiotics (Basel). 2025 Jun 21;14(7):633. doi: 10.3390/antibiotics14070633 (PMC12291841; doi:10.3390/antibiotics14070633)
Supplement: Supplementary file 1 [file antibiotics-14-00633-s001.zip › Supplementary File S3_Location of Genes.xlsx]

## Sheet: Sheet1
Genes>	aadA2							blaCARB-2						blaCMY-2							floR						qacEdelta1							sul1							tet(A)						tet(G)
	Present	Aligned with			Location	Same contig no aligned with plasmid and Integron 1000		Present	Aligned with			Location	Same contig no aligned with Integron 1200	Present	Aligned with			Location	Same contig aligned with plasmid		Present	Aligned with			Location	Same contig aligned with plasmid	Present	Aligned with			Same contig aligned with plasmid	Location		Present	Aligned with			Same contig aligned with plasmid	Location		Present	Aligned with			Same contig aligned with plasmid	Location	Present	Aligned with
Isolate		Contigs_no	Plamsmid	Integron					Contigs_no	Plasmid	Integron				Contigs_no	Plasmid	Integron					Contigs_no	Plasmid	Integron				Contigs_no	Plasmid	Integron					Contigs_no	Plasmid	Integron					Contigs_no	Plasmid	Integron				Contigs_no	Plasmid
C1	1	491	IncFIB(S)	1000	Plasmid+Integron 1000	Yes	41254-42190	1	397	No	1200	Integron 1200	Yes	0	-	-	-	-	-		1	410	No	No	Chromosome	No	1	397	IncFIB(S)	No	Plasmid	Plasmid	42180-42728	1		IncFIB(S)	No		Plasmid		0	-	-	-	-	-	1	386	No
C2	1	523	IncFIB(S)	1000	Plasmid+Integron 1000	Yes	41254-42190	1	504	No	1200	Integron 1200	Yes	0	-	-	-	-	-		1	235	No	No	Chromosome	No	1	520	IncFIB(S)	No	Yes	Plasmid	42180-42728	1	520	IncFIB(S)	No	Yes	Plasmid	41853-42768	0	-	-	-	-	-	1	235	No
C3	0	-	-	-	-	-	-	0	-	-	-	-	-	0	-	-	-	-	-		0	-	-	-	-	-	0	-	-	-	-	-	-	0	-	-	-	-	-		0	-	-	-	-	-	0	-	-
C4	0	-	-	-	-	-	-	0	-	-	-	-	-	0	-	-	-	-	-		0	-	-	-	-	-	0	-	-	-	-	-	-	0	-	-	-	-	-		0	-	-	-	-	-	0	-	-
C5	1	611	IncC	1000	Plasmid+Integron 1000	Yes	116779-117778	0	-	-	-	-	-	1	527	IncC	No	Plasmid	Yes	1193-2539	1	345	No	No	Chromosome	No	1	641	IncC	No	Yes	Plasmid	129355-129903	1	234		No	No			1	22	No	No	N/A	Chromosome	0	-	-
C6	0	-	-	-	-	-	-	0	-	-	-	-	-	0	-	-	-	-	-		0	-	-	-	-	-	0	-	-	-	-	-	-	0	-	-	-	-	-		0	-	-	-	-	-	0	-	-
C7	0	-	-	-	-	-	-	0	-	-	-	-	-	0	-	-	-	-	-		0	-	-	-	-	-	0	-	-	-	-	-	-	0	-	-	-	-	-		0	-	-	-	-	-	0	-	-
C8	0	-	-	-	-	-	-	0	-	-	-	-	-	1	218	IncI1-I(Alpha)	N/A	Plasmid	Yes	115139-116486	0	-	-	-	-	-	0	-	-	-	-	-	-	0	-	-	-	-	-		0	-	-	-	-	-	0	-	-
C9	0	-	-	-	-	-	-	0	-	-	-	-	-	1	416	IncC	No	Plasmid	Yes	1193-2539	1	290	No	No	Chromosome	No	1	370		No				1	441	IncC	No	Yes	Plasmid	114026-114940	1	361	No	No	N/A	Chromosome	0	-	-
C10	0	-	-	-	-	-	-	0	-	-	-	-	-	0	-	-	-	-	-		0	-	-	-	-	-	0	-	-	-	-	-	-	0	-	-	-	-	-		0	-	-	-	-	-	0	-	-
C11	0	-	-	-	-	-	-	0	-	-	-	-	-	0	-	-	-	-	-		0	-	-	-	-	-	0	-	-	-	-	-	-	0	-	-	-	-	-		0	-	-	-	-	-	0	-	-
C12	0	-	-	-	-	-	-	0	-	-	-	-	-	0	-	-	-	-	-		0	-	-	-	-	-	0	-	-	-	-	-	-	0	-	-	-	-	-		0	-	-	-	-	-	0	-	-
C13	0	-	-	-	-	-	-	0	-	-	-	-	-	0	-	-	-	-	-		0	-	-	-	-	-	0	-	-	-	-	-	-	0	-	-	-	-	-		0	-	-	-	-	-	0	-	-
C14	0	-	-	-	-	-	-	0	-	-	-	-	-	0	-	-	-	-	-		0	-	-	-	-	-	0	-	-	-	-	-	-	0	-	-	-	-	-		0	-	-	-	-	-	0	-	-
C15	0	-	-	-	-	-	-	0	-	-	-	-	-	0	-	-	-	-	-		0	-	-	-	-	-	0	-	-	-	-	-	-	0	-	-	-	-	-		0	-	-	-	-	-	0	-	-
C16	1	355	IncC	1000	Plasmid+Integron 1000	Yes	116779-117778	0	-	-	-	-	-	1	406	IncC	No	Plasmid	Yes	1193-2539	1	333	No	No	Chromosome	No	1	571	IncC	No	Yes	Plasmid	129355-129903	1	236	IncC	No	Yes	Plasmid	114026-114940	1	21	No	No	N/A	Chromosome	0	-	-
C17	0	-	-	-	-	-	-	0	-	-	-	-	-	0	-	-	-	-	-		0	-	-	-	-	-	0	-	-	-	-	-	-	0	-	-	-	-	-		0	-	-	-	-	-	0	-	-
C18	1	946	IncFIB(S)	1000	Plasmid+Integron 1000	Yes	41254-42190	1	893	No	1200	Integron 1200	Yes	0	-	-	-	-	-		1	748	No	No	Chromosome	No	1	923	IncFIB(S)	No	Yes	Plasmid	42180-42728	1	923	IncFIB(S)	No	Yes	Plasmid	41853-42768	0	-	-	-	-	-	1	462	No
C19	0	-	-	-	-	-	-	0	-	-	-	-	-	1	476	IncC	N/A	Plasmid	Yes	1193-2539	1	346	No	N/A	Chromosome	No	0	-	-	-	-	-	-	0	-	-	-	-	-		1	115	No	No	N/A	Chromosome	0	-	-
C20	0	-	-	-	-	-	-	0	-	-	-	-	-	1	542	IncC	N/A	Plasmid	Yes	1193-2539	1	380	No	N/A	Chromosome	No	0	-	-	-	-	-	-	0	-	-	-	-	-		1	490	No	No	N/A	Chromosome	0	-	-
C21	0	-	-	-	-	-	-	0	-	-	-	-	-	1	570	IncC	N/A	Plasmid	Yes	1193-2539	1	382	No	N/A	Chromosome	No	0	-	-	-	-	-	-	0	-	-	-	-	-		1	444	No	No	N/A	Chromosome	0	-	-
C22	0	-	-	-	-	-	-	0	-	-	-	-	-	1	576	IncC	N/A	Plasmid	Yes	1193-2539	1	382	No	N/A	Chromosome	No	0	-	-	-	-	-	-	0	-	-	-	-	-		1	689	No	No	N/A	Chromosome	0	-	-
C23	1	809	IncFIB(S)	1000	Plasmid+Integron 1000	Yes	41254-42190	1	770	No	1200	Integron 1200	Yes	0	-	-	-	-	-		1	719	No	No	Chromosome	No	1	786	IncFIB(S)	No	Yes	Plasmid	42180-42728	1	786	IncFIB(S)	No	Yes	Plasmid	41853-42768	0	-	-	-	-	-	1	462	No
C24	1	600	IncFIB(S)	1000	Plasmid+Integron 1000	Yes	41254-42190	1	574	No	1200	Integron 1200	Yes	0	-	-	-	-	-		1	359	No	No	Chromosome	No	1	587	IncFIB(S)	No	Yes	Plasmid	42180-42728	1	587	IncFIB(S)	No	Yes	Plasmid	41853-42768	0	-	-	-	-	-	1	359	No
C25	1	664	IncFIB(S)	1000	Plasmid+Integron 1000	Yes	41254-42190	1	624	No	1200	Integron 1200	Yes	0	-	-	-	-	-		1	334	No	No	Chromosome	No	1	649	IncFIB(S)	No	Yes	Plasmid	42180-42728	1	649	IncFIB(S)	No	Yes	Plasmid	41853-42768	0	-	-	-	-	-	1	334	No
C26	1	634	IncFIB(S)	1000	Plasmid+Integron 1000	Yes	41254-42190	1	605	No	1200	Integron 1200	Yes	0	-	-	-	-	-		1	436	No	No	Chromosome	No	1	620	IncFIB(S)	No	Yes	Plasmid	42180-42728	1	620	IncFIB(S)	No	Yes	Plasmid	41853-42768	0	-	-	-	-	-	1	510
C27	0	-	-	-	-	-	-	0	-	-	-	-	-	0	-	-	-	-	-		0	-	-	-	-	-	1	165	No	No	No	Chromsome		1	165	-	No	N/A	Chromosome		1	248	No	No	N/A	Chromosome	0	-	-
C28	1	579	IncFIB(S)	1000	Plasmid+Integron 1000	Yes	41254-42190	1	555	No	1200	Integron 1200	Yes	0	-	-	-	-	-		1	313	No	No	Chromosome	No	1	568	IncFIB(S)	No	Yes	Plasmid	42180-42728	1	568	IncFIB(S)	No	Yes	Plasmid	41853-42768	0	-	-	-	-	-	1	313	No
C29	1	475	IncFIB(S)	1000	Plasmid+Integron 1000	Yes	41254-42190	1	456	No	1200	Integron 1200	Yes	0	-	-	-	-	-		1	238	No	No	Chromosome	No	1	467	IncFIB(S)	No	Yes	Plasmid	42180-42728	1	467	IncFIB(S)	No	Yes	Plasmid	41853-42768	0	-	-	-	-	-	1	238	No
C30	1	403	IncFIB(S)	1000	Plasmid+Integron 1000	Yes	41254-42190	1	456	No	1200	Integron 1200	Yes	0	-	-	-	-	-		1	-	-	-	-	-	1	546	IncFIB(S)	No	Yes	Plasmid	42180-42728	1	546	IncFIB(S)	No	Yes	Plasmid	41853-42768	0	-	-	-	-	-	1	245	No
C31	1	354	IncFIB(S)	1000	Plasmid+Integron 1000	Yes	41254-42190	1	543	NO	1200	Integron 1200	Yes	0	-	-	-	-	-		1	-	-	-	-	-	1	489	IncFIB(S)	No	Yes	Plasmid	42180-42728	1	489	IncFIB(S)	No	Yes	Plasmid	41853-42768	0	-	-	-	-	-	1	304	No
C32	1	700	IncFIB(S)	1000	Plasmid+Integron 1000	Yes	41254-42190	1	666	No	1200	Integron 1200	Yes	0	-	-	-	-	-		1	242	No	No	Chromosome	No	1	687	IncFIB(S)	No	Yes	Plasmid	42180-42728	1	687	IncFIB(S)	No	Yes	Plasmid	41853-42768	0	-	-	-	-	-	1	242	No
[truncated: 3 more columns]
