# Supplementary material for: Mapping Integron-Associated AMR Genes in Whole Genome Sequences of Salmonella Typhimurium from Dairy Cattle
Source: Antibiotics (Basel). 2025 Jun 21;14(7):633. doi: 10.3390/antibiotics14070633 (PMC12291841; doi:10.3390/antibiotics14070633)
Supplement: Supplementary file 1 [file antibiotics-14-00633-s001.zip › Supplementary File S4_gene_presence_absence.csv]

Gene	Non-unique Gene name	Annotation	No. isolates	No. sequences	Avg sequences per isolate	Genome Fragment	Order within Fragment	Accessory Fragment	Accessory Order with Fragment	QC	Min group size nuc	Max group size nuc	Avg group size nuc	115	116	117	118	119	120	121	122	123	124	125	126	127	128	129	41	42	43	45	46	47	48	49	50	51	52	53	54	55	56	57	58	STDT104	S_Dublin	Salmonella_Ref
agp		Glucose-1-phosphatase	35	35	1	294	5534				998	1241	1230	GDJPPOFM_00322	GBCICNDP_02636	LMMBOEPA_03331	NJLFGGDK_00874	PJIIENHJ_00562	KANJEMEN_00386	IIPHGADO_04241	JHJDLENO_00948	GHDEJAFC_00689	OKOBICEN_01962	GBFNDGHB_00588	AJONFHNM_01822	ADMKIICK_01723	KINJFBAM_00485	MPHFALEL_02913	EDIMHNID_03667	DNPBDEFN_03285	FMNJIFAA_01055	FNGOOONK_00778	ODEDACDE_02608	HJMJEEGF_00661	PEIJAEHO_01031	MMKKLKEB_03295	ELNMFMFD_01221	ANLFPAFH_01074	DLHBAKIL_00596	BFMAMKPI_03099	HJFAGKMK_00638	KBCALCLE_02612	NCAOPGFP_03365	GEGEGHLD_01199	DBJEOIEG_01309	NJHFBNIK_02581	ANDPLLLC_02839	KCEMJLHF_00384
pduL		Phosphate propanoyltransferase	35	35	1	294	4010				431	632	626	GDJPPOFM_00335	GBCICNDP_02452	LMMBOEPA_03208	NJLFGGDK_04195	PJIIENHJ_01639	KANJEMEN_02581	IIPHGADO_03377	JHJDLENO_00240	GHDEJAFC_00976	OKOBICEN_02657	GBFNDGHB_00537	AJONFHNM_02114	ADMKIICK_03517	KINJFBAM_03523	MPHFALEL_01917	EDIMHNID_03456	DNPBDEFN_01310	FMNJIFAA_00393	FNGOOONK_02837	ODEDACDE_01122	HJMJEEGF_03701	PEIJAEHO_01919	MMKKLKEB_00534	ELNMFMFD_01321	ANLFPAFH_00443	DLHBAKIL_01655	BFMAMKPI_02048	HJFAGKMK_02297	KBCALCLE_02775	NCAOPGFP_01304	GEGEGHLD_02187	DBJEOIEG_00060	NJHFBNIK_03604	ANDPLLLC_01730	KCEMJLHF_01306
treC		Trehalose-6-phosphate hydrolase	35	35	1	294	2587				1052	1652	1629	GDJPPOFM_00372	GBCICNDP_01003	LMMBOEPA_03083	NJLFGGDK_00029	PJIIENHJ_01350	KANJEMEN_01139	IIPHGADO_02018	JHJDLENO_01239	GHDEJAFC_01206	OKOBICEN_02394	GBFNDGHB_00642	AJONFHNM_04199	ADMKIICK_00925	KINJFBAM_02585	MPHFALEL_02117	EDIMHNID_01711	DNPBDEFN_02926	FMNJIFAA_01083	FNGOOONK_03757	ODEDACDE_00467	HJMJEEGF_00726	PEIJAEHO_03155	MMKKLKEB_01068	ELNMFMFD_01655	ANLFPAFH_00013	DLHBAKIL_02156	BFMAMKPI_00559	HJFAGKMK_02462	KBCALCLE_02069	NCAOPGFP_02490	GEGEGHLD_02550	DBJEOIEG_00963	NJHFBNIK_01111	ANDPLLLC_04146	KCEMJLHF_04468
treA		Periplasmic trehalase	35	35	1	294	6704				428	1712	1484	GDJPPOFM_00391	GBCICNDP_01701	LMMBOEPA_02033	NJLFGGDK_02573	PJIIENHJ_03129	KANJEMEN_01477	IIPHGADO_04711	JHJDLENO_00108	GHDEJAFC_00893	OKOBICEN_00734	GBFNDGHB_00472	AJONFHNM_00803	ADMKIICK_02317	KINJFBAM_04057	MPHFALEL_03711	EDIMHNID_03039	DNPBDEFN_00477	FMNJIFAA_00579	FNGOOONK_00084	ODEDACDE_00092	HJMJEEGF_01763	PEIJAEHO_02001	MMKKLKEB_00446	ELNMFMFD_00514	ANLFPAFH_00232	DLHBAKIL_01474	BFMAMKPI_00309	HJFAGKMK_00010	KBCALCLE_00661	NCAOPGFP_00344	GEGEGHLD_00376	DBJEOIEG_03558	NJHFBNIK_03996	ANDPLLLC_02533	KCEMJLHF_01062
cvrA		K( )/H( ) antiporter NhaP2	35	35	1	294	6699				206	1733	1665	GDJPPOFM_00396	GBCICNDP_01696	LMMBOEPA_02038	NJLFGGDK_02578	PJIIENHJ_03124	KANJEMEN_01472	IIPHGADO_00046	JHJDLENO_00113	GHDEJAFC_00888	OKOBICEN_00739	GBFNDGHB_00477	AJONFHNM_00798	ADMKIICK_02312	KINJFBAM_04062	MPHFALEL_03075	EDIMHNID_03044	DNPBDEFN_00472	FMNJIFAA_00584	FNGOOONK_00089	ODEDACDE_00097	HJMJEEGF_01758	PEIJAEHO_01996	MMKKLKEB_00441	ELNMFMFD_00519	ANLFPAFH_00237	DLHBAKIL_01479	BFMAMKPI_00314	HJFAGKMK_00015	KBCALCLE_00666	NCAOPGFP_00339	GEGEGHLD_00381	DBJEOIEG_02653	NJHFBNIK_03991	ANDPLLLC_02538	KCEMJLHF_01067
dadA_1		D-amino acid dehydrogenase	35	35	1	294	6697				671	1298	1266	GDJPPOFM_00398	GBCICNDP_01694	LMMBOEPA_02040	NJLFGGDK_03208	PJIIENHJ_03122	KANJEMEN_01470	IIPHGADO_00048	JHJDLENO_00115	GHDEJAFC_00886	OKOBICEN_00741	GBFNDGHB_00479	AJONFHNM_00796	ADMKIICK_02310	KINJFBAM_04064	MPHFALEL_03073	EDIMHNID_03046	DNPBDEFN_00470	FMNJIFAA_00586	FNGOOONK_00091	ODEDACDE_00099	HJMJEEGF_01756	PEIJAEHO_01994	MMKKLKEB_00439	ELNMFMFD_00521	ANLFPAFH_00239	DLHBAKIL_01481	BFMAMKPI_00316	HJFAGKMK_00017	KBCALCLE_00668	NCAOPGFP_00337	GEGEGHLD_00383	DBJEOIEG_02651	NJHFBNIK_03989	ANDPLLLC_02540	KCEMJLHF_01069
ghxP		Guanine/hypoxanthine permease GhxP	35	35	1	294	2389				395	1349	1279	GDJPPOFM_00406	GBCICNDP_01226	LMMBOEPA_04153	NJLFGGDK_00330	PJIIENHJ_01072	KANJEMEN_04561	IIPHGADO_02236	JHJDLENO_04558	GHDEJAFC_02815	OKOBICEN_02645	GBFNDGHB_00875	AJONFHNM_01472	ADMKIICK_02013	KINJFBAM_03317	MPHFALEL_00402	EDIMHNID_01530	DNPBDEFN_01080	FMNJIFAA_01505	FNGOOONK_00848	ODEDACDE_01546	HJMJEEGF_01558	PEIJAEHO_01549	MMKKLKEB_02602	ELNMFMFD_03061	ANLFPAFH_01163	DLHBAKIL_02752	BFMAMKPI_01853	HJFAGKMK_02521	KBCALCLE_02585	NCAOPGFP_02873	GEGEGHLD_00831	DBJEOIEG_03100	NJHFBNIK_00930	ANDPLLLC_04307	KCEMJLHF_04286
ilvB		Acetolactate synthase isozyme 1 large subunit	35	35	1	294	5638				503	1688	1636	GDJPPOFM_00414	GBCICNDP_01202	LMMBOEPA_02561	NJLFGGDK_00500	PJIIENHJ_01488	KANJEMEN_00811	IIPHGADO_00696	JHJDLENO_03851	GHDEJAFC_00149	OKOBICEN_00187	GBFNDGHB_00713	AJONFHNM_00715	ADMKIICK_02799	KINJFBAM_00427	MPHFALEL_00596	EDIMHNID_03199	DNPBDEFN_01887	FMNJIFAA_01783	FNGOOONK_01445	ODEDACDE_00358	HJMJEEGF_00830	PEIJAEHO_00360	MMKKLKEB_00765	ELNMFMFD_01461	ANLFPAFH_02169	DLHBAKIL_00156	BFMAMKPI_01558	HJFAGKMK_01294	KBCALCLE_00520	NCAOPGFP_01794	GEGEGHLD_00868	DBJEOIEG_00238	NJHFBNIK_02797	ANDPLLLC_00045	KCEMJLHF_03821
yajR		Inner membrane transport protein YajR	35	35	1	294	3694				812	1364	1337	GDJPPOFM_00457	GBCICNDP_04608	LMMBOEPA_04320	NJLFGGDK_02161	PJIIENHJ_03334	KANJEMEN_01361	IIPHGADO_01286	JHJDLENO_00001	GHDEJAFC_02807	OKOBICEN_00204	GBFNDGHB_02018	AJONFHNM_01194	ADMKIICK_03883	KINJFBAM_02086	MPHFALEL_00331	EDIMHNID_01266	DNPBDEFN_04029	FMNJIFAA_02865	FNGOOONK_00309	ODEDACDE_00166	HJMJEEGF_00488	PEIJAEHO_00306	MMKKLKEB_01081	ELNMFMFD_03873	ANLFPAFH_02139	DLHBAKIL_03328	BFMAMKPI_03168	HJFAGKMK_02202	KBCALCLE_04423	NCAOPGFP_00386	GEGEGHLD_00799	DBJEOIEG_00719	NJHFBNIK_01631	ANDPLLLC_03538	KCEMJLHF_02433
astC		Succinylornithine transaminase	35	35	1	294	116				317	1226	1184	GDJPPOFM_00494	GBCICNDP_01508	LMMBOEPA_00030	NJLFGGDK_00700	PJIIENHJ_02152	KANJEMEN_02861	IIPHGADO_00119	JHJDLENO_01699	GHDEJAFC_02006	OKOBICEN_00998	GBFNDGHB_02281	AJONFHNM_00365	ADMKIICK_00419	KINJFBAM_04601	MPHFALEL_01710	EDIMHNID_03849	DNPBDEFN_01262	FMNJIFAA_02355	FNGOOONK_00203	ODEDACDE_00991	HJMJEEGF_00979	PEIJAEHO_01632	MMKKLKEB_00472	ELNMFMFD_00475	ANLFPAFH_01368	DLHBAKIL_03177	BFMAMKPI_01105	HJFAGKMK_00066	KBCALCLE_00241	NCAOPGFP_01581	GEGEGHLD_00346	DBJEOIEG_00320	NJHFBNIK_02764	ANDPLLLC_02044	KCEMJLHF_00567
astE		Succinylglutamate desuccinylase	35	35	1	294	121				785	968	961	GDJPPOFM_00498	GBCICNDP_01512	LMMBOEPA_00034	NJLFGGDK_00704	PJIIENHJ_01696	KANJEMEN_02857	IIPHGADO_00123	JHJDLENO_01703	GHDEJAFC_02624	OKOBICEN_02578	GBFNDGHB_03078	AJONFHNM_00369	ADMKIICK_00423	KINJFBAM_04605	MPHFALEL_02152	EDIMHNID_03845	DNPBDEFN_01258	FMNJIFAA_02359	FNGOOONK_00207	ODEDACDE_00995	HJMJEEGF_00975	PEIJAEHO_01636	MMKKLKEB_00468	ELNMFMFD_00471	ANLFPAFH_02848	DLHBAKIL_03181	BFMAMKPI_01101	HJFAGKMK_00062	KBCALCLE_00245	NCAOPGFP_01585	GEGEGHLD_00342	DBJEOIEG_00316	NJHFBNIK_02768	ANDPLLLC_02048	KCEMJLHF_00571
group_1015		hypothetical protein	35	35	1	294	6004				131	407	383	GDJPPOFM_00510	GBCICNDP_01371	LMMBOEPA_02404	NJLFGGDK_01588	PJIIENHJ_00464	KANJEMEN_00506	IIPHGADO_04682	JHJDLENO_01287	GHDEJAFC_00258	OKOBICEN_00306	GBFNDGHB_00337	AJONFHNM_00437	ADMKIICK_03214	KINJFBAM_01424	MPHFALEL_00366	EDIMHNID_00229	DNPBDEFN_02147	FMNJIFAA_02981	FNGOOONK_02645	ODEDACDE_03422	HJMJEEGF_01975	PEIJAEHO_00820	MMKKLKEB_00635	ELNMFMFD_00635	ANLFPAFH_02709	DLHBAKIL_01010	BFMAMKPI_01323	HJFAGKMK_00533	KBCALCLE_00404	NCAOPGFP_02671	GEGEGHLD_01505	DBJEOIEG_01215	NJHFBNIK_00296	ANDPLLLC_00848	KCEMJLHF_03018
ptsP		Phosphoenolpyruvate-dependent phosphotransferase system	35	35	1	294	5999				1208	2246	2200	GDJPPOFM_00515	GBCICNDP_01366	LMMBOEPA_02116	NJLFGGDK_02502	PJIIENHJ_00469	KANJEMEN_00501	IIPHGADO_00908	JHJDLENO_01292	GHDEJAFC_00253	OKOBICEN_00301	GBFNDGHB_00342	AJONFHNM_00432	ADMKIICK_03209	KINJFBAM_01429	MPHFALEL_00361	EDIMHNID_00234	DNPBDEFN_02152	FMNJIFAA_02489	FNGOOONK_03079	ODEDACDE_00979	HJMJEEGF_01980	PEIJAEHO_00815	MMKKLKEB_00640	ELNMFMFD_00640	ANLFPAFH_02704	DLHBAKIL_01015	BFMAMKPI_01318	HJFAGKMK_00528	KBCALCLE_00409	NCAOPGFP_03606	GEGEGHLD_01510	DBJEOIEG_01220	NJHFBNIK_00301	ANDPLLLC_00843	KCEMJLHF_03023
ycjX		putative protein YcjX	35	35	1	294	537				494	1397	1352	GDJPPOFM_00528	GBCICNDP_00522	LMMBOEPA_00290	NJLFGGDK_00590	PJIIENHJ_03606	KANJEMEN_00077	IIPHGADO_01402	JHJDLENO_02330	GHDEJAFC_01882	OKOBICEN_00059	GBFNDGHB_00135	AJONFHNM_00030	ADMKIICK_02427	KINJFBAM_03463	MPHFALEL_00072	EDIMHNID_00669	DNPBDEFN_00054	FMNJIFAA_00030	FNGOOONK_00249	ODEDACDE_01571	HJMJEEGF_02478	PEIJAEHO_02552	MMKKLKEB_00107	ELNMFMFD_00030	ANLFPAFH_00087	DLHBAKIL_00572	BFMAMKPI_03214	HJFAGKMK_02351	KBCALCLE_00455	NCAOPGFP_00437	GEGEGHLD_00207	DBJEOIEG_01998	NJHFBNIK_01754	ANDPLLLC_02421	KCEMJLHF_00951
alr		Alanine racemase, biosynthetic	35	35	1	294	2364				266	1079	1033	GDJPPOFM_00560	GBCICNDP_01775	LMMBOEPA_01848	NJLFGGDK_00631	PJIIENHJ_01183	KANJEMEN_03302	IIPHGADO_03498	JHJDLENO_03236	GHDEJAFC_00808	OKOBICEN_02802	GBFNDGHB_01196	AJONFHNM_02405	ADMKIICK_01993	KINJFBAM_00234	MPHFALEL_00424	EDIMHNID_03767	DNPBDEFN_02874	FMNJIFAA_01363	FNGOOONK_02153	ODEDACDE_02056	HJMJEEGF_02168	PEIJAEHO_02999	MMKKLKEB_03387	ELNMFMFD_03880	ANLFPAFH_01139	DLHBAKIL_01961	BFMAMKPI_04530	HJFAGKMK_03172	KBCALCLE_02054	NCAOPGFP_02015	GEGEGHLD_02197	DBJEOIEG_02159	NJHFBNIK_00910	ANDPLLLC_04327	KCEMJLHF_04266
accC		Biotin carboxylase	35	35	1	294	4631				485	1379	1325	GDJPPOFM_00580	GBCICNDP_00759	LMMBOEPA_03359	NJLFGGDK_00307	PJIIENHJ_00680	KANJEMEN_00892	IIPHGADO_00561	JHJDLENO_03305	GHDEJAFC_00831	OKOBICEN_00850	GBFNDGHB_01956	AJONFHNM_00989	ADMKIICK_03162	KINJFBAM_00973	MPHFALEL_04541	EDIMHNID_04276	DNPBDEFN_00931	FMNJIFAA_01919	FNGOOONK_01128	ODEDACDE_00903	HJMJEEGF_00923	PEIJAEHO_01328	MMKKLKEB_01374	ELNMFMFD_01531	ANLFPAFH_01714	DLHBAKIL_01947	BFMAMKPI_01208	HJFAGKMK_00954	KBCALCLE_02630	NCAOPGFP_00933	GEGEGHLD_01337	DBJEOIEG_01454	NJHFBNIK_04529	ANDPLLLC_00464	KCEMJLHF_03406
ybhL_1		Inner membrane protein YbhL	35	35	1	294	2964				521	653	524	GDJPPOFM_00597	GBCICNDP_03782	LMMBOEPA_02602	NJLFGGDK_00614	PJIIENHJ_01896	KANJEMEN_04184	IIPHGADO_03485	JHJDLENO_01540	GHDEJAFC_02311	OKOBICEN_01717	GBFNDGHB_03843	AJONFHNM_01541	ADMKIICK_00690	KINJFBAM_02673	MPHFALEL_01762	EDIMHNID_02557	DNPBDEFN_01856	FMNJIFAA_03021	FNGOOONK_01529	ODEDACDE_02909	HJMJEEGF_03560	PEIJAEHO_02950	MMKKLKEB_01954	ELNMFMFD_04087	ANLFPAFH_02097	DLHBAKIL_03358	BFMAMKPI_02135	HJFAGKMK_02840	KBCALCLE_02851	NCAOPGFP_01765	GEGEGHLD_01950	DBJEOIEG_00650	NJHFBNIK_03678	ANDPLLLC_03118	KCEMJLHF_02062
pheS		Phenylalanine--tRNA ligase alpha subunit	35	35	1	294	152				452	983	931	GDJPPOFM_00623	GBCICNDP_00241	LMMBOEPA_04325	NJLFGGDK_03001	PJIIENHJ_00148	KANJEMEN_04613	IIPHGADO_01999	JHJDLENO_01933	GHDEJAFC_03279	OKOBICEN_01700	GBFNDGHB_02218	AJONFHNM_02382	ADMKIICK_00454	KINJFBAM_04325	MPHFALEL_03773	EDIMHNID_03703	DNPBDEFN_04545	FMNJIFAA_00719	FNGOOONK_03655	ODEDACDE_00267	HJMJEEGF_03581	PEIJAEHO_00523	MMKKLKEB_00794	ELNMFMFD_02157	ANLFPAFH_02616	DLHBAKIL_03609	BFMAMKPI_00481	HJFAGKMK_00400	KBCALCLE_00549	NCAOPGFP_03475	GEGEGHLD_01453	DBJEOIEG_00380	NJHFBNIK_02104	ANDPLLLC_02078	KCEMJLHF_00602
ppsR		Phosphoenolpyruvate synthase regulatory protein	35	35	1	294	165				272	833	814	GDJPPOFM_00634	GBCICNDP_00252	LMMBOEPA_02730	NJLFGGDK_02939	PJIIENHJ_00159	KANJEMEN_04413	IIPHGADO_01988	JHJDLENO_01922	GHDEJAFC_00714	OKOBICEN_01689	GBFNDGHB_01026	AJONFHNM_02393	ADMKIICK_00465	KINJFBAM_00604	MPHFALEL_02602	EDIMHNID_03714	DNPBDEFN_01150	FMNJIFAA_00708	FNGOOONK_01393	ODEDACDE_00256	HJMJEEGF_02922	PEIJAEHO_00512	MMKKLKEB_00805	ELNMFMFD_02168	ANLFPAFH_03940	DLHBAKIL_00508	BFMAMKPI_00492	HJFAGKMK_00389	KBCALCLE_00560	NCAOPGFP_00995	GEGEGHLD_01464	DBJEOIEG_00391	NJHFBNIK_02093	ANDPLLLC_02089	KCEMJLHF_00613
group_1030		hypothetical protein	35	35	1	294	3597				857	1259	1202	GDJPPOFM_00640	GBCICNDP_01633	LMMBOEPA_00435	NJLFGGDK_00788	PJIIENHJ_01153	KANJEMEN_00138	IIPHGADO_03300	JHJDLENO_02263	GHDEJAFC_00405	OKOBICEN_01395	GBFNDGHB_03928	AJONFHNM_00271	ADMKIICK_03977	KINJFBAM_03376	MPHFALEL_02898	EDIMHNID_01348	DNPBDEFN_01555	FMNJIFAA_00352	FNGOOONK_01895	ODEDACDE_03484	HJMJEEGF_00431	PEIJAEHO_00643	MMKKLKEB_01808	ELNMFMFD_00328	ANLFPAFH_01785	DLHBAKIL_00016	BFMAMKPI_00173	HJFAGKMK_01321	KBCALCLE_00788	NCAOPGFP_00514	GEGEGHLD_03080	DBJEOIEG_00158	NJHFBNIK_01549	ANDPLLLC_03443	KCEMJLHF_02340
fimA_2		Type-1 fimbrial protein, A chain	35	35	1	294	3581				290	557	549	GDJPPOFM_00653	GBCICNDP_01620	LMMBOEPA_00422	NJLFGGDK_03272	PJIIENHJ_02166	KANJEMEN_04023	IIPHGADO_03180	JHJDLENO_02616	GHDEJAFC_00418	OKOBICEN_01382	GBFNDGHB_01686	AJONFHNM_00284	ADMKIICK_03990	KINJFBAM_03363	MPHFALEL_03700	EDIMHNID_01361	DNPBDEFN_02724	FMNJIFAA_02966	FNGOOONK_02814	ODEDACDE_02326	HJMJEEGF_00444	PEIJAEHO_00656	MMKKLKEB_03048	ELNMFMFD_03208	ANLFPAFH_01798	DLHBAKIL_00003	BFMAMKPI_00186	HJFAGKMK_01334	KBCALCLE_02538	NCAOPGFP_00527	GEGEGHLD_03244	DBJEOIEG_00171	NJHFBNIK_01536	ANDPLLLC_03430	KCEMJLHF_02327
lldD		L-lactate dehydrogenase	35	35	1	294	5750				128	1190	1152	GDJPPOFM_00695	GBCICNDP_01615	LMMBOEPA_01423	NJLFGGDK_01094	PJIIENHJ_01013	KANJEMEN_01032	IIPHGADO_02119	JHJDLENO_01196	GHDEJAFC_02182	OKOBICEN_02160	GBFNDGHB_03236	AJONFHNM_02225	ADMKIICK_02696	KINJFBAM_04207	MPHFALEL_01086	EDIMHNID_02838	DNPBDEFN_03652	FMNJIFAA_02161	FNGOOONK_01988	ODEDACDE_01902	HJMJEEGF_02934	PEIJAEHO_02113	MMKKLKEB_02187	ELNMFMFD_02457	ANLFPAFH_02026	DLHBAKIL_01679	BFMAMKPI_02687	HJFAGKMK_01814	KBCALCLE_03618	NCAOPGFP_03205	GEGEGHLD_02397	DBJEOIEG_01978	NJHFBNIK_02900	ANDPLLLC_00145	KCEMJLHF_03718
lldP		L-lactate permease	35	35	1	294	5752				608	1655	1602	GDJPPOFM_00697	GBCICNDP_01617	LMMBOEPA_01425	NJLFGGDK_01096	PJIIENHJ_01015	KANJEMEN_01034	IIPHGADO_03837	JHJDLENO_01198	GHDEJAFC_02180	OKOBICEN_02162	GBFNDGHB_03234	AJONFHNM_02227	ADMKIICK_02694	KINJFBAM_04209	MPHFALEL_01084	EDIMHNID_02840	DNPBDEFN_03654	FMNJIFAA_02163	FNGOOONK_01990	ODEDACDE_01904	HJMJEEGF_02932	PEIJAEHO_02115	MMKKLKEB_02185	ELNMFMFD_02459	ANLFPAFH_02024	DLHBAKIL_01677	BFMAMKPI_04043	HJFAGKMK_01816	KBCALCLE_03620	NCAOPGFP_03207	GEGEGHLD_02399	DBJEOIEG_01980	NJHFBNIK_02902	ANDPLLLC_00147	KCEMJLHF_03716
adiC		Arginine/agmatine antiporter	35	35	1	294	2418				368	1412	1311	GDJPPOFM_00705	GBCICNDP_01350	LMMBOEPA_02161	NJLFGGDK_01015	PJIIENHJ_02376	KANJEMEN_00660	IIPHGADO_01811	JHJDLENO_00987	GHDEJAFC_01753	OKOBICEN_01243	GBFNDGHB_02460	AJONFHNM_01684	ADMKIICK_02040	KINJFBAM_03344	MPHFALEL_01319	EDIMHNID_01557	DNPBDEFN_03146	FMNJIFAA_02500	FNGOOONK_03549	ODEDACDE_01388	HJMJEEGF_02979	PEIJAEHO_01449	MMKKLKEB_02382	ELNMFMFD_02323	ANLFPAFH_01738	DLHBAKIL_01764	BFMAMKPI_01670	HJFAGKMK_01570	KBCALCLE_01573	NCAOPGFP_01469	GEGEGHLD_02539	DBJEOIEG_02361	NJHFBNIK_00957	ANDPLLLC_04280	KCEMJLHF_04313
group_1039		hypothetical protein	35	35	1	294	5902				398	1277	1208	GDJPPOFM_00747	GBCICNDP_01472	LMMBOEPA_03506	NJLFGGDK_01452	PJIIENHJ_03391	KANJEMEN_01066	IIPHGADO_02493	JHJDLENO_01043	GHDEJAFC_02360	OKOBICEN_02707	GBFNDGHB_02636	AJONFHNM_03001	ADMKIICK_03708	KINJFBAM_01239	MPHFALEL_03505	EDIMHNID_02222	DNPBDEFN_01832	FMNJIFAA_02552	FNGOOONK_02438	ODEDACDE_03448	HJMJEEGF_01525	PEIJAEHO_02084	MMKKLKEB_02004	ELNMFMFD_04184	ANLFPAFH_01913	DLHBAKIL_01539	BFMAMKPI_03588	HJFAGKMK_02812	KBCALCLE_01962	NCAOPGFP_01844	GEGEGHLD_02368	DBJEOIEG_01839	NJHFBNIK_03262	ANDPLLLC_00281	KCEMJLHF_03586
lepA		Elongation factor 4	35	35	1	294	6617				257	1799	1745	GDJPPOFM_00757	GBCICNDP_04039	LMMBOEPA_02440	NJLFGGDK_02745	PJIIENHJ_03501	KANJEMEN_03341	IIPHGADO_01066	JHJDLENO_01021	GHDEJAFC_03021	OKOBICEN_01741	GBFNDGHB_04073	AJONFHNM_02229	ADMKIICK_02946	KINJFBAM_03672	MPHFALEL_02015	EDIMHNID_02686	DNPBDEFN_00531	FMNJIFAA_01801	FNGOOONK_01852	ODEDACDE_01235	HJMJEEGF_01290	PEIJAEHO_01436	MMKKLKEB_02026	ELNMFMFD_03910	ANLFPAFH_02366	DLHBAKIL_01315	BFMAMKPI_03494	HJFAGKMK_01461	KBCALCLE_01566	NCAOPGFP_01445	GEGEGHLD_01616	DBJEOIEG_01667	NJHFBNIK_03412	ANDPLLLC_01184	KCEMJLHF_01841
yhjX		L-lactate transporter	35	35	1	294	6607				209	1196	1154	GDJPPOFM_00766	GBCICNDP_04125	LMMBOEPA_02303	NJLFGGDK_01662	PJIIENHJ_02576	KANJEMEN_00801	IIPHGADO_01057	JHJDLENO_01030	GHDEJAFC_02198	OKOBICEN_01732	GBFNDGHB_02683	AJONFHNM_02238	ADMKIICK_02937	KINJFBAM_03663	MPHFALEL_02024	EDIMHNID_02677	DNPBDEFN_00540	FMNJIFAA_01810	FNGOOONK_01861	ODEDACDE_01244	HJMJEEGF_01299	PEIJAEHO_01427	MMKKLKEB_02017	ELNMFMFD_03138	ANLFPAFH_02375	DLHBAKIL_01306	BFMAMKPI_02696	HJFAGKMK_01470	KBCALCLE_01557	NCAOPGFP_01454	GEGEGHLD_01607	DBJEOIEG_01676	NJHFBNIK_03403	ANDPLLLC_01193	KCEMJLHF_01832
group_1042		hypothetical protein	35	35	1	294	2455				545	857	844	GDJPPOFM_00782	GBCICNDP_02119	LMMBOEPA_01595	NJLFGGDK_02062	PJIIENHJ_02064	KANJEMEN_00441	IIPHGADO_00456	JHJDLENO_00290	GHDEJAFC_00561	OKOBICEN_00654	GBFNDGHB_01665	AJONFHNM_01092	ADMKIICK_00807	KINJFBAM_00183	MPHFALEL_00784	EDIMHNID_01593	DNPBDEFN_00802	FMNJIFAA_01459	FNGOOONK_00943	ODEDACDE_02443	HJMJEEGF_00786	PEIJAEHO_01236	MMKKLKEB_03192	ELNMFMFD_02836	ANLFPAFH_00839	DLHBAKIL_00623	BFMAMKPI_00844	HJFAGKMK_01908	KBCALCLE_01670	NCAOPGFP_00826	GEGEGHLD_02459	DBJEOIEG_01027	NJHFBNIK_00993	ANDPLLLC_04247	KCEMJLHF_04350
thiC		Phosphomethylpyrimidine synthase	35	35	1	294	834				1289	1895	1863	GDJPPOFM_00823	GBCICNDP_02005	LMMBOEPA_03228	NJLFGGDK_00970	PJIIENHJ_00370	KANJEMEN_00201	IIPHGADO_00514	JHJDLENO_01648	GHDEJAFC_03100	OKOBICEN_01532	GBFNDGHB_01745	AJONFHNM_02049	ADMKIICK_03035	KINJFBAM_00464	MPHFALEL_01658	EDIMHNID_04637	DNPBDEFN_01809	FMNJIFAA_00946	FNGOOONK_03360	ODEDACDE_01823	HJMJEEGF_01808	PEIJAEHO_02408	MMKKLKEB_02094	ELNMFMFD_02467	ANLFPAFH_01284	DLHBAKIL_03429	BFMAMKPI_03628	HJFAGKMK_01768	KBCALCLE_02033	NCAOPGFP_01885	GEGEGHLD_01861	DBJEOIEG_02455	NJHFBNIK_04640	ANDPLLLC_04389	KCEMJLHF_04185
dnaG		DNA primase	35	35	1	294	4508				662	1745	1696	GDJPPOFM_00832	GBCICNDP_01862	LMMBOEPA_01966	NJLFGGDK_01645	PJIIENHJ_03151	KANJEMEN_00835	IIPHGADO_02812	JHJDLENO_03659	GHDEJAFC_03205	OKOBICEN_03538	GBFNDGHB_02989	AJONFHNM_03995	ADMKIICK_01371	KINJFBAM_00314	MPHFALEL_03742	EDIMHNID_00441	DNPBDEFN_01968	FMNJIFAA_03723	FNGOOONK_02055	ODEDACDE_03106	HJMJEEGF_01927	PEIJAEHO_01586	MMKKLKEB_02144	ELNMFMFD_03430	ANLFPAFH_01901	DLHBAKIL_01747	BFMAMKPI_01797	HJFAGKMK_03271	KBCALCLE_01801	NCAOPGFP_02119	GEGEGHLD_02256	DBJEOIEG_01801	NJHFBNIK_00508	ANDPLLLC_00631	KCEMJLHF_03233
eno		Enolase	35	35	1	294	6069				227	1328	1268	GDJPPOFM_00843	GBCICNDP_01600	LMMBOEPA_03007	NJLFGGDK_01788	PJIIENHJ_04442	KANJEMEN_02088	IIPHGADO_02985	JHJDLENO_03791	GHDEJAFC_03766	OKOBICEN_03886	GBFNDGHB_03935	AJONFHNM_01003	ADMKIICK_03261	KINJFBAM_04544	MPHFALEL_00310	EDIMHNID_00182	DNPBDEFN_03986	FMNJIFAA_03948	FNGOOONK_01691	ODEDACDE_04348	HJMJEEGF_03995	PEIJAEHO_03884	MMKKLKEB_01986	ELNMFMFD_04000	ANLFPAFH_00982	DLHBAKIL_00816	BFMAMKPI_03969	HJFAGKMK_03931	KBCALCLE_03891	NCAOPGFP_03768	GEGEGHLD_04091	DBJEOIEG_04010	NJHFBNIK_00249	ANDPLLLC_00901	KCEMJLHF_02971
rlmD		23S rRNA (uracil(1939)-C(5))-methyltransferase RlmD	35	35	1	294	6055				410	1295	1260	GDJPPOFM_00849	GBCICNDP_01594	LMMBOEPA_02417	NJLFGGDK_01782	PJIIENHJ_00483	KANJEMEN_02094	IIPHGADO_02991	JHJDLENO_03695	GHDEJAFC_01104	OKOBICEN_02204	GBFNDGHB_02176	AJONFHNM_01009	ADMKIICK_03255	KINJFBAM_01383	MPHFALEL_00316	EDIMHNID_00188	DNPBDEFN_01452	FMNJIFAA_01934	FNGOOONK_01685	ODEDACDE_02139	HJMJEEGF_01274	PEIJAEHO_01362	MMKKLKEB_01980	ELNMFMFD_00675	ANLFPAFH_00976	DLHBAKIL_00822	BFMAMKPI_01507	HJFAGKMK_01455	KBCALCLE_01443	NCAOPGFP_01346	GEGEGHLD_01560	DBJEOIEG_01579	NJHFBNIK_00255	ANDPLLLC_00890	KCEMJLHF_02977
nrdE		Ribonucleoside-diphosphate reductase 2 subunit alpha	35	35	1	294	6230				452	2117	2021	GDJPPOFM_00869	GBCICNDP_01152	LMMBOEPA_01361	NJLFGGDK_03330	PJIIENHJ_02281	KANJEMEN_03963	IIPHGADO_02050	JHJDLENO_00647	GHDEJAFC_01423	OKOBICEN_00102	GBFNDGHB_00232	AJONFHNM_01518	ADMKIICK_03406	KINJFBAM_04509	MPHFALEL_00618	EDIMHNID_00037	DNPBDEFN_01793	FMNJIFAA_00540	FNGOOONK_02111	ODEDACDE_01266	HJMJEEGF_02015	PEIJAEHO_00452	MMKKLKEB_01405	ELNMFMFD_00580	ANLFPAFH_01468	DLHBAKIL_01565	BFMAMKPI_00868	HJFAGKMK_00272	KBCALCLE_00732	NCAOPGFP_01057	GEGEGHLD_00287	DBJEOIEG_01051	NJHFBNIK_00104	ANDPLLLC_01046	KCEMJLHF_02827
group_1054		Extracellular exo-alpha-(1->5)-L-arabinofuranosidase	35	35	1	294	2092				356	980	933	GDJPPOFM_00891	GBCICNDP_03394	LMMBOEPA_00372	NJLFGGDK_01335	PJIIENHJ_00302	KANJEMEN_01540	IIPHGADO_02124	JHJDLENO_02094	GHDEJAFC_03919	OKOBICEN_02219	GBFNDGHB_01728	AJONFHNM_03731	ADMKIICK_01193	KINJFBAM_04431	MPHFALEL_00268	EDIMHNID_01218	DNPBDEFN_02913	FMNJIFAA_01298	FNGOOONK_01037	ODEDACDE_02569	HJMJEEGF_01872	PEIJAEHO_03440	MMKKLKEB_03039	ELNMFMFD_00422	ANLFPAFH_02077	DLHBAKIL_00690	BFMAMKPI_00939	HJFAGKMK_00884	KBCALCLE_02591	NCAOPGFP_03368	GEGEGHLD_01913	DBJEOIEG_01099	NJHFBNIK_00742	ANDPLLLC_03836	KCEMJLHF_00145
rclC		Inner membrane protein RclC	35	35	1	294	3500				140	560	539	GDJPPOFM_00914	GBCICNDP_03069	LMMBOEPA_01049	NJLFGGDK_01637	PJIIENHJ_02367	KANJEMEN_03266	IIPHGADO_01445	JHJDLENO_03213	GHDEJAFC_02709	OKOBICEN_01444	GBFNDGHB_02884	AJONFHNM_01904	ADMKIICK_04011	KINJFBAM_00804	MPHFALEL_02849	EDIMHNID_01381	DNPBDEFN_03209	FMNJIFAA_02287	FNGOOONK_01931	ODEDACDE_01601	HJMJEEGF_01688	PEIJAEHO_01730	MMKKLKEB_02031	ELNMFMFD_02384	ANLFPAFH_04098	DLHBAKIL_03162	BFMAMKPI_01884	HJFAGKMK_01697	KBCALCLE_02300	NCAOPGFP_03629	GEGEGHLD_01820	DBJEOIEG_02630	NJHFBNIK_01515	ANDPLLLC_03345	KCEMJLHF_02306
ybdG		Miniconductance mechanosensitive channel YbdG	35	35	1	294	3496				287	1247	1206	GDJPPOFM_00917	GBCICNDP_03066	LMMBOEPA_01046	NJLFGGDK_01640	PJIIENHJ_02364	KANJEMEN_01551	IIPHGADO_01442	JHJDLENO_03216	GHDEJAFC_02706	OKOBICEN_01441	GBFNDGHB_02881	AJONFHNM_01907	ADMKIICK_04014	KINJFBAM_00807	MPHFALEL_02846	EDIMHNID_01384	DNPBDEFN_03212	FMNJIFAA_02290	FNGOOONK_01928	ODEDACDE_01604	HJMJEEGF_01685	PEIJAEHO_01727	MMKKLKEB_02034	ELNMFMFD_02387	ANLFPAFH_04101	DLHBAKIL_03159	BFMAMKPI_01887	HJFAGKMK_01700	KBCALCLE_02297	NCAOPGFP_02564	GEGEGHLD_01817	DBJEOIEG_02633	NJHFBNIK_01512	ANDPLLLC_03342	KCEMJLHF_02303
group_1060		hypothetical protein	35	35	1	294	4580				293	719	697	GDJPPOFM_00933	GBCICNDP_00712	LMMBOEPA_01614	NJLFGGDK_00666	PJIIENHJ_02236	KANJEMEN_02994	IIPHGADO_00422	JHJDLENO_00316	GHDEJAFC_01492	OKOBICEN_03000	GBFNDGHB_00391	AJONFHNM_03351	ADMKIICK_01304	KINJFBAM_03193	MPHFALEL_03495	EDIMHNID_00508	DNPBDEFN_03144	FMNJIFAA_00659	FNGOOONK_02370	ODEDACDE_03095	HJMJEEGF_00996	PEIJAEHO_01850	MMKKLKEB_01168	ELNMFMFD_02851	ANLFPAFH_00772	DLHBAKIL_00723	BFMAMKPI_00802	HJFAGKMK_02073	KBCALCLE_02480	NCAOPGFP_01640	GEGEGHLD_01214	DBJEOIEG_01279	NJHFBNIK_00575	ANDPLLLC_00570	KCEMJLHF_03300
truB		tRNA pseudouridine synthase B	35	35	1	294	4587				644	944	926	GDJPPOFM_00940	GBCICNDP_00719	LMMBOEPA_01607	NJLFGGDK_02994	PJIIENHJ_02930	KANJEMEN_03791	IIPHGADO_00415	JHJDLENO_00309	GHDEJAFC_04362	OKOBICEN_03007	GBFNDGHB_00398	AJONFHNM_03344	ADMKIICK_01297	KINJFBAM_03186	MPHFALEL_03432	EDIMHNID_00515	DNPBDEFN_03137	FMNJIFAA_00652	FNGOOONK_02377	ODEDACDE_03102	HJMJEEGF_00989	PEIJAEHO_01843	MMKKLKEB_01161	ELNMFMFD_02844	ANLFPAFH_00765	DLHBAKIL_03118	BFMAMKPI_00795	HJFAGKMK_03241	KBCALCLE_04153	NCAOPGFP_01633	GEGEGHLD_01207	DBJEOIEG_01272	NJHFBNIK_00582	ANDPLLLC_00563	KCEMJLHF_03307
pdxB		Erythronate-4-phosphate dehydrogenase	35	35	1	294	1341				842	1250	1130	GDJPPOFM_00965	GBCICNDP_01902	LMMBOEPA_02917	NJLFGGDK_01405	PJIIENHJ_02919	KANJEMEN_01767	IIPHGADO_02529	JHJDLENO_03142	GHDEJAFC_01829	OKOBICEN_01413	GBFNDGHB_01398	AJONFHNM_02495	ADMKIICK_01894	KINJFBAM_01844	MPHFALEL_02799	EDIMHNID_01867	DNPBDEFN_02056	FMNJIFAA_03818	FNGOOONK_01820	ODEDACDE_02260	HJMJEEGF_01434	PEIJAEHO_01886	MMKKLKEB_02471	ELNMFMFD_03312	ANLFPAFH_03570	DLHBAKIL_01458	BFMAMKPI_02785	HJFAGKMK_02070	KBCALCLE_01701	NCAOPGFP_01570	GEGEGHLD_01699	DBJEOIEG_01784	NJHFBNIK_02252	ANDPLLLC_01409	KCEMJLHF_01628
malT_1		HTH-type transcriptional regulator MalT	35	35	1	294	4413				392	683	674	GDJPPOFM_00982	GBCICNDP_02473	LMMBOEPA_00069	NJLFGGDK_00049	PJIIENHJ_02993	KANJEMEN_01002	IIPHGADO_02747	JHJDLENO_00078	GHDEJAFC_03248	OKOBICEN_02403	GBFNDGHB_01996	AJONFHNM_02929	ADMKIICK_01458	KINJFBAM_02171	MPHFALEL_00114	EDIMHNID_00354	DNPBDEFN_01976	FMNJIFAA_02826	FNGOOONK_03275	ODEDACDE_00196	HJMJEEGF_02151	PEIJAEHO_00393	MMKKLKEB_02651	ELNMFMFD_00832	ANLFPAFH_00584	DLHBAKIL_02079	BFMAMKPI_01901	HJFAGKMK_02169	KBCALCLE_03573	NCAOPGFP_02204	GEGEGHLD_00881	DBJEOIEG_00347	NJHFBNIK_00421	ANDPLLLC_00720	KCEMJLHF_03145
steT		Serine/threonine exchanger SteT	35	35	1	294	4415				512	1499	1463	GDJPPOFM_00984	GBCICNDP_02475	LMMBOEPA_00067	NJLFGGDK_00051	PJIIENHJ_02995	KANJEMEN_01004	IIPHGADO_02745	JHJDLENO_00080	GHDEJAFC_03246	OKOBICEN_02401	GBFNDGHB_01998	AJONFHNM_02927	ADMKIICK_01456	KINJFBAM_02169	MPHFALEL_00112	EDIMHNID_00356	DNPBDEFN_01978	FMNJIFAA_02824	FNGOOONK_03277	ODEDACDE_00194	HJMJEEGF_02153	PEIJAEHO_00395	MMKKLKEB_02649	ELNMFMFD_00830	ANLFPAFH_00582	DLHBAKIL_02077	BFMAMKPI_01903	HJFAGKMK_02171	KBCALCLE_03571	NCAOPGFP_02202	GEGEGHLD_00883	DBJEOIEG_00349	NJHFBNIK_00423	ANDPLLLC_00718	KCEMJLHF_03147
feaB		Phenylacetaldehyde dehydrogenase	35	35	1	294	4418				500	1484	1437	GDJPPOFM_00987	GBCICNDP_01048	LMMBOEPA_00064	NJLFGGDK_00054	PJIIENHJ_02998	KANJEMEN_01007	IIPHGADO_03938	JHJDLENO_00083	GHDEJAFC_03243	OKOBICEN_02398	GBFNDGHB_02001	AJONFHNM_02924	ADMKIICK_01453	KINJFBAM_02166	MPHFALEL_00109	EDIMHNID_00359	DNPBDEFN_01981	FMNJIFAA_01641	FNGOOONK_00979	ODEDACDE_00191	HJMJEEGF_02156	PEIJAEHO_00398	MMKKLKEB_02646	ELNMFMFD_00827	ANLFPAFH_00579	DLHBAKIL_02074	BFMAMKPI_01906	HJFAGKMK_02174	KBCALCLE_03568	NCAOPGFP_02199	GEGEGHLD_00886	DBJEOIEG_00352	NJHFBNIK_00426	ANDPLLLC_00715	KCEMJLHF_03150
bglA		6-phospho-beta-glucosidase BglA	35	35	1	294	4331				554	1433	1404	GDJPPOFM_01036	GBCICNDP_01834	LMMBOEPA_02361	NJLFGGDK_03515	PJIIENHJ_00921	KANJEMEN_00778	IIPHGADO_01266	JHJDLENO_01062	GHDEJAFC_01580	OKOBICEN_01936	GBFNDGHB_01508	AJONFHNM_02345	ADMKIICK_01529	KINJFBAM_02242	MPHFALEL_01329	EDIMHNID_00283	DNPBDEFN_03369	FMNJIFAA_02067	FNGOOONK_02463	ODEDACDE_02211	HJMJEEGF_01982	PEIJAEHO_02224	MMKKLKEB_02043	ELNMFMFD_02653	ANLFPAFH_02280	DLHBAKIL_03884	BFMAMKPI_03793	HJFAGKMK_02052	KBCALCLE_01775	NCAOPGFP_02057	GEGEGHLD_01750	DBJEOIEG_01846	NJHFBNIK_00350	ANDPLLLC_00793	KCEMJLHF_03074
ybiO		Moderate conductance mechanosensitive channel YbiO	35	35	1	294	2941				650	2222	2175	GDJPPOFM_01056	GBCICNDP_01248	LMMBOEPA_01541	NJLFGGDK_03708	PJIIENHJ_03381	KANJEMEN_03296	IIPHGADO_02554	JHJDLENO_01379	GHDEJAFC_02044	OKOBICEN_01103	GBFNDGHB_02149	AJONFHNM_02278	ADMKIICK_00672	KINJFBAM_02655	MPHFALEL_00558	EDIMHNID_02539	DNPBDEFN_02605	FMNJIFAA_01580	FNGOOONK_01701	ODEDACDE_03145	HJMJEEGF_01224	PEIJAEHO_01349	MMKKLKEB_02974	ELNMFMFD_02285	ANLFPAFH_01489	DLHBAKIL_02292	BFMAMKPI_01494	HJFAGKMK_01152	KBCALCLE_02016	NCAOPGFP_01333	GEGEGHLD_03994	DBJEOIEG_02527	NJHFBNIK_03696	ANDPLLLC_03099	KCEMJLHF_02044
group_1071		hypothetical protein	35	35	1	294	2606			Hypothetical protein with no hits to refseq/uniprot/clusters/cdd/tigrfams/pfam overlapping another protein with hits	314	764	742	GDJPPOFM_01077	GBCICNDP_02657	LMMBOEPA_02220	NJLFGGDK_03348	PJIIENHJ_02356	KANJEMEN_02672	IIPHGADO_02317	JHJDLENO_02720	GHDEJAFC_02499	OKOBICEN_03185	GBFNDGHB_02485	AJONFHNM_04006	ADMKIICK_00943	KINJFBAM_02603	MPHFALEL_04684	EDIMHNID_01729	DNPBDEFN_03362	FMNJIFAA_03462	FNGOOONK_03688	ODEDACDE_02894	HJMJEEGF_02722	PEIJAEHO_03172	MMKKLKEB_03521	ELNMFMFD_03851	ANLFPAFH_03592	DLHBAKIL_03582	BFMAMKPI_03648	HJFAGKMK_02867	KBCALCLE_03960	NCAOPGFP_02761	GEGEGHLD_03483	DBJEOIEG_02937	NJHFBNIK_01129	ANDPLLLC_04129	KCEMJLHF_04486
group_1072		hypothetical protein	35	35	1	294	3760				566	1094	1072	GDJPPOFM_01088	GBCICNDP_00775	LMMBOEPA_00562	NJLFGGDK_01816	PJIIENHJ_00856	KANJEMEN_03982	IIPHGADO_00242	JHJDLENO_00940	GHDEJAFC_03928	OKOBICEN_01144	GBFNDGHB_03116	AJONFHNM_00123	ADMKIICK_03824	KINJFBAM_02716	MPHFALEL_00017	EDIMHNID_01993	DNPBDEFN_03030	FMNJIFAA_00251	FNGOOONK_00673	ODEDACDE_01654	HJMJEEGF_01308	PEIJAEHO_02338	MMKKLKEB_00192	ELNMFMFD_00880	ANLFPAFH_02443	DLHBAKIL_01221	BFMAMKPI_02152	HJFAGKMK_03466	KBCALCLE_00375	NCAOPGFP_00030	GEGEGHLD_02129	DBJEOIEG_02019	NJHFBNIK_03159	ANDPLLLC_03598	KCEMJLHF_02492
degP		Periplasmic serine endoprotease DegP	35	35	1	294	2016				509	1457	1401	GDJPPOFM_01094	GBCICNDP_01272	LMMBOEPA_00557	NJLFGGDK_03277	PJIIENHJ_03180	KANJEMEN_00765	IIPHGADO_00528	JHJDLENO_00530	GHDEJAFC_00861	OKOBICEN_04245	GBFNDGHB_01377	AJONFHNM_00921	ADMKIICK_01255	KINJFBAM_03842	MPHFALEL_00994	EDIMHNID_04137	DNPBDEFN_03776	FMNJIFAA_01248	FNGOOONK_01111	ODEDACDE_01309	HJMJEEGF_01344	PEIJAEHO_01014	MMKKLKEB_01442	ELNMFMFD_01486	ANLFPAFH_01271	DLHBAKIL_02355	BFMAMKPI_03832	HJFAGKMK_00938	KBCALCLE_01521	NCAOPGFP_03459	GEGEGHLD_01082	DBJEOIEG_03848	NJHFBNIK_00804	ANDPLLLC_03773	KCEMJLHF_00207
cdaR		Carbohydrate diacid regulator	35	35	1	294	2015				533	1157	1116	GDJPPOFM_01095	GBCICNDP_01271	LMMBOEPA_00556	NJLFGGDK_03278	PJIIENHJ_03179	KANJEMEN_00766	IIPHGADO_00529	JHJDLENO_00529	GHDEJAFC_00860	OKOBICEN_02117	GBFNDGHB_01376	AJONFHNM_00922	ADMKIICK_01256	KINJFBAM_03841	MPHFALEL_00995	EDIMHNID_04136	DNPBDEFN_03775	FMNJIFAA_01247	FNGOOONK_01110	ODEDACDE_01308	HJMJEEGF_01343	PEIJAEHO_01013	MMKKLKEB_01443	ELNMFMFD_01485	ANLFPAFH_01270	DLHBAKIL_02356	BFMAMKPI_01522	HJFAGKMK_00937	KBCALCLE_01520	NCAOPGFP_03460	GEGEGHLD_01083	DBJEOIEG_01642	NJHFBNIK_00805	ANDPLLLC_03772	KCEMJLHF_00208
group_1075		hypothetical protein	35	35	1	294	2664				527	674	552	GDJPPOFM_01109	GBCICNDP_02191	LMMBOEPA_02285	NJLFGGDK_01996	PJIIENHJ_02034	KANJEMEN_01354	IIPHGADO_02741	JHJDLENO_01662	GHDEJAFC_01867	OKOBICEN_02812	GBFNDGHB_02589	AJONFHNM_02702	ADMKIICK_00980	KINJFBAM_02269	MPHFALEL_02083	EDIMHNID_00979	DNPBDEFN_02339	FMNJIFAA_03099	FNGOOONK_02474	ODEDACDE_03398	HJMJEEGF_02760	PEIJAEHO_02425	MMKKLKEB_03118	ELNMFMFD_03347	ANLFPAFH_02433	DLHBAKIL_02186	BFMAMKPI_02524	HJFAGKMK_02280	KBCALCLE_02319	NCAOPGFP_02795	GEGEGHLD_02579	DBJEOIEG_03345	NJHFBNIK_01166	ANDPLLLC_04082	KCEMJLHF_04523
rna		Ribonuclease I	35	35	1	294	3168				392	806	794	GDJPPOFM_01117	GBCICNDP_01790	LMMBOEPA_01245	NJLFGGDK_02908	PJIIENHJ_00033	KANJEMEN_00738	IIPHGADO_01641	JHJDLENO_01973	GHDEJAFC_00769	OKOBICEN_01834	GBFNDGHB_00159	AJONFHNM_00610	ADMKIICK_04062	KINJFBAM_01340	MPHFALEL_02044	EDIMHNID_01432	DNPBDEFN_01201	FMNJIFAA_00475	FNGOOONK_00735	ODEDACDE_02954	HJMJEEGF_01575	PEIJAEHO_01604	MMKKLKEB_02419	ELNMFMFD_00101	ANLFPAFH_00166	DLHBAKIL_02315	BFMAMKPI_00390	HJFAGKMK_02614	KBCALCLE_00051	NCAOPGFP_02568	GEGEGHLD_02087	DBJEOIEG_01370	NJHFBNIK_01464	ANDPLLLC_03297	KCEMJLHF_02255
group_1078		putative zinc-binding alcohol dehydrogenase	35	35	1	294	3170				467	1238	1199	GDJPPOFM_01119	GBCICNDP_01792	LMMBOEPA_01243	NJLFGGDK_02910	PJIIENHJ_00035	KANJEMEN_00736	IIPHGADO_01643	JHJDLENO_01975	GHDEJAFC_00771	OKOBICEN_01832	GBFNDGHB_00157	AJONFHNM_00612	ADMKIICK_04060	KINJFBAM_01338	MPHFALEL_02042	EDIMHNID_01430	DNPBDEFN_01203	FMNJIFAA_00477	FNGOOONK_00733	ODEDACDE_02952	HJMJEEGF_01573	PEIJAEHO_01602	MMKKLKEB_02417	ELNMFMFD_00099	ANLFPAFH_00168	DLHBAKIL_02313	BFMAMKPI_00392	HJFAGKMK_02616	KBCALCLE_00053	NCAOPGFP_02566	GEGEGHLD_02085	DBJEOIEG_01372	NJHFBNIK_01466	ANDPLLLC_03299	KCEMJLHF_02257
group_1082		hypothetical protein	35	35	1	294	6539				650	2192	2073	GDJPPOFM_01146	GBCICNDP_00867	LMMBOEPA_03439	NJLFGGDK_03184	PJIIENHJ_03705	KANJEMEN_04550	IIPHGADO_00733	JHJDLENO_01435	GHDEJAFC_04223	OKOBICEN_02034	GBFNDGHB_04309	AJONFHNM_01748	ADMKIICK_04463	KINJFBAM_00526	MPHFALEL_01371	EDIMHNID_02619	DNPBDEFN_04493	FMNJIFAA_01973	FNGOOONK_02361	ODEDACDE_00944	HJMJEEGF_03160	PEIJAEHO_02591	MMKKLKEB_01576	ELNMFMFD_03776	ANLFPAFH_01172	DLHBAKIL_04099	BFMAMKPI_01003	HJFAGKMK_01350	KBCALCLE_01242	NCAOPGFP_02883	GEGEGHLD_04168	DBJEOIEG_01816	NJHFBNIK_03345	ANDPLLLC_01252	KCEMJLHF_01774
kdgT_1		2-keto-3-deoxygluconate permease	35	35	1	294	3132				584	953	935	GDJPPOFM_01158	GBCICNDP_00224	LMMBOEPA_01699	NJLFGGDK_01034	PJIIENHJ_04083	KANJEMEN_03210	IIPHGADO_03980	JHJDLENO_00717	GHDEJAFC_00637	OKOBICEN_00257	GBFNDGHB_00776	AJONFHNM_00768	ADMKIICK_04096	KINJFBAM_04691	MPHFALEL_00673	EDIMHNID_01466	DNPBDEFN_00250	FMNJIFAA_01882	FNGOOONK_01456	ODEDACDE_01373	HJMJEEGF_00209	PEIJAEHO_02039	MMKKLKEB_02235	ELNMFMFD_00135	ANLFPAFH_00132	DLHBAKIL_00071	BFMAMKPI_00356	HJFAGKMK_02026	KBCALCLE_00017	NCAOPGFP_01273	GEGEGHLD_00641	DBJEOIEG_00287	NJHFBNIK_01430	ANDPLLLC_03262	KCEMJLHF_02221
malT_2		HTH-type transcriptional regulator MalT	35	35	1	294	1129				455	2705	2579	GDJPPOFM_01160	GBCICNDP_02366	LMMBOEPA_01869	NJLFGGDK_04511	PJIIENHJ_02646	KANJEMEN_02413	IIPHGADO_02925	JHJDLENO_02852	GHDEJAFC_02011	OKOBICEN_02613	GBFNDGHB_02186	AJONFHNM_00409	ADMKIICK_03662	KINJFBAM_01285	MPHFALEL_02831	EDIMHNID_02268	DNPBDEFN_00307	FMNJIFAA_00441	FNGOOONK_01218	ODEDACDE_00332	HJMJEEGF_03796	PEIJAEHO_02495	MMKKLKEB_03601	ELNMFMFD_03449	ANLFPAFH_03199	DLHBAKIL_03578	BFMAMKPI_00624	HJFAGKMK_03332	KBCALCLE_02553	NCAOPGFP_00356	GEGEGHLD_00472	DBJEOIEG_02757	NJHFBNIK_03216	ANDPLLLC_00328	KCEMJLHF_03541
ttuB_3		Putative tartrate transporter	35	35	1	294	5523				272	1376	1335	GDJPPOFM_01168	GBCICNDP_02626	LMMBOEPA_03697	NJLFGGDK_03885	PJIIENHJ_04088	KANJEMEN_03214	IIPHGADO_03647	JHJDLENO_03691	GHDEJAFC_04173	OKOBICEN_03822	GBFNDGHB_00578	AJONFHNM_03199	ADMKIICK_01733	KINJFBAM_04520	MPHFALEL_02335	EDIMHNID_03657	DNPBDEFN_02985	FMNJIFAA_01045	FNGOOONK_00768	ODEDACDE_02598	HJMJEEGF_00651	PEIJAEHO_01021	MMKKLKEB_04256	ELNMFMFD_01231	ANLFPAFH_03956	DLHBAKIL_00586	BFMAMKPI_03877	HJFAGKMK_00628	KBCALCLE_02622	NCAOPGFP_03824	GEGEGHLD_04108	DBJEOIEG_01319	NJHFBNIK_02571	ANDPLLLC_02849	KCEMJLHF_00374
tpx_2		Thiol peroxidase	35	35	1	294	518				386	518	514	GDJPPOFM_01189	GBCICNDP_00181	LMMBOEPA_02835	NJLFGGDK_00123	PJIIENHJ_03293	KANJEMEN_01889	IIPHGADO_00801	JHJDLENO_03270	GHDEJAFC_01997	OKOBICEN_00865	GBFNDGHB_00117	AJONFHNM_00048	ADMKIICK_02445	KINJFBAM_00108	MPHFALEL_03468	EDIMHNID_00687	DNPBDEFN_00036	FMNJIFAA_00048	FNGOOONK_00003	ODEDACDE_00299	HJMJEEGF_02900	PEIJAEHO_00202	MMKKLKEB_00089	ELNMFMFD_00048	ANLFPAFH_00105	DLHBAKIL_00554	BFMAMKPI_00429	HJFAGKMK_00969	KBCALCLE_03151	NCAOPGFP_00455	GEGEGHLD_00189	DBJEOIEG_02654	NJHFBNIK_01772	ANDPLLLC_02403	KCEMJLHF_00933
priA		Primosomal protein N'	35	35	1	294	1000				1100	2198	2145	GDJPPOFM_01193	GBCICNDP_02107	LMMBOEPA_01548	NJLFGGDK_00564	PJIIENHJ_01323	KANJEMEN_00229	IIPHGADO_00777	JHJDLENO_02199	GHDEJAFC_01719	OKOBICEN_02065	GBFNDGHB_03330	AJONFHNM_01226	ADMKIICK_00240	KINJFBAM_03682	MPHFALEL_01438	EDIMHNID_03559	DNPBDEFN_02207	FMNJIFAA_02342	FNGOOONK_02343	ODEDACDE_03786	HJMJEEGF_02019	PEIJAEHO_02259	MMKKLKEB_01715	ELNMFMFD_01787	ANLFPAFH_01383	DLHBAKIL_02545	BFMAMKPI_03237	HJFAGKMK_01174	KBCALCLE_02140	NCAOPGFP_02140	GEGEGHLD_02325	DBJEOIEG_01525	NJHFBNIK_04263	ANDPLLLC_04458	KCEMJLHF_04120
group_1091		hypothetical protein	35	35	1	294	1002				377	662	653	GDJPPOFM_01195	GBCICNDP_02105	LMMBOEPA_01550	NJLFGGDK_00562	PJIIENHJ_01321	KANJEMEN_00227	IIPHGADO_00775	JHJDLENO_04460	GHDEJAFC_01717	OKOBICEN_02067	GBFNDGHB_03332	AJONFHNM_01228	ADMKIICK_00238	KINJFBAM_03680	MPHFALEL_01440	EDIMHNID_03557	DNPBDEFN_02205	FMNJIFAA_02344	FNGOOONK_02345	ODEDACDE_03784	HJMJEEGF_02017	PEIJAEHO_02257	MMKKLKEB_01717	ELNMFMFD_01789	ANLFPAFH_01381	DLHBAKIL_02463	BFMAMKPI_03235	HJFAGKMK_01176	KBCALCLE_02142	NCAOPGFP_02142	GEGEGHLD_02323	DBJEOIEG_01527	NJHFBNIK_04261	ANDPLLLC_04456	KCEMJLHF_04122
hutG		Formimidoylglutamase	35	35	1	294	2984				524	941	916	GDJPPOFM_01215	GBCICNDP_03970	LMMBOEPA_01877	NJLFGGDK_01735	PJIIENHJ_02851	KANJEMEN_04541	IIPHGADO_02132	JHJDLENO_02461	GHDEJAFC_02137	OKOBICEN_01076	GBFNDGHB_04012	AJONFHNM_01570	ADMKIICK_00710	KINJFBAM_02693	MPHFALEL_02836	EDIMHNID_02577	DNPBDEFN_01875	FMNJIFAA_03209	FNGOOONK_04044	ODEDACDE_01595	HJMJEEGF_04031	PEIJAEHO_01380	MMKKLKEB_01907	ELNMFMFD_00786	ANLFPAFH_02119	DLHBAKIL_01813	BFMAMKPI_03395	HJFAGKMK_01506	KBCALCLE_01828	NCAOPGFP_01083	GEGEGHLD_02838	DBJEOIEG_00630	NJHFBNIK_03658	ANDPLLLC_03137	KCEMJLHF_02083
waaA		3-deoxy-D-manno-octulosonic acid transferase	35	35	1	294	5715				437	1277	1183	GDJPPOFM_01231	GBCICNDP_00139	LMMBOEPA_00707	NJLFGGDK_03813	PJIIENHJ_03281	KANJEMEN_01298	IIPHGADO_03140	JHJDLENO_03880	GHDEJAFC_00053	OKOBICEN_02455	GBFNDGHB_01048	AJONFHNM_01324	ADMKIICK_02726	KINJFBAM_04177	MPHFALEL_00768	EDIMHNID_03126	DNPBDEFN_00355	FMNJIFAA_01716	FNGOOONK_00501	ODEDACDE_00822	HJMJEEGF_00618	PEIJAEHO_00924	MMKKLKEB_01932	ELNMFMFD_00723	ANLFPAFH_00295	DLHBAKIL_02888	BFMAMKPI_02427	HJFAGKMK_00625	KBCALCLE_02661	NCAOPGFP_01093	GEGEGHLD_01353	DBJEOIEG_00718	NJHFBNIK_02870	ANDPLLLC_00114	KCEMJLHF_03748
cadA		Inducible lysine decarboxylase	35	35	1	294	6593				1391	2144	2114	GDJPPOFM_01252	GBCICNDP_02251	LMMBOEPA_02643	NJLFGGDK_03910	PJIIENHJ_03639	KANJEMEN_02647	IIPHGADO_02252	JHJDLENO_03228	GHDEJAFC_00385	OKOBICEN_03172	GBFNDGHB_02129	AJONFHNM_01554	ADMKIICK_04419	KINJFBAM_01653	MPHFALEL_03513	EDIMHNID_02663	DNPBDEFN_01909	FMNJIFAA_00982	FNGOOONK_03962	ODEDACDE_03274	HJMJEEGF_01769	PEIJAEHO_01946	MMKKLKEB_01042	ELNMFMFD_04348	ANLFPAFH_00703	DLHBAKIL_03072	BFMAMKPI_04145	HJFAGKMK_01927	KBCALCLE_00977	NCAOPGFP_02752	GEGEGHLD_02714	DBJEOIEG_00907	NJHFBNIK_03389	ANDPLLLC_01207	KCEMJLHF_01818
gbpR_2		HTH-type transcriptional regulator GbpR	35	35	1	294	1596				380	908	801	GDJPPOFM_01273	GBCICNDP_01287	LMMBOEPA_00674	NJLFGGDK_01224	PJIIENHJ_00746	KANJEMEN_00468	IIPHGADO_04320	JHJDLENO_01785	GHDEJAFC_01796	OKOBICEN_00959	GBFNDGHB_04149	AJONFHNM_01597	ADMKIICK_01615	KINJFBAM_01048	MPHFALEL_00686	EDIMHNID_02363	DNPBDEFN_02766	FMNJIFAA_02581	FNGOOONK_00406	ODEDACDE_01324	HJMJEEGF_02262	PEIJAEHO_01407	MMKKLKEB_03066	ELNMFMFD_01111	ANLFPAFH_02385	DLHBAKIL_01909	BFMAMKPI_00466	HJFAGKMK_00913	KBCALCLE_00952	NCAOPGFP_03308	GEGEGHLD_01039	DBJEOIEG_00751	NJHFBNIK_02458	ANDPLLLC_01591	KCEMJLHF_01438
iscS		Cysteine desulfurase IscS	35	35	1	294	6572				662	1214	1180	GDJPPOFM_01287	GBCICNDP_04272	LMMBOEPA_00821	NJLFGGDK_00465	PJIIENHJ_01857	KANJEMEN_04195	IIPHGADO_02827	JHJDLENO_00755	GHDEJAFC_00369	OKOBICEN_01628	GBFNDGHB_03197	AJONFHNM_03462	ADMKIICK_04435	KINJFBAM_01488	MPHFALEL_02475	EDIMHNID_02647	DNPBDEFN_02561	FMNJIFAA_00966	FNGOOONK_01640	ODEDACDE_04688	HJMJEEGF_03053	PEIJAEHO_02518	MMKKLKEB_01026	ELNMFMFD_03595	ANLFPAFH_00687	DLHBAKIL_01243	BFMAMKPI_01942	HJFAGKMK_02473	KBCALCLE_00961	NCAOPGFP_02742	GEGEGHLD_02822	DBJEOIEG_00891	NJHFBNIK_03373	ANDPLLLC_01223	KCEMJLHF_01802
trmJ		tRNA (cytidine/uridine-2'-O-)-methyltransferase TrmJ	35	35	1	294	6575				566	761	727	GDJPPOFM_01289	GBCICNDP_02793	LMMBOEPA_00823	NJLFGGDK_00467	PJIIENHJ_01859	KANJEMEN_04408	IIPHGADO_02825	JHJDLENO_00757	GHDEJAFC_00371	OKOBICEN_01626	GBFNDGHB_03195	AJONFHNM_03464	ADMKIICK_04433	KINJFBAM_01486	MPHFALEL_02473	EDIMHNID_02649	DNPBDEFN_02563	FMNJIFAA_00968	FNGOOONK_01642	ODEDACDE_03757	HJMJEEGF_03055	PEIJAEHO_02520	MMKKLKEB_01028	ELNMFMFD_03597	ANLFPAFH_00689	DLHBAKIL_01245	BFMAMKPI_01944	HJFAGKMK_02475	KBCALCLE_00963	NCAOPGFP_02740	GEGEGHLD_02824	DBJEOIEG_00893	NJHFBNIK_03375	ANDPLLLC_01221	KCEMJLHF_01804
group_1102		putative protein	35	35	1	294	6577				356	878	861	GDJPPOFM_01291	GBCICNDP_02791	LMMBOEPA_00825	NJLFGGDK_00469	PJIIENHJ_01861	KANJEMEN_04175	IIPHGADO_02823	JHJDLENO_00759	GHDEJAFC_00373	OKOBICEN_01624	GBFNDGHB_03402	AJONFHNM_01566	ADMKIICK_04431	KINJFBAM_01484	MPHFALEL_02471	EDIMHNID_02651	DNPBDEFN_02565	FMNJIFAA_00970	FNGOOONK_01644	ODEDACDE_03755	HJMJEEGF_03057	PEIJAEHO_02522	MMKKLKEB_01030	ELNMFMFD_03599	ANLFPAFH_00691	DLHBAKIL_01247	BFMAMKPI_01946	HJFAGKMK_02477	KBCALCLE_00965	NCAOPGFP_02738	GEGEGHLD_02826	DBJEOIEG_00895	NJHFBNIK_03377	ANDPLLLC_01219	KCEMJLHF_01806
tdcE		PFL-like enzyme TdcE	35	35	1	294	4542				1193	2294	2235	GDJPPOFM_01297	GBCICNDP_01749	LMMBOEPA_04028	NJLFGGDK_00900	PJIIENHJ_03399	KANJEMEN_02259	IIPHGADO_01098	JHJDLENO_01204	GHDEJAFC_01499	OKOBICEN_01226	GBFNDGHB_01244	AJONFHNM_03375	ADMKIICK_01340	KINJFBAM_00283	MPHFALEL_00651	EDIMHNID_00472	DNPBDEFN_01523	FMNJIFAA_01823	FNGOOONK_03091	ODEDACDE_02118	HJMJEEGF_01353	PEIJAEHO_02136	MMKKLKEB_03338	ELNMFMFD_03261	ANLFPAFH_01652	DLHBAKIL_03617	BFMAMKPI_01629	HJFAGKMK_01483	KBCALCLE_01489	NCAOPGFP_01427	GEGEGHLD_02151	DBJEOIEG_02237	NJHFBNIK_00539	ANDPLLLC_00600	KCEMJLHF_03264
rfaB		Lipopolysaccharide 1,6-galactosyltransferase	35	35	1	294	5721				1079	1109	1080	GDJPPOFM_01334	GBCICNDP_00144	LMMBOEPA_02064	NJLFGGDK_01943	PJIIENHJ_01398	KANJEMEN_01320	IIPHGADO_02228	JHJDLENO_04484	GHDEJAFC_00048	OKOBICEN_02450	GBFNDGHB_01053	AJONFHNM_01319	ADMKIICK_02721	KINJFBAM_04182	MPHFALEL_00763	EDIMHNID_03121	DNPBDEFN_00350	FMNJIFAA_02951	FNGOOONK_02789	ODEDACDE_00827	HJMJEEGF_03873	PEIJAEHO_03970	MMKKLKEB_02924	ELNMFMFD_00728	ANLFPAFH_00290	DLHBAKIL_02883	BFMAMKPI_02422	HJFAGKMK_02733	KBCALCLE_03988	NCAOPGFP_04333	GEGEGHLD_02911	DBJEOIEG_04316	NJHFBNIK_02875	ANDPLLLC_00119	KCEMJLHF_03743
mshA_2		D-inositol-3-phosphate glycosyltransferase	35	35	1	294	5727				863	1175	1137	GDJPPOFM_01339	GBCICNDP_00149	LMMBOEPA_02069	NJLFGGDK_01938	PJIIENHJ_01403	KANJEMEN_01325	IIPHGADO_02223	JHJDLENO_04541	GHDEJAFC_03225	OKOBICEN_03486	GBFNDGHB_03429	AJONFHNM_01314	ADMKIICK_02716	KINJFBAM_04187	MPHFALEL_00758	EDIMHNID_02818	DNPBDEFN_03643	FMNJIFAA_02946	FNGOOONK_02784	ODEDACDE_03360	HJMJEEGF_03245	PEIJAEHO_02917	MMKKLKEB_02919	ELNMFMFD_03519	ANLFPAFH_00285	DLHBAKIL_03101	BFMAMKPI_03501	HJFAGKMK_02738	KBCALCLE_03495	NCAOPGFP_03429	GEGEGHLD_02906	DBJEOIEG_03575	NJHFBNIK_02880	ANDPLLLC_00125	KCEMJLHF_03738
group_1107		hypothetical protein	35	35	1	294	3930			Hypothetical protein with no hits to refseq/uniprot/clusters/cdd/tigrfams/pfam overlapping another protein with hits	575	1856	1792	GDJPPOFM_01346	GBCICNDP_00600	LMMBOEPA_00849	NJLFGGDK_03849	PJIIENHJ_03991	KANJEMEN_00326	IIPHGADO_01451	JHJDLENO_03635	GHDEJAFC_01966	OKOBICEN_00356	GBFNDGHB_00903	AJONFHNM_01057	ADMKIICK_00172	KINJFBAM_01916	MPHFALEL_04687	EDIMHNID_02423	DNPBDEFN_01155	FMNJIFAA_02592	FNGOOONK_00971	ODEDACDE_00206	HJMJEEGF_01047	PEIJAEHO_02890	MMKKLKEB_01753	ELNMFMFD_01253	ANLFPAFH_02758	DLHBAKIL_01348	BFMAMKPI_03017	HJFAGKMK_01263	KBCALCLE_00263	NCAOPGFP_02901	GEGEGHLD_00226	DBJEOIEG_01264	NJHFBNIK_02398	ANDPLLLC_01655	KCEMJLHF_01378
idnO		5-keto-D-gluconate 5-reductase	35	35	1	294	2621				371	764	748	GDJPPOFM_01350	GBCICNDP_00885	LMMBOEPA_03336	NJLFGGDK_03537	PJIIENHJ_03620	KANJEMEN_03626	IIPHGADO_04338	JHJDLENO_00438	GHDEJAFC_01180	OKOBICEN_00722	GBFNDGHB_02625	AJONFHNM_00898	ADMKIICK_00954	KINJFBAM_02614	MPHFALEL_03738	EDIMHNID_01740	DNPBDEFN_00831	FMNJIFAA_01173	FNGOOONK_02332	ODEDACDE_01762	HJMJEEGF_01506	PEIJAEHO_01718	MMKKLKEB_01226	ELNMFMFD_01433	ANLFPAFH_00876	DLHBAKIL_01632	BFMAMKPI_00932	HJFAGKMK_03949	KBCALCLE_01824	NCAOPGFP_04198	GEGEGHLD_00926	DBJEOIEG_01944	NJHFBNIK_01140	ANDPLLLC_04117	KCEMJLHF_04497
hflD		High frequency lysogenization protein HflD	35	35	1	294	5333				242	641	627	GDJPPOFM_01369	GBCICNDP_02283	LMMBOEPA_01011	NJLFGGDK_03224	PJIIENHJ_00428	KANJEMEN_00353	IIPHGADO_00860	JHJDLENO_02678	GHDEJAFC_02748	OKOBICEN_02605	GBFNDGHB_00032	AJONFHNM_00856	ADMKIICK_02147	KINJFBAM_01206	MPHFALEL_00459	EDIMHNID_03008	DNPBDEFN_00744	FMNJIFAA_01258	FNGOOONK_01158	ODEDACDE_00920	HJMJEEGF_01466	PEIJAEHO_01077	MMKKLKEB_02692	ELNMFMFD_01334	ANLFPAFH_01087	DLHBAKIL_03308	BFMAMKPI_01070	HJFAGKMK_01026	KBCALCLE_01042	NCAOPGFP_00963	GEGEGHLD_01059	DBJEOIEG_01424	NJHFBNIK_02697	ANDPLLLC_01968	KCEMJLHF_00500
ligA		DNA ligase	35	35	1	294	1272				809	2015	1947	GDJPPOFM_01395	GBCICNDP_02207	LMMBOEPA_02254	NJLFGGDK_03135	PJIIENHJ_03799	KANJEMEN_02540	IIPHGADO_02184	JHJDLENO_01692	GHDEJAFC_01900	OKOBICEN_02254	GBFNDGHB_03428	AJONFHNM_04485	ADMKIICK_03600	KINJFBAM_00890	MPHFALEL_03033	EDIMHNID_01928	DNPBDEFN_02407	FMNJIFAA_02673	FNGOOONK_02772	ODEDACDE_02518	HJMJEEGF_02300	PEIJAEHO_02440	MMKKLKEB_02746	ELNMFMFD_02943	ANLFPAFH_04304	DLHBAKIL_02527	BFMAMKPI_02563	HJFAGKMK_02361	KBCALCLE_02363	NCAOPGFP_02292	GEGEGHLD_02593	DBJEOIEG_02513	NJHFBNIK_02313	ANDPLLLC_01342	KCEMJLHF_01688
tar_2		Methyl-accepting chemotaxis protein II	35	35	1	294	5886				230	1643	851	GDJPPOFM_01433	GBCICNDP_04174	LMMBOEPA_03891	NJLFGGDK_04160	PJIIENHJ_02200	KANJEMEN_00913	IIPHGADO_04433	JHJDLENO_02418	GHDEJAFC_02551	OKOBICEN_03219	GBFNDGHB_02888	AJONFHNM_04679	ADMKIICK_03722	KINJFBAM_01743	MPHFALEL_02198	EDIMHNID_02208	DNPBDEFN_03002	FMNJIFAA_03799	FNGOOONK_01870	ODEDACDE_04740	HJMJEEGF_03443	PEIJAEHO_04377	MMKKLKEB_03543	ELNMFMFD_03479	ANLFPAFH_00679	DLHBAKIL_02787	BFMAMKPI_00055	HJFAGKMK_04005	KBCALCLE_02999	NCAOPGFP_00139	GEGEGHLD_03204	DBJEOIEG_00476	NJHFBNIK_03276	ANDPLLLC_00267	KCEMJLHF_03600
yhhJ		Inner membrane transport permease YhhJ	35	35	1	294	5878				800	1124	1107	GDJPPOFM_01441	GBCICNDP_03620	LMMBOEPA_03917	NJLFGGDK_02930	PJIIENHJ_02208	KANJEMEN_00905	IIPHGADO_03863	JHJDLENO_02426	GHDEJAFC_02559	OKOBICEN_03211	GBFNDGHB_02896	AJONFHNM_04080	ADMKIICK_03730	KINJFBAM_01751	MPHFALEL_02190	EDIMHNID_02200	DNPBDEFN_03010	FMNJIFAA_03791	FNGOOONK_01878	ODEDACDE_00079	HJMJEEGF_03451	PEIJAEHO_03221	MMKKLKEB_03551	ELNMFMFD_03487	ANLFPAFH_00671	DLHBAKIL_02779	BFMAMKPI_00047	HJFAGKMK_03691	KBCALCLE_03007	NCAOPGFP_00147	GEGEGHLD_03196	DBJEOIEG_00468	NJHFBNIK_03284	ANDPLLLC_00259	KCEMJLHF_03608
ulaC_3		Ascorbate-specific PTS system EIIA component	35	35	1	294	1371				140	443	434	GDJPPOFM_01444	GBCICNDP_00679	LMMBOEPA_00655	NJLFGGDK_02388	PJIIENHJ_01368	KANJEMEN_03865	IIPHGADO_03531	JHJDLENO_03861	GHDEJAFC_02095	OKOBICEN_00574	GBFNDGHB_02445	AJONFHNM_02854	ADMKIICK_01868	KINJFBAM_01870	MPHFALEL_02178	EDIMHNID_01841	DNPBDEFN_00716	FMNJIFAA_03116	FNGOOONK_03010	ODEDACDE_03062	HJMJEEGF_00766	PEIJAEHO_00888	MMKKLKEB_03233	ELNMFMFD_03118	ANLFPAFH_02416	DLHBAKIL_00704	BFMAMKPI_00774	HJFAGKMK_00741	KBCALCLE_01740	NCAOPGFP_02223	GEGEGHLD_01441	DBJEOIEG_02348	NJHFBNIK_02226	ANDPLLLC_01435	KCEMJLHF_01602
ackA		Acetate kinase	35	35	1	294	1381				218	1202	1148	GDJPPOFM_01451	GBCICNDP_00686	LMMBOEPA_03394	NJLFGGDK_04224	PJIIENHJ_01361	KANJEMEN_02832	IIPHGADO_04120	JHJDLENO_02928	GHDEJAFC_03971	OKOBICEN_00581	GBFNDGHB_02438	AJONFHNM_02847	ADMKIICK_01861	KINJFBAM_01877	MPHFALEL_02185	EDIMHNID_01834	DNPBDEFN_00723	FMNJIFAA_03109	FNGOOONK_03003	ODEDACDE_03055	HJMJEEGF_00773	PEIJAEHO_00895	MMKKLKEB_03226	ELNMFMFD_03125	ANLFPAFH_02409	DLHBAKIL_00697	BFMAMKPI_00767	HJFAGKMK_00748	KBCALCLE_01733	NCAOPGFP_02216	GEGEGHLD_01448	DBJEOIEG_02341	NJHFBNIK_02219	ANDPLLLC_01442	KCEMJLHF_01595
ansA		L-asparaginase 1	35	35	1	294	107				179	1088	1020	GDJPPOFM_01456	GBCICNDP_01672	LMMBOEPA_00021	NJLFGGDK_04438	PJIIENHJ_01729	KANJEMEN_01951	IIPHGADO_00110	JHJDLENO_01121	GHDEJAFC_04691	OKOBICEN_00989	GBFNDGHB_01602	AJONFHNM_00356	ADMKIICK_00410	KINJFBAM_04592	MPHFALEL_01719	EDIMHNID_03858	DNPBDEFN_01757	FMNJIFAA_03532	FNGOOONK_00194	ODEDACDE_01715	HJMJEEGF_03329	PEIJAEHO_02307	MMKKLKEB_00481	ELNMFMFD_00484	ANLFPAFH_01359	DLHBAKIL_03891	BFMAMKPI_01114	HJFAGKMK_00075	KBCALCLE_00232	NCAOPGFP_01034	GEGEGHLD_00355	DBJEOIEG_00329	NJHFBNIK_02755	ANDPLLLC_02035	KCEMJLHF_00558
tsaB		tRNA threonylcarbamoyladenosine biosynthesis protein TsaB	35	35	1	294	6680				485	695	679	GDJPPOFM_01469	GBCICNDP_02587	LMMBOEPA_03562	NJLFGGDK_03628	PJIIENHJ_02185	KANJEMEN_04657	IIPHGADO_00065	JHJDLENO_00132	GHDEJAFC_00869	OKOBICEN_03654	GBFNDGHB_00496	AJONFHNM_00480	ADMKIICK_02293	KINJFBAM_04081	MPHFALEL_02546	EDIMHNID_03063	DNPBDEFN_00453	FMNJIFAA_00603	FNGOOONK_00108	ODEDACDE_00116	HJMJEEGF_00343	PEIJAEHO_01257	MMKKLKEB_00422	ELNMFMFD_00538	ANLFPAFH_00256	DLHBAKIL_00431	BFMAMKPI_00333	HJFAGKMK_00034	KBCALCLE_00685	NCAOPGFP_00320	GEGEGHLD_00400	DBJEOIEG_03119	NJHFBNIK_03972	ANDPLLLC_02557	KCEMJLHF_01086
fadD		Long-chain-fatty-acid--CoA ligase	35	35	1	294	6682				1013	1751	1715	GDJPPOFM_01471	GBCICNDP_02528	LMMBOEPA_03564	NJLFGGDK_03626	PJIIENHJ_02183	KANJEMEN_03240	IIPHGADO_00063	JHJDLENO_00130	GHDEJAFC_00871	OKOBICEN_03652	GBFNDGHB_00494	AJONFHNM_00781	ADMKIICK_02295	KINJFBAM_04079	MPHFALEL_02544	EDIMHNID_03061	DNPBDEFN_00455	FMNJIFAA_00601	FNGOOONK_00106	ODEDACDE_00114	HJMJEEGF_00345	PEIJAEHO_01255	MMKKLKEB_00424	ELNMFMFD_00536	ANLFPAFH_00254	DLHBAKIL_00433	BFMAMKPI_00331	HJFAGKMK_00032	KBCALCLE_00683	NCAOPGFP_00322	GEGEGHLD_00398	DBJEOIEG_03117	NJHFBNIK_03974	ANDPLLLC_02555	KCEMJLHF_01084
ddlB		D-alanine--D-alanine ligase B	35	35	1	294	2112				617	920	909	GDJPPOFM_01474	GBCICNDP_01897	LMMBOEPA_00390	NJLFGGDK_02412	PJIIENHJ_00320	KANJEMEN_02401	IIPHGADO_04061	JHJDLENO_01312	GHDEJAFC_01789	OKOBICEN_02079	GBFNDGHB_03161	AJONFHNM_01130	ADMKIICK_01175	KINJFBAM_04413	MPHFALEL_00250	EDIMHNID_01200	DNPBDEFN_04087	FMNJIFAA_01280	FNGOOONK_01055	ODEDACDE_03597	HJMJEEGF_03314	PEIJAEHO_01520	MMKKLKEB_02660	ELNMFMFD_00440	ANLFPAFH_04064	DLHBAKIL_00672	BFMAMKPI_00957	HJFAGKMK_00866	KBCALCLE_03133	NCAOPGFP_01551	GEGEGHLD_03294	DBJEOIEG_01117	NJHFBNIK_00724	ANDPLLLC_03856	KCEMJLHF_00127
ptsJ		Vitamin B6 salvage pathway transcriptional repressor PtsJ	35	35	1	294	1258				650	1292	1238	GDJPPOFM_01498	GBCICNDP_02862	LMMBOEPA_03620	NJLFGGDK_02278	PJIIENHJ_04159	KANJEMEN_02009	IIPHGADO_04384	JHJDLENO_04175	GHDEJAFC_02782	OKOBICEN_03060	GBFNDGHB_02935	AJONFHNM_03248	ADMKIICK_03591	KINJFBAM_00899	MPHFALEL_02409	EDIMHNID_01937	DNPBDEFN_03171	FMNJIFAA_03554	FNGOOONK_03095	ODEDACDE_03155	HJMJEEGF_03036	PEIJAEHO_03775	MMKKLKEB_03345	ELNMFMFD_03628	ANLFPAFH_03194	DLHBAKIL_03396	BFMAMKPI_03421	HJFAGKMK_03789	KBCALCLE_03170	NCAOPGFP_03648	GEGEGHLD_03868	DBJEOIEG_03417	NJHFBNIK_02322	ANDPLLLC_01333	KCEMJLHF_01697
cysM		Cysteine synthase B	35	35	1	294	1254				395	941	897	GDJPPOFM_01502	GBCICNDP_02858	LMMBOEPA_03616	NJLFGGDK_02282	PJIIENHJ_04163	KANJEMEN_02013	IIPHGADO_03445	JHJDLENO_03391	GHDEJAFC_02786	OKOBICEN_03064	GBFNDGHB_02931	AJONFHNM_03244	ADMKIICK_03587	KINJFBAM_00903	MPHFALEL_02405	EDIMHNID_01941	DNPBDEFN_03167	FMNJIFAA_03558	FNGOOONK_03099	ODEDACDE_03159	HJMJEEGF_03040	PEIJAEHO_03771	MMKKLKEB_03349	ELNMFMFD_03624	ANLFPAFH_03190	DLHBAKIL_03400	BFMAMKPI_03425	HJFAGKMK_03793	KBCALCLE_03166	NCAOPGFP_03652	GEGEGHLD_03864	DBJEOIEG_03421	NJHFBNIK_02326	ANDPLLLC_01329	KCEMJLHF_01701
cysP		Thiosulfate-binding protein	35	35	1	294	1249				467	1016	993	GDJPPOFM_01506	GBCICNDP_02854	LMMBOEPA_03940	NJLFGGDK_02286	PJIIENHJ_03819	KANJEMEN_02017	IIPHGADO_03449	JHJDLENO_03387	GHDEJAFC_02790	OKOBICEN_03068	GBFNDGHB_02927	AJONFHNM_03240	ADMKIICK_03583	KINJFBAM_00907	MPHFALEL_02401	EDIMHNID_01945	DNPBDEFN_03163	FMNJIFAA_03562	FNGOOONK_03103	ODEDACDE_03163	HJMJEEGF_03044	PEIJAEHO_04047	MMKKLKEB_03353	ELNMFMFD_03620	ANLFPAFH_03186	DLHBAKIL_03404	BFMAMKPI_03429	HJFAGKMK_04249	KBCALCLE_03162	NCAOPGFP_04124	GEGEGHLD_04365	DBJEOIEG_03425	NJHFBNIK_02330	ANDPLLLC_01325	KCEMJLHF_01705
fucI		L-fucose isomerase	35	35	1	294	6030				539	1775	1710	GDJPPOFM_01546	GBCICNDP_02592	LMMBOEPA_01446	NJLFGGDK_01944	PJIIENHJ_02616	KANJEMEN_00938	IIPHGADO_03213	JHJDLENO_01442	GHDEJAFC_02439	OKOBICEN_02143	GBFNDGHB_02089	AJONFHNM_02511	ADMKIICK_03237	KINJFBAM_01401	MPHFALEL_01472	EDIMHNID_00206	DNPBDEFN_02308	FMNJIFAA_02445	FNGOOONK_02827	ODEDACDE_02266	HJMJEEGF_02600	PEIJAEHO_02252	MMKKLKEB_02507	ELNMFMFD_02689	ANLFPAFH_03669	DLHBAKIL_02174	BFMAMKPI_03378	HJFAGKMK_02311	KBCALCLE_02355	NCAOPGFP_02111	GEGEGHLD_02279	DBJEOIEG_02207	NJHFBNIK_00273	ANDPLLLC_00871	KCEMJLHF_02995
rlmM		Ribosomal RNA large subunit methyltransferase M	35	35	1	294	6026				464	1100	1075	GDJPPOFM_01550	GBCICNDP_02596	LMMBOEPA_01450	NJLFGGDK_01948	PJIIENHJ_02612	KANJEMEN_00934	IIPHGADO_03217	JHJDLENO_01446	GHDEJAFC_02443	OKOBICEN_02139	GBFNDGHB_02085	AJONFHNM_02507	ADMKIICK_03233	KINJFBAM_01405	MPHFALEL_01476	EDIMHNID_00210	DNPBDEFN_02304	FMNJIFAA_02441	FNGOOONK_02823	ODEDACDE_02270	HJMJEEGF_02604	PEIJAEHO_02248	MMKKLKEB_02511	ELNMFMFD_02693	ANLFPAFH_03506	DLHBAKIL_02170	BFMAMKPI_03382	HJFAGKMK_02315	KBCALCLE_02351	NCAOPGFP_02107	GEGEGHLD_02275	DBJEOIEG_02203	NJHFBNIK_00277	ANDPLLLC_00867	KCEMJLHF_02999
deoA		Thymidine phosphorylase	35	35	1	294	2737				878	1322	1300	GDJPPOFM_01577	GBCICNDP_03331	LMMBOEPA_02247	NJLFGGDK_01922	PJIIENHJ_01875	KANJEMEN_01649	IIPHGADO_02379	JHJDLENO_04514	GHDEJAFC_03306	OKOBICEN_03284	GBFNDGHB_02546	AJONFHNM_03033	ADMKIICK_01042	KINJFBAM_01086	MPHFALEL_02058	EDIMHNID_01040	DNPBDEFN_02837	FMNJIFAA_04019	FNGOOONK_02893	ODEDACDE_03580	HJMJEEGF_02839	PEIJAEHO_02747	MMKKLKEB_03034	ELNMFMFD_03319	ANLFPAFH_02913	DLHBAKIL_02767	BFMAMKPI_03352	HJFAGKMK_03365	KBCALCLE_04035	NCAOPGFP_02767	GEGEGHLD_03056	DBJEOIEG_02968	NJHFBNIK_01226	ANDPLLLC_04013	KCEMJLHF_04585
group_1138		hypothetical protein	35	35	1	294	6816				980	1163	1129	GDJPPOFM_01594	GBCICNDP_00507	LMMBOEPA_01937	NJLFGGDK_00575	PJIIENHJ_00634	KANJEMEN_00092	IIPHGADO_01534	JHJDLENO_01816	GHDEJAFC_01577	OKOBICEN_00074	GBFNDGHB_00923	AJONFHNM_00015	ADMKIICK_02412	KINJFBAM_01472	MPHFALEL_00057	EDIMHNID_00654	DNPBDEFN_00069	FMNJIFAA_00015	FNGOOONK_00234	ODEDACDE_01997	HJMJEEGF_02439	PEIJAEHO_02690	MMKKLKEB_00122	ELNMFMFD_00015	ANLFPAFH_00072	DLHBAKIL_04127	BFMAMKPI_02228	HJFAGKMK_01883	KBCALCLE_00440	NCAOPGFP_01905	GEGEGHLD_02025	DBJEOIEG_01983	NJHFBNIK_01739	ANDPLLLC_02436	KCEMJLHF_00967
menF		Isochorismate synthase MenF	35	35	1	294	1417				443	1295	1267	GDJPPOFM_01610	GBCICNDP_00391	LMMBOEPA_02098	NJLFGGDK_02068	PJIIENHJ_01595	KANJEMEN_01981	IIPHGADO_03546	JHJDLENO_02335	GHDEJAFC_03003	OKOBICEN_00478	GBFNDGHB_00828	AJONFHNM_00744	ADMKIICK_01835	KINJFBAM_00161	MPHFALEL_01152	EDIMHNID_01808	DNPBDEFN_01356	FMNJIFAA_01184	FNGOOONK_01328	ODEDACDE_03478	HJMJEEGF_01075	PEIJAEHO_02637	MMKKLKEB_02212	ELNMFMFD_00610	ANLFPAFH_00394	DLHBAKIL_01197	BFMAMKPI_00653	HJFAGKMK_01523	KBCALCLE_01471	NCAOPGFP_03467	GEGEGHLD_00737	DBJEOIEG_01953	NJHFBNIK_02193	ANDPLLLC_01468	KCEMJLHF_01569
rbn		Ribonuclease BN	35	35	1	294	1413				203	1004	899	GDJPPOFM_01613	GBCICNDP_00394	LMMBOEPA_02228	NJLFGGDK_02065	PJIIENHJ_04514	KANJEMEN_01978	IIPHGADO_03320	JHJDLENO_02338	GHDEJAFC_03006	OKOBICEN_00475	GBFNDGHB_00831	AJONFHNM_00741	ADMKIICK_01838	KINJFBAM_00164	MPHFALEL_03561	EDIMHNID_01811	DNPBDEFN_01353	FMNJIFAA_01181	FNGOOONK_01325	ODEDACDE_03475	HJMJEEGF_01072	PEIJAEHO_02640	MMKKLKEB_02215	ELNMFMFD_00613	ANLFPAFH_00391	DLHBAKIL_01194	BFMAMKPI_00656	HJFAGKMK_01526	KBCALCLE_01474	NCAOPGFP_03464	GEGEGHLD_00740	DBJEOIEG_01950	NJHFBNIK_02196	ANDPLLLC_01465	KCEMJLHF_01572
mdoD		Glucans biosynthesis protein D	35	35	1	294	469				374	1619	1522	GDJPPOFM_01616	GBCICNDP_00820	LMMBOEPA_03077	NJLFGGDK_02557	PJIIENHJ_01565	KANJEMEN_02886	IIPHGADO_00624	JHJDLENO_00898	GHDEJAFC_01737	OKOBICEN_02991	GBFNDGHB_00296	AJONFHNM_00291	ADMKIICK_02489	KINJFBAM_02051	MPHFALEL_04181	EDIMHNID_00731	DNPBDEFN_02119	FMNJIFAA_00094	FNGOOONK_00047	ODEDACDE_00008	HJMJEEGF_00151	PEIJAEHO_00133	MMKKLKEB_00045	ELNMFMFD_00312	ANLFPAFH_00178	DLHBAKIL_00277	BFMAMKPI_01187	HJFAGKMK_00335	KBCALCLE_00775	NCAOPGFP_00885	GEGEGHLD_00129	DBJEOIEG_02146	NJHFBNIK_01816	ANDPLLLC_02357	KCEMJLHF_00889
recF_1		DNA replication and repair protein RecF	35	35	1	294	5684				392	1190	1147	GDJPPOFM_01633	GBCICNDP_00110	LMMBOEPA_02315	NJLFGGDK_02683	PJIIENHJ_01733	KANJEMEN_04328	IIPHGADO_02891	JHJDLENO_02401	GHDEJAFC_00082	OKOBICEN_02929	GBFNDGHB_01979	AJONFHNM_01865	ADMKIICK_02755	KINJFBAM_04148	MPHFALEL_00245	EDIMHNID_03155	DNPBDEFN_00384	FMNJIFAA_03179	FNGOOONK_00530	ODEDACDE_03246	HJMJEEGF_00589	PEIJAEHO_03999	MMKKLKEB_04055	ELNMFMFD_00694	ANLFPAFH_00324	DLHBAKIL_02089	BFMAMKPI_01425	HJFAGKMK_00596	KBCALCLE_01449	NCAOPGFP_03852	GEGEGHLD_03434	DBJEOIEG_00689	NJHFBNIK_02841	ANDPLLLC_00083	KCEMJLHF_03777
ybfF		Esterase YbfF	35	35	1	294	3086				326	800	758	GDJPPOFM_01656	GBCICNDP_01087	LMMBOEPA_03051	NJLFGGDK_02962	PJIIENHJ_03035	KANJEMEN_00546	IIPHGADO_01937	JHJDLENO_00505	GHDEJAFC_03032	OKOBICEN_03310	GBFNDGHB_01170	AJONFHNM_01306	ADMKIICK_04141	KINJFBAM_04645	MPHFALEL_00389	EDIMHNID_01512	DNPBDEFN_00975	FMNJIFAA_01319	FNGOOONK_00147	ODEDACDE_02036	HJMJEEGF_02134	PEIJAEHO_02298	MMKKLKEB_01431	ELNMFMFD_01586	ANLFPAFH_01016	DLHBAKIL_00853	BFMAMKPI_02068	HJFAGKMK_01111	KBCALCLE_01077	NCAOPGFP_00975	GEGEGHLD_01118	DBJEOIEG_04453	NJHFBNIK_01384	ANDPLLLC_03215	KCEMJLHF_02176
yehX		Glycine betaine uptake system ATP-binding protein YehX	35	35	1	294	1578				596	947	929	GDJPPOFM_01663	GBCICNDP_02266	LMMBOEPA_03151	NJLFGGDK_01749	PJIIENHJ_01587	KANJEMEN_01413	IIPHGADO_01330	JHJDLENO_02816	GHDEJAFC_02053	OKOBICEN_00975	GBFNDGHB_01127	AJONFHNM_02359	ADMKIICK_00128	KINJFBAM_01032	MPHFALEL_01748	EDIMHNID_02379	DNPBDEFN_01928	FMNJIFAA_03236	FNGOOONK_00390	ODEDACDE_01990	HJMJEEGF_01888	PEIJAEHO_01986	MMKKLKEB_02430	ELNMFMFD_01127	ANLFPAFH_03102	DLHBAKIL_03633	BFMAMKPI_00450	HJFAGKMK_00897	KBCALCLE_00936	NCAOPGFP_01925	GEGEGHLD_04389	DBJEOIEG_00767	NJHFBNIK_02442	ANDPLLLC_01608	KCEMJLHF_01422
alaS		Alanine--tRNA ligase	35	35	1	294	6212				785	2630	2263	GDJPPOFM_01711	GBCICNDP_03126	LMMBOEPA_04098	NJLFGGDK_04462	PJIIENHJ_02558	KANJEMEN_04491	IIPHGADO_02578	JHJDLENO_03035	GHDEJAFC_02571	OKOBICEN_02955	GBFNDGHB_02757	AJONFHNM_03212	ADMKIICK_03386	KINJFBAM_04033	MPHFALEL_02224	EDIMHNID_00057	DNPBDEFN_03023	FMNJIFAA_03578	FNGOOONK_04367	ODEDACDE_03073	HJMJEEGF_04488	PEIJAEHO_02870	MMKKLKEB_03258	ELNMFMFD_03464	ANLFPAFH_04350	DLHBAKIL_02798	BFMAMKPI_03009	HJFAGKMK_03029	KBCALCLE_03029	NCAOPGFP_04374	GEGEGHLD_04742	DBJEOIEG_03137	NJHFBNIK_00124	ANDPLLLC_01026	KCEMJLHF_02846
ompC		Outer membrane porin C	35	35	1	294	364				785	1118	1105	GDJPPOFM_01735	GBCICNDP_01307	LMMBOEPA_01143	NJLFGGDK_01563	PJIIENHJ_01042	KANJEMEN_04448	IIPHGADO_01076	JHJDLENO_01150	GHDEJAFC_03709	OKOBICEN_00345	GBFNDGHB_02238	AJONFHNM_02772	ADMKIICK_02585	KINJFBAM_00669	MPHFALEL_03117	EDIMHNID_00827	DNPBDEFN_00863	FMNJIFAA_02704	FNGOOONK_00450	ODEDACDE_03647	HJMJEEGF_00273	PEIJAEHO_01163	MMKKLKEB_00740	ELNMFMFD_01147	ANLFPAFH_01572	DLHBAKIL_00982	BFMAMKPI_03566	HJFAGKMK_01208	KBCALCLE_02509	NCAOPGFP_02394	GEGEGHLD_02796	DBJEOIEG_00820	NJHFBNIK_01912	ANDPLLLC_02274	KCEMJLHF_00793
acnB		Aconitate hydratase B	35	35	1	294	2080				710	2597	2499	GDJPPOFM_01738	GBCICNDP_01326	LMMBOEPA_00713	NJLFGGDK_00442	PJIIENHJ_01226	KANJEMEN_02161	IIPHGADO_00036	JHJDLENO_03577	GHDEJAFC_03739	OKOBICEN_03321	GBFNDGHB_04641	AJONFHNM_01917	ADMKIICK_01203	KINJFBAM_04441	MPHFALEL_00521	EDIMHNID_01228	DNPBDEFN_01397	FMNJIFAA_04067	FNGOOONK_02010	ODEDACDE_03951	HJMJEEGF_00114	PEIJAEHO_04067	MMKKLKEB_03870	ELNMFMFD_04011	ANLFPAFH_01992	DLHBAKIL_01555	BFMAMKPI_03383	HJFAGKMK_00788	KBCALCLE_01314	NCAOPGFP_03193	GEGEGHLD_00904	DBJEOIEG_01075	NJHFBNIK_00752	ANDPLLLC_03826	KCEMJLHF_00155
group_1160		hypothetical protein	35	35	1	294	2082				146	791	762	GDJPPOFM_01740	GBCICNDP_03988	LMMBOEPA_04409	NJLFGGDK_00440	PJIIENHJ_03925	KANJEMEN_03577	IIPHGADO_00038	JHJDLENO_04049	GHDEJAFC_04174	OKOBICEN_03324	GBFNDGHB_04564	AJONFHNM_01915	ADMKIICK_01201	KINJFBAM_04439	MPHFALEL_04395	EDIMHNID_01226	DNPBDEFN_03869	FMNJIFAA_04028	FNGOOONK_02008	ODEDACDE_03953	HJMJEEGF_00111	PEIJAEHO_03834	MMKKLKEB_03998	ELNMFMFD_04013	ANLFPAFH_01990	DLHBAKIL_01557	BFMAMKPI_03385	HJFAGKMK_00786	KBCALCLE_03948	NCAOPGFP_03191	GEGEGHLD_00902	DBJEOIEG_01072	NJHFBNIK_00750	ANDPLLLC_03828	KCEMJLHF_00153
aceF		Dihydrolipoyllysine-residue acetyltransferase component of pyruvate dehydrogenase complex	35	35	1	294	2087				266	1889	1249	GDJPPOFM_01743	GBCICNDP_03985	LMMBOEPA_04355	NJLFGGDK_00437	PJIIENHJ_03922	KANJEMEN_03580	IIPHGADO_00041	JHJDLENO_04052	GHDEJAFC_04177	OKOBICEN_03327	GBFNDGHB_04373	AJONFHNM_04498	ADMKIICK_01198	KINJFBAM_04436	MPHFALEL_04418	EDIMHNID_01223	DNPBDEFN_03866	FMNJIFAA_04025	FNGOOONK_04216	ODEDACDE_04405	HJMJEEGF_00108	PEIJAEHO_03831	MMKKLKEB_04001	ELNMFMFD_04625	ANLFPAFH_01987	DLHBAKIL_01560	BFMAMKPI_03388	HJFAGKMK_00783	KBCALCLE_03951	NCAOPGFP_03188	GEGEGHLD_00899	DBJEOIEG_01069	NJHFBNIK_00747	ANDPLLLC_03831	KCEMJLHF_00150
mdtC		Multidrug resistance protein MdtC	35	35	1	294	1521				1550	3080	3008	GDJPPOFM_01746	GBCICNDP_02531	LMMBOEPA_03341	NJLFGGDK_01493	PJIIENHJ_00388	KANJEMEN_03190	IIPHGADO_03632	JHJDLENO_00582	GHDEJAFC_01456	OKOBICEN_01885	GBFNDGHB_00665	AJONFHNM_02365	ADMKIICK_00163	KINJFBAM_01907	MPHFALEL_02201	EDIMHNID_02414	DNPBDEFN_03093	FMNJIFAA_02807	FNGOOONK_00838	ODEDACDE_01773	HJMJEEGF_02351	PEIJAEHO_00847	MMKKLKEB_01157	ELNMFMFD_02272	ANLFPAFH_01238	DLHBAKIL_03450	BFMAMKPI_02237	HJFAGKMK_02404	KBCALCLE_02420	NCAOPGFP_02959	GEGEGHLD_01827	DBJEOIEG_03494	NJHFBNIK_02407	ANDPLLLC_01644	KCEMJLHF_01387
mdtD		Putative multidrug resistance protein MdtD	35	35	1	294	1522				380	1412	1369	GDJPPOFM_01747	GBCICNDP_02532	LMMBOEPA_03342	NJLFGGDK_01492	PJIIENHJ_00389	KANJEMEN_03876	IIPHGADO_03631	JHJDLENO_00581	GHDEJAFC_01455	OKOBICEN_01884	GBFNDGHB_00666	AJONFHNM_02366	ADMKIICK_00162	KINJFBAM_01906	MPHFALEL_02200	EDIMHNID_02413	DNPBDEFN_03092	FMNJIFAA_02808	FNGOOONK_00837	ODEDACDE_01772	HJMJEEGF_02352	PEIJAEHO_00848	MMKKLKEB_01156	ELNMFMFD_02271	ANLFPAFH_01239	DLHBAKIL_01278	BFMAMKPI_02236	HJFAGKMK_02403	KBCALCLE_02419	NCAOPGFP_02960	GEGEGHLD_01828	DBJEOIEG_03495	NJHFBNIK_02408	ANDPLLLC_01643	KCEMJLHF_01388
bcsG		Cellulose biosynthesis protein BcsG	35	35	1	294	5831				914	1679	1649	GDJPPOFM_01755	GBCICNDP_03217	LMMBOEPA_02817	NJLFGGDK_03581	PJIIENHJ_03039	KANJEMEN_02327	IIPHGADO_00888	JHJDLENO_02128	GHDEJAFC_00781	OKOBICEN_01815	GBFNDGHB_04441	AJONFHNM_02904	ADMKIICK_03769	KINJFBAM_01790	MPHFALEL_04569	EDIMHNID_02161	DNPBDEFN_03614	FMNJIFAA_02603	FNGOOONK_02599	ODEDACDE_02237	HJMJEEGF_02549	PEIJAEHO_01832	MMKKLKEB_02174	ELNMFMFD_02626	ANLFPAFH_02049	DLHBAKIL_02574	BFMAMKPI_00007	HJFAGKMK_00577	KBCALCLE_01935	NCAOPGFP_00187	GEGEGHLD_02065	DBJEOIEG_02188	NJHFBNIK_03323	ANDPLLLC_00219	KCEMJLHF_03647
pdhR_1		Pyruvate dehydrogenase complex repressor	35	35	1	294	4370				173	749	727	GDJPPOFM_01763	GBCICNDP_03389	LMMBOEPA_00178	NJLFGGDK_01408	PJIIENHJ_01441	KANJEMEN_01753	IIPHGADO_02708	JHJDLENO_01999	GHDEJAFC_00227	OKOBICEN_00452	GBFNDGHB_02168	AJONFHNM_03653	ADMKIICK_01496	KINJFBAM_02209	MPHFALEL_00184	EDIMHNID_00316	DNPBDEFN_03203	FMNJIFAA_01711	FNGOOONK_01032	ODEDACDE_01842	HJMJEEGF_03537	PEIJAEHO_00613	MMKKLKEB_01651	ELNMFMFD_01265	ANLFPAFH_02787	DLHBAKIL_00974	BFMAMKPI_01588	HJFAGKMK_01969	KBCALCLE_02271	NCAOPGFP_01362	GEGEGHLD_00601	DBJEOIEG_00855	NJHFBNIK_00383	ANDPLLLC_00759	KCEMJLHF_03107
tolQ		Tol-Pal system protein TolQ	35	35	1	294	3032				359	722	635	GDJPPOFM_01771	GBCICNDP_04554	LMMBOEPA_02793	NJLFGGDK_04498	PJIIENHJ_02595	KANJEMEN_04554	IIPHGADO_03771	JHJDLENO_02802	GHDEJAFC_04233	OKOBICEN_03809	GBFNDGHB_03224	AJONFHNM_04646	ADMKIICK_04190	KINJFBAM_02857	MPHFALEL_04158	EDIMHNID_04581	DNPBDEFN_04606	FMNJIFAA_03508	FNGOOONK_03375	ODEDACDE_04407	HJMJEEGF_03891	PEIJAEHO_04161	MMKKLKEB_04484	ELNMFMFD_04122	ANLFPAFH_04161	DLHBAKIL_04105	BFMAMKPI_03320	HJFAGKMK_03731	KBCALCLE_03739	NCAOPGFP_03180	GEGEGHLD_03969	DBJEOIEG_03880	NJHFBNIK_01335	ANDPLLLC_03179	KCEMJLHF_02127
sucC		Succinate--CoA ligase [ADP-forming] subunit beta	35	35	1	294	3040				383	1166	1138	GDJPPOFM_01779	GBCICNDP_03482	LMMBOEPA_02801	NJLFGGDK_03225	PJIIENHJ_02603	KANJEMEN_02906	IIPHGADO_04315	JHJDLENO_02810	GHDEJAFC_04225	OKOBICEN_04315	GBFNDGHB_03232	AJONFHNM_03796	ADMKIICK_04182	KINJFBAM_01824	MPHFALEL_03380	EDIMHNID_04671	DNPBDEFN_04422	FMNJIFAA_03516	FNGOOONK_03383	ODEDACDE_04514	HJMJEEGF_04289	PEIJAEHO_04191	MMKKLKEB_03748	ELNMFMFD_04544	ANLFPAFH_03820	DLHBAKIL_03744	BFMAMKPI_03312	HJFAGKMK_04217	KBCALCLE_04231	NCAOPGFP_03172	GEGEGHLD_04569	DBJEOIEG_04282	NJHFBNIK_01343	ANDPLLLC_03187	KCEMJLHF_02135
yghA		putative oxidoreductase YghA	35	35	1	294	4449				119	884	853	GDJPPOFM_01795	GBCICNDP_00306	LMMBOEPA_01254	NJLFGGDK_01080	PJIIENHJ_03168	KANJEMEN_02999	IIPHGADO_04285	JHJDLENO_02306	GHDEJAFC_00120	OKOBICEN_01792	GBFNDGHB_02260	AJONFHNM_04286	ADMKIICK_01425	KINJFBAM_03960	MPHFALEL_01641	EDIMHNID_00387	DNPBDEFN_04183	FMNJIFAA_01151	FNGOOONK_01588	ODEDACDE_04220	HJMJEEGF_00381	PEIJAEHO_02766	MMKKLKEB_03276	ELNMFMFD_02648	ANLFPAFH_03123	DLHBAKIL_01868	BFMAMKPI_03807	HJFAGKMK_02638	KBCALCLE_02895	NCAOPGFP_03729	GEGEGHLD_02146	DBJEOIEG_00512	NJHFBNIK_00454	ANDPLLLC_00686	KCEMJLHF_03178
rhaS_4		HTH-type transcriptional activator RhaS	35	35	1	294	4455				146	917	883	GDJPPOFM_01801	GBCICNDP_00300	LMMBOEPA_01260	NJLFGGDK_01074	PJIIENHJ_03174	KANJEMEN_03005	IIPHGADO_00172	JHJDLENO_02312	GHDEJAFC_00114	OKOBICEN_01798	GBFNDGHB_02266	AJONFHNM_03674	ADMKIICK_01419	KINJFBAM_03954	MPHFALEL_01647	EDIMHNID_00393	DNPBDEFN_01175	FMNJIFAA_01145	FNGOOONK_01594	ODEDACDE_02695	HJMJEEGF_00375	PEIJAEHO_02760	MMKKLKEB_03282	ELNMFMFD_02642	ANLFPAFH_03117	DLHBAKIL_01862	BFMAMKPI_03801	HJFAGKMK_02644	KBCALCLE_02901	NCAOPGFP_02696	GEGEGHLD_02140	DBJEOIEG_00506	NJHFBNIK_00460	ANDPLLLC_00680	KCEMJLHF_03184
dgaF_2		2-dehydro-3-deoxy-phosphogluconate aldolase	35	35	1	294	5668				188	743	714	GDJPPOFM_01818	GBCICNDP_03150	LMMBOEPA_02425	NJLFGGDK_03111	PJIIENHJ_03088	KANJEMEN_01921	IIPHGADO_02882	JHJDLENO_02545	GHDEJAFC_02697	OKOBICEN_03015	GBFNDGHB_02868	AJONFHNM_03289	ADMKIICK_02770	KINJFBAM_00398	MPHFALEL_02286	EDIMHNID_03170	DNPBDEFN_03050	FMNJIFAA_03273	FNGOOONK_03338	ODEDACDE_03117	HJMJEEGF_02968	PEIJAEHO_02924	MMKKLKEB_03712	ELNMFMFD_03555	ANLFPAFH_03133	DLHBAKIL_02848	BFMAMKPI_03089	HJFAGKMK_03086	KBCALCLE_03115	NCAOPGFP_02968	GEGEGHLD_03276	DBJEOIEG_03190	NJHFBNIK_02826	ANDPLLLC_00068	KCEMJLHF_03792
dgoD_2		D-galactonate dehydratase	35	35	1	294	3386				170	1148	1093	GDJPPOFM_01824	GBCICNDP_02873	LMMBOEPA_02665	NJLFGGDK_00209	PJIIENHJ_01466	KANJEMEN_03410	IIPHGADO_00586	JHJDLENO_02177	GHDEJAFC_03981	OKOBICEN_01513	GBFNDGHB_00695	AJONFHNM_02809	ADMKIICK_02961	KINJFBAM_03088	MPHFALEL_01249	EDIMHNID_04089	DNPBDEFN_04342	FMNJIFAA_01116	FNGOOONK_01915	ODEDACDE_01038	HJMJEEGF_01605	PEIJAEHO_01657	MMKKLKEB_02367	ELNMFMFD_04220	ANLFPAFH_03156	DLHBAKIL_02743	BFMAMKPI_02648	HJFAGKMK_03904	KBCALCLE_02122	NCAOPGFP_01414	GEGEGHLD_01248	DBJEOIEG_04276	NJHFBNIK_04314	ANDPLLLC_00012	KCEMJLHF_03854
ugd		UDP-glucose 6-dehydrogenase	35	35	1	294	3976				275	1166	1131	GDJPPOFM_01846	GBCICNDP_02039	LMMBOEPA_01569	NJLFGGDK_02375	PJIIENHJ_02935	KANJEMEN_02560	IIPHGADO_03098	JHJDLENO_02938	GHDEJAFC_03065	OKOBICEN_02499	GBFNDGHB_03310	AJONFHNM_03652	ADMKIICK_03550	KINJFBAM_02131	MPHFALEL_03116	EDIMHNID_03423	DNPBDEFN_03474	FMNJIFAA_02249	FNGOOONK_02323	ODEDACDE_02943	HJMJEEGF_03469	PEIJAEHO_03420	MMKKLKEB_03199	ELNMFMFD_02791	ANLFPAFH_02665	DLHBAKIL_02057	BFMAMKPI_04321	HJFAGKMK_03299	KBCALCLE_03392	NCAOPGFP_03238	GEGEGHLD_02524	DBJEOIEG_02376	NJHFBNIK_03637	ANDPLLLC_01696	KCEMJLHF_01338
hycG		Formate hydrogenlyase subunit 7	35	35	1	294	6189				191	767	701	GDJPPOFM_01862	GBCICNDP_04562	LMMBOEPA_02401	NJLFGGDK_02970	PJIIENHJ_00663	KANJEMEN_02319	IIPHGADO_01238	JHJDLENO_01459	GHDEJAFC_00672	OKOBICEN_00943	GBFNDGHB_03985	AJONFHNM_00517	ADMKIICK_03365	KINJFBAM_03439	MPHFALEL_02010	EDIMHNID_00078	DNPBDEFN_00132	FMNJIFAA_02989	FNGOOONK_02173	ODEDACDE_01507	HJMJEEGF_03103	PEIJAEHO_00056	MMKKLKEB_00266	ELNMFMFD_00739	ANLFPAFH_03913	DLHBAKIL_01410	BFMAMKPI_03898	HJFAGKMK_01547	KBCALCLE_02331	NCAOPGFP_02599	GEGEGHLD_00965	DBJEOIEG_03164	NJHFBNIK_00145	ANDPLLLC_01005	KCEMJLHF_02867
sbnD_1		Staphyloferrin B transporter	35	35	1	294	5425				416	1214	1170	GDJPPOFM_01876	GBCICNDP_03910	LMMBOEPA_01715	NJLFGGDK_03879	PJIIENHJ_02947	KANJEMEN_01781	IIPHGADO_01790	JHJDLENO_01627	GHDEJAFC_01067	OKOBICEN_00612	GBFNDGHB_01293	AJONFHNM_00143	ADMKIICK_02226	KINJFBAM_02285	MPHFALEL_01286	EDIMHNID_02929	DNPBDEFN_00689	FMNJIFAA_02208	FNGOOONK_01069	ODEDACDE_00637	HJMJEEGF_02577	PEIJAEHO_00738	MMKKLKEB_03653	ELNMFMFD_00212	ANLFPAFH_01664	DLHBAKIL_01368	BFMAMKPI_00116	HJFAGKMK_00832	KBCALCLE_02742	NCAOPGFP_00254	GEGEGHLD_01387	DBJEOIEG_00214	NJHFBNIK_02618	ANDPLLLC_01888	KCEMJLHF_00421
group_1179		hypothetical protein	35	35	1	294	2336				329	737	715	GDJPPOFM_01896	GBCICNDP_02771	LMMBOEPA_03317	NJLFGGDK_03955	PJIIENHJ_03347	KANJEMEN_01958	IIPHGADO_01698	JHJDLENO_02345	GHDEJAFC_02641	OKOBICEN_02885	GBFNDGHB_03810	AJONFHNM_01613	ADMKIICK_01970	KINJFBAM_04723	MPHFALEL_02582	EDIMHNID_03790	DNPBDEFN_04372	FMNJIFAA_02112	FNGOOONK_02640	ODEDACDE_03080	HJMJEEGF_03756	PEIJAEHO_03807	MMKKLKEB_02965	ELNMFMFD_02197	ANLFPAFH_03637	DLHBAKIL_02937	BFMAMKPI_01583	HJFAGKMK_04335	KBCALCLE_03611	NCAOPGFP_02949	GEGEGHLD_03919	DBJEOIEG_03716	NJHFBNIK_00887	ANDPLLLC_04349	KCEMJLHF_04243
malG		Maltose/maltodextrin transport system permease protein MalG	35	35	1	294	2339				242	920	872	GDJPPOFM_01899	GBCICNDP_02768	LMMBOEPA_03314	NJLFGGDK_03606	PJIIENHJ_03350	KANJEMEN_01961	IIPHGADO_01695	JHJDLENO_02342	GHDEJAFC_02638	OKOBICEN_02882	GBFNDGHB_03807	AJONFHNM_01610	ADMKIICK_01973	KINJFBAM_04726	MPHFALEL_02579	EDIMHNID_03787	DNPBDEFN_04303	FMNJIFAA_02109	FNGOOONK_03987	ODEDACDE_03077	HJMJEEGF_03753	PEIJAEHO_03804	MMKKLKEB_02962	ELNMFMFD_02194	ANLFPAFH_03634	DLHBAKIL_02934	BFMAMKPI_01586	HJFAGKMK_04108	KBCALCLE_03614	NCAOPGFP_02946	GEGEGHLD_03922	DBJEOIEG_03713	NJHFBNIK_00890	ANDPLLLC_04346	KCEMJLHF_04246
malF		Maltose/maltodextrin transport system permease protein MalF	35	35	1	294	2340				647	1544	1501	GDJPPOFM_01900	GBCICNDP_02767	LMMBOEPA_03313	NJLFGGDK_03605	PJIIENHJ_03351	KANJEMEN_01962	IIPHGADO_01694	JHJDLENO_02341	GHDEJAFC_02637	OKOBICEN_02881	GBFNDGHB_03806	AJONFHNM_01609	ADMKIICK_01974	KINJFBAM_04727	MPHFALEL_02578	EDIMHNID_03786	DNPBDEFN_04302	FMNJIFAA_02108	FNGOOONK_03988	ODEDACDE_03076	HJMJEEGF_03752	PEIJAEHO_03803	MMKKLKEB_02961	ELNMFMFD_02193	ANLFPAFH_03633	DLHBAKIL_02933	BFMAMKPI_01587	HJFAGKMK_04107	KBCALCLE_03615	NCAOPGFP_04308	GEGEGHLD_03923	DBJEOIEG_03712	NJHFBNIK_00891	ANDPLLLC_04345	KCEMJLHF_04247
fes_2		Enterochelin esterase	35	35	1	294	6265				374	1244	1209	GDJPPOFM_01912	GBCICNDP_03573	LMMBOEPA_02529	NJLFGGDK_03193	PJIIENHJ_04283	KANJEMEN_04324	IIPHGADO_03480	JHJDLENO_03321	GHDEJAFC_02299	OKOBICEN_03442	GBFNDGHB_03521	AJONFHNM_02878	ADMKIICK_03440	KINJFBAM_04133	MPHFALEL_02763	EDIMHNID_00003	DNPBDEFN_03809	FMNJIFAA_02997	FNGOOONK_02877	ODEDACDE_02857	HJMJEEGF_02988	PEIJAEHO_03618	MMKKLKEB_03073	ELNMFMFD_03300	ANLFPAFH_03344	DLHBAKIL_02593	BFMAMKPI_04146	HJFAGKMK_03281	KBCALCLE_02814	NCAOPGFP_03540	GEGEGHLD_02976	DBJEOIEG_02898	NJHFBNIK_00070	ANDPLLLC_01080	KCEMJLHF_02793
group_1186		hypothetical protein	35	35	1	294	6264				179	935	891	GDJPPOFM_01913	GBCICNDP_03572	LMMBOEPA_02528	NJLFGGDK_03192	PJIIENHJ_04284	KANJEMEN_03485	IIPHGADO_03479	JHJDLENO_03320	GHDEJAFC_02300	OKOBICEN_04290	GBFNDGHB_03520	AJONFHNM_02879	ADMKIICK_03439	KINJFBAM_04132	MPHFALEL_02762	EDIMHNID_00004	DNPBDEFN_03808	FMNJIFAA_02996	FNGOOONK_02876	ODEDACDE_02858	HJMJEEGF_02987	PEIJAEHO_03617	MMKKLKEB_03074	ELNMFMFD_03301	ANLFPAFH_03345	DLHBAKIL_02594	BFMAMKPI_04147	HJFAGKMK_03282	KBCALCLE_02813	NCAOPGFP_03539	GEGEGHLD_02977	DBJEOIEG_02897	NJHFBNIK_00071	ANDPLLLC_01079	KCEMJLHF_02794
citC_2		[Citrate [pro-3S]-lyase] ligase	35	35	1	294	2840				392	1043	968	GDJPPOFM_01918	GBCICNDP_02155	LMMBOEPA_03430	NJLFGGDK_04127	PJIIENHJ_02869	KANJEMEN_03126	IIPHGADO_01917	JHJDLENO_03492	GHDEJAFC_03079	OKOBICEN_03774	GBFNDGHB_03669	AJONFHNM_02645	ADMKIICK_04346	KINJFBAM_00958	MPHFALEL_03475	EDIMHNID_01130	DNPBDEFN_03543	FMNJIFAA_03992	FNGOOONK_02390	ODEDACDE_03983	HJMJEEGF_02290	PEIJAEHO_02460	MMKKLKEB_02722	ELNMFMFD_02923	ANLFPAFH_03641	DLHBAKIL_03653	BFMAMKPI_03980	HJFAGKMK_02381	KBCALCLE_04137	NCAOPGFP_03847	GEGEGHLD_02613	DBJEOIEG_02808	NJHFBNIK_00654	ANDPLLLC_03925	KCEMJLHF_00057
ydiF		Acetate CoA-transferase YdiF	35	35	1	294	176				986	1595	1564	GDJPPOFM_01926	GBCICNDP_00261	LMMBOEPA_00907	NJLFGGDK_02439	PJIIENHJ_00168	KANJEMEN_02986	IIPHGADO_00953	JHJDLENO_02649	GHDEJAFC_00724	OKOBICEN_01458	GBFNDGHB_01016	AJONFHNM_02066	ADMKIICK_00474	KINJFBAM_02077	MPHFALEL_00903	EDIMHNID_03724	DNPBDEFN_01140	FMNJIFAA_00699	FNGOOONK_01384	ODEDACDE_00247	HJMJEEGF_01672	PEIJAEHO_00503	MMKKLKEB_00814	ELNMFMFD_02753	ANLFPAFH_01980	DLHBAKIL_00517	BFMAMKPI_00501	HJFAGKMK_00380	KBCALCLE_00569	NCAOPGFP_01004	GEGEGHLD_01473	DBJEOIEG_00400	NJHFBNIK_02083	ANDPLLLC_02098	KCEMJLHF_00622
fixB_1		Protein FixB	35	35	1	294	172				302	935	900	GDJPPOFM_01930	GBCICNDP_00257	LMMBOEPA_00911	NJLFGGDK_04571	PJIIENHJ_00164	KANJEMEN_03441	IIPHGADO_00957	JHJDLENO_02645	GHDEJAFC_00720	OKOBICEN_01462	GBFNDGHB_01020	AJONFHNM_02070	ADMKIICK_00470	KINJFBAM_04464	MPHFALEL_00907	EDIMHNID_03720	DNPBDEFN_01144	FMNJIFAA_00703	FNGOOONK_01388	ODEDACDE_00251	HJMJEEGF_01676	PEIJAEHO_00507	MMKKLKEB_00810	ELNMFMFD_02173	ANLFPAFH_01984	DLHBAKIL_00513	BFMAMKPI_00497	HJFAGKMK_00384	KBCALCLE_00565	NCAOPGFP_01000	GEGEGHLD_01469	DBJEOIEG_00396	NJHFBNIK_02087	ANDPLLLC_02094	KCEMJLHF_00618
uhpC_2		Membrane sensor protein UhpC	35	35	1	294	1617				374	1322	1190	GDJPPOFM_01937	GBCICNDP_02968	LMMBOEPA_04070	NJLFGGDK_02372	PJIIENHJ_02630	KANJEMEN_02820	IIPHGADO_02978	JHJDLENO_02570	GHDEJAFC_03369	OKOBICEN_02195	GBFNDGHB_02919	AJONFHNM_03337	ADMKIICK_01597	KINJFBAM_01066	MPHFALEL_02397	EDIMHNID_02345	DNPBDEFN_03565	FMNJIFAA_03644	FNGOOONK_02503	ODEDACDE_03131	HJMJEEGF_03530	PEIJAEHO_02348	MMKKLKEB_03719	ELNMFMFD_03991	ANLFPAFH_02401	DLHBAKIL_02674	BFMAMKPI_02458	HJFAGKMK_02156	KBCALCLE_02224	NCAOPGFP_03436	GEGEGHLD_04065	DBJEOIEG_03593	NJHFBNIK_02476	ANDPLLLC_01571	KCEMJLHF_01456
gatC_3		PTS system galactitol-specific EIIC component	35	35	1	294	4563				791	1373	1323	GDJPPOFM_01948	GBCICNDP_00695	LMMBOEPA_01830	NJLFGGDK_00649	PJIIENHJ_04345	KANJEMEN_02976	IIPHGADO_00439	JHJDLENO_00333	GHDEJAFC_02851	OKOBICEN_01489	GBFNDGHB_00374	AJONFHNM_02155	ADMKIICK_01321	KINJFBAM_03210	MPHFALEL_01168	EDIMHNID_00491	DNPBDEFN_02036	FMNJIFAA_00676	FNGOOONK_03559	ODEDACDE_01801	HJMJEEGF_01013	PEIJAEHO_02788	MMKKLKEB_01185	ELNMFMFD_02101	ANLFPAFH_00789	DLHBAKIL_00740	BFMAMKPI_00819	HJFAGKMK_02090	KBCALCLE_02974	NCAOPGFP_03000	GEGEGHLD_01231	DBJEOIEG_01296	NJHFBNIK_00558	ANDPLLLC_00587	KCEMJLHF_03283
nanA		N-acetylneuraminate lyase	35	35	1	294	4680				797	893	890	GDJPPOFM_01953	GBCICNDP_03396	LMMBOEPA_02468	NJLFGGDK_02221	PJIIENHJ_02302	KANJEMEN_02181	IIPHGADO_02665	JHJDLENO_02498	GHDEJAFC_04475	OKOBICEN_02972	GBFNDGHB_02832	AJONFHNM_03285	ADMKIICK_04225	KINJFBAM_03130	MPHFALEL_03203	EDIMHNID_00571	DNPBDEFN_03079	FMNJIFAA_03269	FNGOOONK_03059	ODEDACDE_03308	HJMJEEGF_03943	PEIJAEHO_03090	MMKKLKEB_03299	ELNMFMFD_03490	ANLFPAFH_03044	DLHBAKIL_02863	BFMAMKPI_03060	HJFAGKMK_03829	KBCALCLE_03099	NCAOPGFP_02933	GEGEGHLD_04584	DBJEOIEG_03159	NJHFBNIK_00638	ANDPLLLC_00504	KCEMJLHF_03364
pheA		Bifunctional chorismate mutase/prephenate dehydratase	35	35	1	294	6342				98	1160	1109	GDJPPOFM_01967	GBCICNDP_02911	LMMBOEPA_02953	NJLFGGDK_03101	PJIIENHJ_04507	KANJEMEN_02022	IIPHGADO_02778	JHJDLENO_02590	GHDEJAFC_02774	OKOBICEN_03052	GBFNDGHB_02941	AJONFHNM_03385	ADMKIICK_00023	KINJFBAM_02529	MPHFALEL_02430	EDIMHNID_04523	DNPBDEFN_04385	FMNJIFAA_03344	FNGOOONK_03108	ODEDACDE_03136	HJMJEEGF_03028	PEIJAEHO_04176	MMKKLKEB_03392	ELNMFMFD_03603	ANLFPAFH_03179	DLHBAKIL_02945	BFMAMKPI_03127	HJFAGKMK_03139	KBCALCLE_03155	NCAOPGFP_03010	GEGEGHLD_03339	DBJEOIEG_03222	NJHFBNIK_00006	ANDPLLLC_01155	KCEMJLHF_02689
dcyD		D-cysteine desulfhydrase	35	35	1	294	5213				488	986	952	GDJPPOFM_01981	GBCICNDP_04043	LMMBOEPA_02580	NJLFGGDK_03168	PJIIENHJ_04433	KANJEMEN_02286	IIPHGADO_02855	JHJDLENO_03204	GHDEJAFC_03429	OKOBICEN_03094	GBFNDGHB_03018	AJONFHNM_04577	ADMKIICK_02820	KINJFBAM_04309	MPHFALEL_02509	EDIMHNID_04256	DNPBDEFN_04082	FMNJIFAA_03393	FNGOOONK_03144	ODEDACDE_03207	HJMJEEGF_03121	PEIJAEHO_03029	MMKKLKEB_03509	ELNMFMFD_03638	ANLFPAFH_03229	DLHBAKIL_02985	BFMAMKPI_03193	HJFAGKMK_03214	KBCALCLE_03203	NCAOPGFP_04315	GEGEGHLD_03377	DBJEOIEG_03668	NJHFBNIK_03784	ANDPLLLC_02743	KCEMJLHF_01216
algC		Phosphomannomutase/phosphoglucomutase	35	35	1	294	3947				308	1370	1310	GDJPPOFM_01988	GBCICNDP_00616	LMMBOEPA_01087	NJLFGGDK_01264	PJIIENHJ_03097	KANJEMEN_03137	IIPHGADO_00412	JHJDLENO_00194	GHDEJAFC_04316	OKOBICEN_00372	GBFNDGHB_02213	AJONFHNM_01073	ADMKIICK_00188	KINJFBAM_01932	MPHFALEL_01465	EDIMHNID_02439	DNPBDEFN_01171	FMNJIFAA_01412	FNGOOONK_00955	ODEDACDE_00222	HJMJEEGF_01545	PEIJAEHO_03882	MMKKLKEB_04051	ELNMFMFD_01237	ANLFPAFH_01761	DLHBAKIL_01283	BFMAMKPI_00689	HJFAGKMK_01691	KBCALCLE_00279	NCAOPGFP_00685	GEGEGHLD_00242	DBJEOIEG_02039	NJHFBNIK_02382	ANDPLLLC_01671	KCEMJLHF_01362
ydfK		hypothetical protein	35	35	1	294	4403			Hypothetical protein with no hits to refseq/uniprot/clusters/cdd/tigrfams/pfam overlapping another protein with hits	707	737	710	GDJPPOFM_02025	GBCICNDP_04258	LMMBOEPA_04130	NJLFGGDK_04114	PJIIENHJ_00846	KANJEMEN_04083	IIPHGADO_04364	JHJDLENO_03970	GHDEJAFC_00198	OKOBICEN_00423	GBFNDGHB_04057	AJONFHNM_01024	ADMKIICK_01467	KINJFBAM_02180	MPHFALEL_04357	EDIMHNID_00345	DNPBDEFN_01068	FMNJIFAA_04168	FNGOOONK_01003	ODEDACDE_02083	HJMJEEGF_01837	PEIJAEHO_00584	MMKKLKEB_04332	ELNMFMFD_04308	ANLFPAFH_02228	DLHBAKIL_04322	BFMAMKPI_03523	HJFAGKMK_02850	KBCALCLE_02082	NCAOPGFP_03515	GEGEGHLD_00630	DBJEOIEG_04270	NJHFBNIK_00412	ANDPLLLC_00729	KCEMJLHF_03136
glpC		Anaerobic glycerol-3-phosphate dehydrogenase subunit C	35	35	1	294	1443				626	1190	1167	GDJPPOFM_02033	GBCICNDP_02382	LMMBOEPA_03765	NJLFGGDK_04230	PJIIENHJ_04610	KANJEMEN_01925	IIPHGADO_03814	JHJDLENO_01726	GHDEJAFC_01907	OKOBICEN_02299	GBFNDGHB_01098	AJONFHNM_01450	ADMKIICK_01811	KINJFBAM_00137	MPHFALEL_03781	EDIMHNID_01784	DNPBDEFN_04073	FMNJIFAA_04009	FNGOOONK_02267	ODEDACDE_02787	HJMJEEGF_03998	PEIJAEHO_02226	MMKKLKEB_04090	ELNMFMFD_02673	ANLFPAFH_01393	DLHBAKIL_03792	BFMAMKPI_03931	HJFAGKMK_04206	KBCALCLE_02144	NCAOPGFP_04429	GEGEGHLD_02762	DBJEOIEG_02731	NJHFBNIK_02169	ANDPLLLC_01493	KCEMJLHF_01545
ttrS		Tetrathionate sensor histidine kinase TtrS	35	35	1	294	208				716	1778	1740	GDJPPOFM_02045	GBCICNDP_01495	LMMBOEPA_02134	NJLFGGDK_01433	PJIIENHJ_03654	KANJEMEN_00715	IIPHGADO_00935	JHJDLENO_01090	GHDEJAFC_02793	OKOBICEN_01348	GBFNDGHB_01087	AJONFHNM_01420	ADMKIICK_00502	KINJFBAM_04536	MPHFALEL_01803	EDIMHNID_03752	DNPBDEFN_01333	FMNJIFAA_02307	FNGOOONK_01807	ODEDACDE_02803	HJMJEEGF_01635	PEIJAEHO_01306	MMKKLKEB_02466	ELNMFMFD_01956	ANLFPAFH_01342	DLHBAKIL_01163	BFMAMKPI_01873	HJFAGKMK_01386	KBCALCLE_02163	NCAOPGFP_01604	GEGEGHLD_01722	DBJEOIEG_01874	NJHFBNIK_02055	ANDPLLLC_02126	KCEMJLHF_00650
yedI		Inner membrane protein YedI	35	35	1	294	5251				695	911	900	GDJPPOFM_02065	GBCICNDP_02095	LMMBOEPA_03604	NJLFGGDK_03547	PJIIENHJ_01746	KANJEMEN_02143	IIPHGADO_02436	JHJDLENO_02759	GHDEJAFC_03260	OKOBICEN_00804	GBFNDGHB_00960	AJONFHNM_02193	ADMKIICK_02086	KINJFBAM_00771	MPHFALEL_03647	EDIMHNID_04400	DNPBDEFN_01246	FMNJIFAA_03071	FNGOOONK_03222	ODEDACDE_00863	HJMJEEGF_03634	PEIJAEHO_03272	MMKKLKEB_01306	ELNMFMFD_03969	ANLFPAFH_00956	DLHBAKIL_00787	BFMAMKPI_01037	HJFAGKMK_00663	KBCALCLE_01009	NCAOPGFP_00612	GEGEGHLD_03329	DBJEOIEG_02598	NJHFBNIK_03491	ANDPLLLC_02777	KCEMJLHF_01250
fliN		Flagellar motor switch protein FliN	35	35	1	294	5240				263	443	401	GDJPPOFM_02076	GBCICNDP_02084	LMMBOEPA_04103	NJLFGGDK_03115	PJIIENHJ_01757	KANJEMEN_02065	IIPHGADO_03346	JHJDLENO_01960	GHDEJAFC_03249	OKOBICEN_00793	GBFNDGHB_00971	AJONFHNM_02204	ADMKIICK_02075	KINJFBAM_00881	MPHFALEL_03734	EDIMHNID_04411	DNPBDEFN_01235	FMNJIFAA_03618	FNGOOONK_03233	ODEDACDE_00874	HJMJEEGF_01206	PEIJAEHO_03957	MMKKLKEB_01317	ELNMFMFD_01973	ANLFPAFH_00945	DLHBAKIL_00798	BFMAMKPI_01048	HJFAGKMK_00674	KBCALCLE_01020	NCAOPGFP_00623	GEGEGHLD_01988	DBJEOIEG_02609	NJHFBNIK_03480	ANDPLLLC_02766	KCEMJLHF_01239
fimC_2		Chaperone protein FimC	35	35	1	294	2059				170	683	666	GDJPPOFM_02081	GBCICNDP_01416	LMMBOEPA_00731	NJLFGGDK_02244	PJIIENHJ_02536	KANJEMEN_00345	IIPHGADO_00018	JHJDLENO_04272	GHDEJAFC_00905	OKOBICEN_01481	GBFNDGHB_00854	AJONFHNM_02021	ADMKIICK_01221	KINJFBAM_04459	MPHFALEL_00539	EDIMHNID_04375	DNPBDEFN_01415	FMNJIFAA_01342	FNGOOONK_01758	ODEDACDE_04606	HJMJEEGF_00132	PEIJAEHO_01790	MMKKLKEB_00948	ELNMFMFD_02191	ANLFPAFH_00886	DLHBAKIL_03208	BFMAMKPI_04208	HJFAGKMK_00806	KBCALCLE_01296	NCAOPGFP_01654	GEGEGHLD_00922	DBJEOIEG_01093	NJHFBNIK_00770	ANDPLLLC_03807	KCEMJLHF_00173
manP		PTS system mannose-specific EIIBCA component	35	35	1	294	1020				215	1079	1030	GDJPPOFM_02104	GBCICNDP_02444	LMMBOEPA_02083	NJLFGGDK_03496	PJIIENHJ_01547	KANJEMEN_02826	IIPHGADO_03851	JHJDLENO_02084	GHDEJAFC_01942	OKOBICEN_03235	GBFNDGHB_03029	AJONFHNM_02717	ADMKIICK_00223	KINJFBAM_04735	MPHFALEL_03343	EDIMHNID_03542	DNPBDEFN_02424	FMNJIFAA_03192	FNGOOONK_01844	ODEDACDE_02534	HJMJEEGF_02314	PEIJAEHO_01620	MMKKLKEB_02762	ELNMFMFD_02906	ANLFPAFH_03304	DLHBAKIL_02981	BFMAMKPI_02596	HJFAGKMK_02757	KBCALCLE_02379	NCAOPGFP_03039	GEGEGHLD_02622	DBJEOIEG_04041	NJHFBNIK_04246	ANDPLLLC_04437	KCEMJLHF_04137
dacD		D-alanyl-D-alanine carboxypeptidase DacD	35	35	1	294	3995				866	1196	1158	GDJPPOFM_02108	GBCICNDP_03900	LMMBOEPA_02165	NJLFGGDK_02104	PJIIENHJ_02339	KANJEMEN_02666	IIPHGADO_02603	JHJDLENO_03220	GHDEJAFC_00961	OKOBICEN_02773	GBFNDGHB_02817	AJONFHNM_02129	ADMKIICK_03532	KINJFBAM_03538	MPHFALEL_01985	EDIMHNID_03441	DNPBDEFN_01295	FMNJIFAA_00408	FNGOOONK_02889	ODEDACDE_01137	HJMJEEGF_02678	PEIJAEHO_01904	MMKKLKEB_00549	ELNMFMFD_03253	ANLFPAFH_00458	DLHBAKIL_02621	BFMAMKPI_02033	HJFAGKMK_03473	KBCALCLE_03056	NCAOPGFP_01319	GEGEGHLD_02172	DBJEOIEG_00045	NJHFBNIK_03619	ANDPLLLC_01715	KCEMJLHF_01321
gabP		GABA permease	35	35	1	294	6245				536	1400	1341	GDJPPOFM_02125	GBCICNDP_01167	LMMBOEPA_01208	NJLFGGDK_02680	PJIIENHJ_03249	KANJEMEN_01295	IIPHGADO_02424	JHJDLENO_00632	GHDEJAFC_03544	OKOBICEN_00117	GBFNDGHB_00247	AJONFHNM_01503	ADMKIICK_03421	KINJFBAM_04114	MPHFALEL_00633	EDIMHNID_00022	DNPBDEFN_03568	FMNJIFAA_00555	FNGOOONK_02096	ODEDACDE_04298	HJMJEEGF_01098	PEIJAEHO_00437	MMKKLKEB_01390	ELNMFMFD_00565	ANLFPAFH_03602	DLHBAKIL_03706	BFMAMKPI_00883	HJFAGKMK_00287	KBCALCLE_00747	NCAOPGFP_01042	GEGEGHLD_00272	DBJEOIEG_01066	NJHFBNIK_00089	ANDPLLLC_01061	KCEMJLHF_02812
mntB_2		Manganese transport system membrane protein MntB	35	35	1	294	6169				824	890	859	GDJPPOFM_02137	GBCICNDP_02235	LMMBOEPA_03132	NJLFGGDK_01354	PJIIENHJ_00647	KANJEMEN_00268	IIPHGADO_02447	JHJDLENO_02503	GHDEJAFC_00656	OKOBICEN_02915	GBFNDGHB_03611	AJONFHNM_00501	ADMKIICK_03349	KINJFBAM_03423	MPHFALEL_01572	EDIMHNID_00094	DNPBDEFN_00116	FMNJIFAA_00301	FNGOOONK_00268	ODEDACDE_03043	HJMJEEGF_00550	PEIJAEHO_00040	MMKKLKEB_00250	ELNMFMFD_00755	ANLFPAFH_00367	DLHBAKIL_00222	BFMAMKPI_00286	HJFAGKMK_03186	KBCALCLE_00132	NCAOPGFP_02334	GEGEGHLD_00949	DBJEOIEG_00132	NJHFBNIK_00161	ANDPLLLC_00989	KCEMJLHF_02883
rsmH		Ribosomal RNA small subunit methyltransferase H	35	35	1	294	2126				386	941	915	GDJPPOFM_02143	GBCICNDP_03963	LMMBOEPA_01031	NJLFGGDK_04578	PJIIENHJ_01521	KANJEMEN_03378	IIPHGADO_03699	JHJDLENO_03653	GHDEJAFC_01619	OKOBICEN_02346	GBFNDGHB_02396	AJONFHNM_03913	ADMKIICK_01165	KINJFBAM_04403	MPHFALEL_02104	EDIMHNID_01190	DNPBDEFN_01589	FMNJIFAA_03338	FNGOOONK_02655	ODEDACDE_04117	HJMJEEGF_01398	PEIJAEHO_01699	MMKKLKEB_02259	ELNMFMFD_00450	ANLFPAFH_02926	DLHBAKIL_02515	BFMAMKPI_01817	HJFAGKMK_02717	KBCALCLE_02731	NCAOPGFP_02232	GEGEGHLD_01683	DBJEOIEG_02687	NJHFBNIK_00714	ANDPLLLC_03866	KCEMJLHF_00117
leuO_2		HTH-type transcriptional regulator LeuO	35	35	1	294	2132				593	944	925	GDJPPOFM_02148	GBCICNDP_03587	LMMBOEPA_01036	NJLFGGDK_02892	PJIIENHJ_01516	KANJEMEN_04339	IIPHGADO_03203	JHJDLENO_03411	GHDEJAFC_01614	OKOBICEN_02351	GBFNDGHB_03793	AJONFHNM_03756	ADMKIICK_01160	KINJFBAM_04398	MPHFALEL_02109	EDIMHNID_01185	DNPBDEFN_01594	FMNJIFAA_03418	FNGOOONK_02660	ODEDACDE_03816	HJMJEEGF_01403	PEIJAEHO_01694	MMKKLKEB_02264	ELNMFMFD_00455	ANLFPAFH_03434	DLHBAKIL_04189	BFMAMKPI_01812	HJFAGKMK_02712	KBCALCLE_04235	NCAOPGFP_02227	GEGEGHLD_01688	DBJEOIEG_02692	NJHFBNIK_00709	ANDPLLLC_03871	KCEMJLHF_00112
group_1227		PTS system EIIBC component	35	35	1	294	6603				788	1361	1331	GDJPPOFM_02160	GBCICNDP_03470	LMMBOEPA_02307	NJLFGGDK_01658	PJIIENHJ_02580	KANJEMEN_00797	IIPHGADO_01053	JHJDLENO_01034	GHDEJAFC_02202	OKOBICEN_01728	GBFNDGHB_02679	AJONFHNM_02242	ADMKIICK_02933	KINJFBAM_03659	MPHFALEL_02828	EDIMHNID_02673	DNPBDEFN_00544	FMNJIFAA_01814	FNGOOONK_01865	ODEDACDE_01248	HJMJEEGF_01303	PEIJAEHO_01423	MMKKLKEB_02013	ELNMFMFD_03134	ANLFPAFH_02379	DLHBAKIL_01302	BFMAMKPI_02692	HJFAGKMK_01474	KBCALCLE_01553	NCAOPGFP_01458	GEGEGHLD_01603	DBJEOIEG_01680	NJHFBNIK_03399	ANDPLLLC_01197	KCEMJLHF_01828
mltF_1		Membrane-bound lytic murein transglycosylase F	35	35	1	294	6600				554	1544	1508	GDJPPOFM_02163	GBCICNDP_03467	LMMBOEPA_02310	NJLFGGDK_01655	PJIIENHJ_02583	KANJEMEN_00794	IIPHGADO_01050	JHJDLENO_01037	GHDEJAFC_02205	OKOBICEN_01725	GBFNDGHB_03697	AJONFHNM_02245	ADMKIICK_02930	KINJFBAM_03656	MPHFALEL_02825	EDIMHNID_02670	DNPBDEFN_00547	FMNJIFAA_01817	FNGOOONK_01868	ODEDACDE_01251	HJMJEEGF_01306	PEIJAEHO_01420	MMKKLKEB_02010	ELNMFMFD_03131	ANLFPAFH_03714	DLHBAKIL_01299	BFMAMKPI_02689	HJFAGKMK_01477	KBCALCLE_01550	NCAOPGFP_01461	GEGEGHLD_01600	DBJEOIEG_01683	NJHFBNIK_03396	ANDPLLLC_01200	KCEMJLHF_01825
yccS		Inner membrane protein YccS	35	35	1	294	5488				1088	2153	2095	GDJPPOFM_02179	GBCICNDP_00922	LMMBOEPA_00124	NJLFGGDK_00255	PJIIENHJ_00121	KANJEMEN_00061	IIPHGADO_00329	JHJDLENO_00354	GHDEJAFC_00277	OKOBICEN_00695	GBFNDGHB_01218	AJONFHNM_00674	ADMKIICK_01765	KINJFBAM_02354	MPHFALEL_03486	EDIMHNID_03625	DNPBDEFN_00327	FMNJIFAA_00509	FNGOOONK_01320	ODEDACDE_00663	HJMJEEGF_00631	PEIJAEHO_00941	MMKKLKEB_00607	ELNMFMFD_00994	ANLFPAFH_02768	DLHBAKIL_00117	BFMAMKPI_01351	HJFAGKMK_00241	KBCALCLE_00705	NCAOPGFP_00552	GEGEGHLD_00980	DBJEOIEG_00929	NJHFBNIK_02539	ANDPLLLC_02968	KCEMJLHF_00342
ribZ		Riboflavin transporter RibZ	35	35	1	294	6658				521	1373	1322	GDJPPOFM_02206	GBCICNDP_03100	LMMBOEPA_01164	NJLFGGDK_02705	PJIIENHJ_04271	KANJEMEN_00526	IIPHGADO_00086	JHJDLENO_01497	GHDEJAFC_02329	OKOBICEN_01976	GBFNDGHB_03727	AJONFHNM_00458	ADMKIICK_02271	KINJFBAM_04013	MPHFALEL_00943	EDIMHNID_03084	DNPBDEFN_02283	FMNJIFAA_02730	FNGOOONK_00129	ODEDACDE_02462	HJMJEEGF_00321	PEIJAEHO_03259	MMKKLKEB_00400	ELNMFMFD_02026	ANLFPAFH_00277	DLHBAKIL_00409	BFMAMKPI_02477	HJFAGKMK_03763	KBCALCLE_03344	NCAOPGFP_02857	GEGEGHLD_03581	DBJEOIEG_02279	NJHFBNIK_03950	ANDPLLLC_02578	KCEMJLHF_01107
group_1238		hypothetical protein	35	35	1	294	3932				362	1139	1099	GDJPPOFM_02207	GBCICNDP_00602	LMMBOEPA_00847	NJLFGGDK_01887	PJIIENHJ_04268	KANJEMEN_00324	IIPHGADO_01453	JHJDLENO_00208	GHDEJAFC_01968	OKOBICEN_00358	GBFNDGHB_00901	AJONFHNM_01059	ADMKIICK_00174	KINJFBAM_01918	MPHFALEL_04094	EDIMHNID_02425	DNPBDEFN_01157	FMNJIFAA_02594	FNGOOONK_00969	ODEDACDE_00208	HJMJEEGF_01049	PEIJAEHO_02313	MMKKLKEB_01755	ELNMFMFD_01251	ANLFPAFH_02756	DLHBAKIL_01346	BFMAMKPI_00675	HJFAGKMK_01261	KBCALCLE_00265	NCAOPGFP_00699	GEGEGHLD_00228	DBJEOIEG_01262	NJHFBNIK_02396	ANDPLLLC_01657	KCEMJLHF_01376
wzb		Low molecular weight protein-tyrosine-phosphatase Wzb	35	35	1	294	3933				272	449	439	GDJPPOFM_02208	GBCICNDP_00603	LMMBOEPA_00846	NJLFGGDK_01888	PJIIENHJ_04267	KANJEMEN_00323	IIPHGADO_01454	JHJDLENO_00207	GHDEJAFC_01969	OKOBICEN_00359	GBFNDGHB_00900	AJONFHNM_01060	ADMKIICK_00175	KINJFBAM_01919	MPHFALEL_04146	EDIMHNID_02426	DNPBDEFN_01158	FMNJIFAA_02595	FNGOOONK_00968	ODEDACDE_00209	HJMJEEGF_01050	PEIJAEHO_02314	MMKKLKEB_01756	ELNMFMFD_01250	ANLFPAFH_02962	DLHBAKIL_01345	BFMAMKPI_00676	HJFAGKMK_01260	KBCALCLE_00266	NCAOPGFP_00698	GEGEGHLD_00229	DBJEOIEG_01261	NJHFBNIK_02395	ANDPLLLC_01658	KCEMJLHF_01375
ppiD		Peptidyl-prolyl cis-trans isomerase D	35	35	1	294	3675				254	1871	1785	GDJPPOFM_02217	GBCICNDP_01406	LMMBOEPA_00943	NJLFGGDK_01106	PJIIENHJ_02883	KANJEMEN_02165	IIPHGADO_04395	JHJDLENO_00017	GHDEJAFC_00534	OKOBICEN_00220	GBFNDGHB_01973	AJONFHNM_01210	ADMKIICK_03899	KINJFBAM_00337	MPHFALEL_00347	EDIMHNID_01282	DNPBDEFN_01118	FMNJIFAA_01206	FNGOOONK_00325	ODEDACDE_00150	HJMJEEGF_00504	PEIJAEHO_00322	MMKKLKEB_01097	ELNMFMFD_02525	ANLFPAFH_01433	DLHBAKIL_04369	BFMAMKPI_01747	HJFAGKMK_03529	KBCALCLE_00488	NCAOPGFP_00402	GEGEGHLD_00815	DBJEOIEG_00735	NJHFBNIK_01615	ANDPLLLC_03522	KCEMJLHF_02417
lon_1		Lon protease	35	35	1	294	3677				677	2384	2284	GDJPPOFM_02219	GBCICNDP_01404	LMMBOEPA_00945	NJLFGGDK_01108	PJIIENHJ_01431	KANJEMEN_02167	IIPHGADO_01300	JHJDLENO_00015	GHDEJAFC_00536	OKOBICEN_00218	GBFNDGHB_01975	AJONFHNM_01208	ADMKIICK_03897	KINJFBAM_00339	MPHFALEL_00345	EDIMHNID_01280	DNPBDEFN_01120	FMNJIFAA_01204	FNGOOONK_00323	ODEDACDE_00152	HJMJEEGF_00502	PEIJAEHO_00320	MMKKLKEB_01095	ELNMFMFD_02527	ANLFPAFH_01431	DLHBAKIL_02553	BFMAMKPI_03139	HJFAGKMK_03531	KBCALCLE_00490	NCAOPGFP_00400	GEGEGHLD_00813	DBJEOIEG_00733	NJHFBNIK_01617	ANDPLLLC_03524	KCEMJLHF_02419
group_1242		hypothetical protein	35	35	1	294	4462			Hypothetical protein with no hits to refseq/uniprot/clusters/cdd/tigrfams/pfam overlapping another protein with hits	1193	2171	2088	GDJPPOFM_02228	GBCICNDP_00294	LMMBOEPA_01266	NJLFGGDK_01068	PJIIENHJ_00437	KANJEMEN_01809	IIPHGADO_00166	JHJDLENO_04557	GHDEJAFC_00108	OKOBICEN_01804	GBFNDGHB_02272	AJONFHNM_03668	ADMKIICK_01413	KINJFBAM_00502	MPHFALEL_01653	EDIMHNID_00399	DNPBDEFN_01181	FMNJIFAA_01139	FNGOOONK_01600	ODEDACDE_02701	HJMJEEGF_00369	PEIJAEHO_03434	MMKKLKEB_03975	ELNMFMFD_02636	ANLFPAFH_03210	DLHBAKIL_01856	BFMAMKPI_02893	HJFAGKMK_02650	KBCALCLE_01244	NCAOPGFP_02690	GEGEGHLD_02134	DBJEOIEG_00500	NJHFBNIK_00466	ANDPLLLC_00674	KCEMJLHF_03190
murE		UDP-N-acetylmuramoyl-L-alanyl-D-glutamate--2,6-diaminopimelate ligase	35	35	1	294	2122				578	1487	1454	GDJPPOFM_02233	GBCICNDP_03936	LMMBOEPA_01028	NJLFGGDK_03024	PJIIENHJ_04516	KANJEMEN_02724	IIPHGADO_04009	JHJDLENO_01305	GHDEJAFC_01622	OKOBICEN_02343	GBFNDGHB_02399	AJONFHNM_01123	ADMKIICK_01168	KINJFBAM_04406	MPHFALEL_02957	EDIMHNID_01193	DNPBDEFN_01586	FMNJIFAA_03335	FNGOOONK_02652	ODEDACDE_04114	HJMJEEGF_01395	PEIJAEHO_01702	MMKKLKEB_02256	ELNMFMFD_00447	ANLFPAFH_02929	DLHBAKIL_02518	BFMAMKPI_01820	HJFAGKMK_03568	KBCALCLE_02728	NCAOPGFP_02235	GEGEGHLD_01680	DBJEOIEG_03767	NJHFBNIK_00717	ANDPLLLC_03863	KCEMJLHF_00120
mraY		Phospho-N-acetylmuramoyl-pentapeptide-transferase	35	35	1	294	2119				365	1082	1047	GDJPPOFM_02235	GBCICNDP_04314	LMMBOEPA_01026	NJLFGGDK_03022	PJIIENHJ_03712	KANJEMEN_02722	IIPHGADO_04007	JHJDLENO_01307	GHDEJAFC_01624	OKOBICEN_02084	GBFNDGHB_02401	AJONFHNM_01125	ADMKIICK_01170	KINJFBAM_04408	MPHFALEL_02959	EDIMHNID_01195	DNPBDEFN_01584	FMNJIFAA_03333	FNGOOONK_02650	ODEDACDE_04188	HJMJEEGF_01393	PEIJAEHO_01704	MMKKLKEB_02254	ELNMFMFD_00445	ANLFPAFH_02931	DLHBAKIL_02520	BFMAMKPI_01822	HJFAGKMK_03570	KBCALCLE_02726	NCAOPGFP_02237	GEGEGHLD_01678	DBJEOIEG_03769	NJHFBNIK_00719	ANDPLLLC_03861	KCEMJLHF_00122
fdnG_1		Formate dehydrogenase, nitrate-inducible, major subunit	35	35	1	294	411				236	2411	781	GDJPPOFM_02243	GBCICNDP_01449	LMMBOEPA_00932	NJLFGGDK_01495	PJIIENHJ_01511	KANJEMEN_04422	IIPHGADO_01857	JHJDLENO_03681	GHDEJAFC_03648	OKOBICEN_01434	GBFNDGHB_03475	AJONFHNM_00558	ADMKIICK_02542	KINJFBAM_03050	MPHFALEL_03521	EDIMHNID_00784	DNPBDEFN_03886	FMNJIFAA_00760	FNGOOONK_00533	ODEDACDE_01480	HJMJEEGF_01726	PEIJAEHO_02369	MMKKLKEB_01679	ELNMFMFD_04189	ANLFPAFH_02994	DLHBAKIL_01500	BFMAMKPI_03851	HJFAGKMK_01652	KBCALCLE_03775	NCAOPGFP_01686	GEGEGHLD_04021	DBJEOIEG_02836	NJHFBNIK_01869	ANDPLLLC_02303	KCEMJLHF_00836
yheS		putative ABC transporter ATP-binding protein YheS	35	35	1	294	1062				902	1907	1796	GDJPPOFM_02264	GBCICNDP_04111	LMMBOEPA_03251	NJLFGGDK_02783	PJIIENHJ_04289	KANJEMEN_04308	IIPHGADO_04214	JHJDLENO_03349	GHDEJAFC_03120	OKOBICEN_02240	GBFNDGHB_03350	AJONFHNM_04051	ADMKIICK_04324	KINJFBAM_01567	MPHFALEL_02818	EDIMHNID_03969	DNPBDEFN_04131	FMNJIFAA_03961	FNGOOONK_03498	ODEDACDE_03515	HJMJEEGF_04172	PEIJAEHO_03374	MMKKLKEB_03670	ELNMFMFD_04254	ANLFPAFH_03476	DLHBAKIL_03349	BFMAMKPI_03775	HJFAGKMK_03420	KBCALCLE_03444	NCAOPGFP_03288	GEGEGHLD_04000	DBJEOIEG_03447	NJHFBNIK_04559	ANDPLLLC_00383	KCEMJLHF_03485
rseB		Sigma-E factor regulatory protein RseB	35	35	1	294	6366				365	956	932	GDJPPOFM_02281	GBCICNDP_03545	LMMBOEPA_03322	NJLFGGDK_04107	PJIIENHJ_00898	KANJEMEN_03506	IIPHGADO_04417	JHJDLENO_03431	GHDEJAFC_01150	OKOBICEN_03148	GBFNDGHB_02034	AJONFHNM_02150	ADMKIICK_04392	KINJFBAM_00378	MPHFALEL_02931	EDIMHNID_02688	DNPBDEFN_00529	FMNJIFAA_02023	FNGOOONK_01957	ODEDACDE_01433	HJMJEEGF_03761	PEIJAEHO_01493	MMKKLKEB_04059	ELNMFMFD_02243	ANLFPAFH_01780	DLHBAKIL_02254	BFMAMKPI_01786	HJFAGKMK_01597	KBCALCLE_01606	NCAOPGFP_02372	GEGEGHLD_01652	DBJEOIEG_01709	NJHFBNIK_04737	ANDPLLLC_01182	KCEMJLHF_00269
group_1250		hypothetical protein	35	35	1	294	1631				410	665	657	GDJPPOFM_02291	GBCICNDP_01114	LMMBOEPA_03761	NJLFGGDK_04310	PJIIENHJ_02889	KANJEMEN_02680	IIPHGADO_03508	JHJDLENO_03589	GHDEJAFC_03303	OKOBICEN_02168	GBFNDGHB_03614	AJONFHNM_02609	ADMKIICK_01586	KINJFBAM_01077	MPHFALEL_04130	EDIMHNID_02334	DNPBDEFN_03752	FMNJIFAA_01428	FNGOOONK_01210	ODEDACDE_01351	HJMJEEGF_04006	PEIJAEHO_03728	MMKKLKEB_01855	ELNMFMFD_01613	ANLFPAFH_03870	DLHBAKIL_03663	BFMAMKPI_01162	HJFAGKMK_01065	KBCALCLE_01104	NCAOPGFP_01698	GEGEGHLD_02043	DBJEOIEG_03933	NJHFBNIK_02487	ANDPLLLC_01560	KCEMJLHF_01467
dctM_2		C4-dicarboxylate TRAP transporter large permease protein DctM	35	35	1	294	954				614	1307	1277	GDJPPOFM_02305	GBCICNDP_02964	LMMBOEPA_04473	NJLFGGDK_02309	PJIIENHJ_01130	KANJEMEN_03167	IIPHGADO_03532	JHJDLENO_02631	GHDEJAFC_02837	OKOBICEN_03339	GBFNDGHB_02997	AJONFHNM_03409	ADMKIICK_00282	KINJFBAM_03724	MPHFALEL_03140	EDIMHNID_03601	DNPBDEFN_03226	FMNJIFAA_02800	FNGOOONK_02124	ODEDACDE_02106	HJMJEEGF_02208	PEIJAEHO_02624	MMKKLKEB_03262	ELNMFMFD_03652	ANLFPAFH_02184	DLHBAKIL_02831	BFMAMKPI_02250	HJFAGKMK_01993	KBCALCLE_02001	NCAOPGFP_04346	GEGEGHLD_03206	DBJEOIEG_02406	NJHFBNIK_04305	ANDPLLLC_04500	KCEMJLHF_04078
cpxA		Sensor histidine kinase CpxA	35	35	1	294	961				251	1373	1326	GDJPPOFM_02311	GBCICNDP_03557	LMMBOEPA_02778	NJLFGGDK_02303	PJIIENHJ_01136	KANJEMEN_03173	IIPHGADO_03538	JHJDLENO_02637	GHDEJAFC_02843	OKOBICEN_03345	GBFNDGHB_03003	AJONFHNM_03403	ADMKIICK_00276	KINJFBAM_03718	MPHFALEL_03134	EDIMHNID_03595	DNPBDEFN_03232	FMNJIFAA_02794	FNGOOONK_02118	ODEDACDE_02112	HJMJEEGF_02214	PEIJAEHO_02618	MMKKLKEB_03268	ELNMFMFD_03646	ANLFPAFH_02190	DLHBAKIL_02837	BFMAMKPI_02244	HJFAGKMK_01999	KBCALCLE_02007	NCAOPGFP_03213	GEGEGHLD_03212	DBJEOIEG_02400	NJHFBNIK_04299	ANDPLLLC_04494	KCEMJLHF_04084
cpxR		Transcriptional regulatory protein CpxR	35	35	1	294	962				356	698	684	GDJPPOFM_02312	GBCICNDP_03558	LMMBOEPA_02777	NJLFGGDK_02302	PJIIENHJ_01137	KANJEMEN_03930	IIPHGADO_03539	JHJDLENO_02638	GHDEJAFC_02844	OKOBICEN_03346	GBFNDGHB_03004	AJONFHNM_03402	ADMKIICK_00275	KINJFBAM_03717	MPHFALEL_03133	EDIMHNID_03594	DNPBDEFN_03233	FMNJIFAA_02793	FNGOOONK_02117	ODEDACDE_02113	HJMJEEGF_02215	PEIJAEHO_03981	MMKKLKEB_03269	ELNMFMFD_03645	ANLFPAFH_02191	DLHBAKIL_02838	BFMAMKPI_02243	HJFAGKMK_02000	KBCALCLE_02008	NCAOPGFP_03212	GEGEGHLD_03213	DBJEOIEG_02399	NJHFBNIK_04298	ANDPLLLC_04493	KCEMJLHF_04085
group_1257		hypothetical protein	35	35	1	294	5508				269	1562	1522	GDJPPOFM_02323	GBCICNDP_00903	LMMBOEPA_03780	NJLFGGDK_03722	PJIIENHJ_00140	KANJEMEN_02807	IIPHGADO_03396	JHJDLENO_04206	GHDEJAFC_03373	OKOBICEN_00676	GBFNDGHB_03534	AJONFHNM_03888	ADMKIICK_01746	KINJFBAM_00579	MPHFALEL_03652	EDIMHNID_03644	DNPBDEFN_00346	FMNJIFAA_00490	FNGOOONK_02407	ODEDACDE_03564	HJMJEEGF_03658	PEIJAEHO_02727	MMKKLKEB_00626	ELNMFMFD_04213	ANLFPAFH_02685	DLHBAKIL_00136	BFMAMKPI_02307	HJFAGKMK_00222	KBCALCLE_03281	NCAOPGFP_03495	GEGEGHLD_02776	DBJEOIEG_03649	NJHFBNIK_02558	ANDPLLLC_02862	KCEMJLHF_00361
dgcC		putative diguanylate cyclase DgcC	35	35	1	294	3750				722	1112	1084	GDJPPOFM_02337	GBCICNDP_04502	LMMBOEPA_03173	NJLFGGDK_01824	PJIIENHJ_03228	KANJEMEN_02767	IIPHGADO_01604	JHJDLENO_00932	GHDEJAFC_03168	OKOBICEN_01152	GBFNDGHB_03124	AJONFHNM_01892	ADMKIICK_03832	KINJFBAM_02724	MPHFALEL_00009	EDIMHNID_01985	DNPBDEFN_03764	FMNJIFAA_00243	FNGOOONK_00681	ODEDACDE_01662	HJMJEEGF_01316	PEIJAEHO_02330	MMKKLKEB_00184	ELNMFMFD_00888	ANLFPAFH_02451	DLHBAKIL_01229	BFMAMKPI_02160	HJFAGKMK_02337	KBCALCLE_00367	NCAOPGFP_00038	GEGEGHLD_02121	DBJEOIEG_02011	NJHFBNIK_03167	ANDPLLLC_03589	KCEMJLHF_02484
ppnP		Pyrimidine/purine nucleoside phosphorylase	35	35	1	294	3744				197	320	282	GDJPPOFM_02343	GBCICNDP_03138	LMMBOEPA_04622	NJLFGGDK_01830	PJIIENHJ_03234	KANJEMEN_02761	IIPHGADO_01598	JHJDLENO_00926	GHDEJAFC_03174	OKOBICEN_01158	GBFNDGHB_02249	AJONFHNM_01886	ADMKIICK_03838	KINJFBAM_02730	MPHFALEL_00003	EDIMHNID_01979	DNPBDEFN_03758	FMNJIFAA_00237	FNGOOONK_00687	ODEDACDE_01668	HJMJEEGF_01322	PEIJAEHO_00302	MMKKLKEB_00178	ELNMFMFD_00894	ANLFPAFH_02457	DLHBAKIL_01235	BFMAMKPI_02166	HJFAGKMK_02331	KBCALCLE_04045	NCAOPGFP_00044	GEGEGHLD_02115	DBJEOIEG_02005	NJHFBNIK_03173	ANDPLLLC_03583	KCEMJLHF_02478
pykA		Pyruvate kinase II	35	35	1	294	5141				344	1442	1385	GDJPPOFM_02350	GBCICNDP_01530	LMMBOEPA_01059	NJLFGGDK_02452	PJIIENHJ_00996	KANJEMEN_03274	IIPHGADO_01222	JHJDLENO_01005	GHDEJAFC_02598	OKOBICEN_01362	GBFNDGHB_01712	AJONFHNM_01702	ADMKIICK_02882	KINJFBAM_01533	MPHFALEL_00842	EDIMHNID_04313	DNPBDEFN_01680	FMNJIFAA_01990	FNGOOONK_02983	ODEDACDE_01400	HJMJEEGF_01376	PEIJAEHO_03283	MMKKLKEB_02068	ELNMFMFD_02366	ANLFPAFH_03886	DLHBAKIL_01976	BFMAMKPI_01731	HJFAGKMK_02776	KBCALCLE_03015	NCAOPGFP_01618	GEGEGHLD_01671	DBJEOIEG_02026	NJHFBNIK_03846	ANDPLLLC_02681	KCEMJLHF_01154
hpcE		Homoprotocatechuate catabolism bifunctional isomerase/decarboxylase	35	35	1	294	5515				278	1289	1257	GDJPPOFM_02364	GBCICNDP_03565	LMMBOEPA_03282	NJLFGGDK_03180	PJIIENHJ_03106	KANJEMEN_04011	IIPHGADO_03454	JHJDLENO_03967	GHDEJAFC_04055	OKOBICEN_04098	GBFNDGHB_03568	AJONFHNM_03907	ADMKIICK_01739	KINJFBAM_04526	MPHFALEL_03129	EDIMHNID_03651	DNPBDEFN_03710	FMNJIFAA_03768	FNGOOONK_03697	ODEDACDE_04247	HJMJEEGF_03687	PEIJAEHO_03576	MMKKLKEB_03979	ELNMFMFD_04031	ANLFPAFH_03629	DLHBAKIL_03547	BFMAMKPI_03642	HJFAGKMK_04078	KBCALCLE_03584	NCAOPGFP_04016	GEGEGHLD_03839	DBJEOIEG_03697	NJHFBNIK_02565	ANDPLLLC_02855	KCEMJLHF_00368
lsrC		Autoinducer 2 import system permease protein LsrC	35	35	1	294	979				650	1043	1013	GDJPPOFM_02390	GBCICNDP_03933	LMMBOEPA_01775	NJLFGGDK_03649	PJIIENHJ_02968	KANJEMEN_04492	IIPHGADO_03988	JHJDLENO_03325	GHDEJAFC_03673	OKOBICEN_02332	GBFNDGHB_03438	AJONFHNM_02741	ADMKIICK_00260	KINJFBAM_03702	MPHFALEL_03299	EDIMHNID_03579	DNPBDEFN_02465	FMNJIFAA_03909	FNGOOONK_02615	ODEDACDE_02628	HJMJEEGF_02339	PEIJAEHO_02483	MMKKLKEB_02787	ELNMFMFD_02989	ANLFPAFH_02503	DLHBAKIL_02272	BFMAMKPI_02632	HJFAGKMK_02427	KBCALCLE_02443	NCAOPGFP_02320	GEGEGHLD_02689	DBJEOIEG_02568	NJHFBNIK_04283	ANDPLLLC_04478	KCEMJLHF_04100
ubiB		putative protein kinase UbiB	35	35	1	294	3231				776	1640	1610	GDJPPOFM_02399	GBCICNDP_02055	LMMBOEPA_00802	NJLFGGDK_00145	PJIIENHJ_02768	KANJEMEN_02072	IIPHGADO_00725	JHJDLENO_00401	GHDEJAFC_01852	OKOBICEN_00830	GBFNDGHB_02800	AJONFHNM_01409	ADMKIICK_03131	KINJFBAM_02819	MPHFALEL_02318	EDIMHNID_03408	DNPBDEFN_01291	FMNJIFAA_00739	FNGOOONK_01554	ODEDACDE_00531	HJMJEEGF_01129	PEIJAEHO_01051	MMKKLKEB_02906	ELNMFMFD_01498	ANLFPAFH_02019	DLHBAKIL_00774	BFMAMKPI_00526	HJFAGKMK_01088	KBCALCLE_01768	NCAOPGFP_00913	GEGEGHLD_00421	DBJEOIEG_00424	NJHFBNIK_04151	ANDPLLLC_04581	KCEMJLHF_03996
polA		DNA polymerase I	35	35	1	294	889				1253	2786	2710	GDJPPOFM_02404	GBCICNDP_03920	LMMBOEPA_03021	NJLFGGDK_02182	PJIIENHJ_02215	KANJEMEN_02507	IIPHGADO_02611	JHJDLENO_02449	GHDEJAFC_02586	OKOBICEN_03390	GBFNDGHB_02764	AJONFHNM_03593	ADMKIICK_00337	KINJFBAM_02983	MPHFALEL_02215	EDIMHNID_03996	DNPBDEFN_03039	FMNJIFAA_03201	FNGOOONK_03026	ODEDACDE_03265	HJMJEEGF_02883	PEIJAEHO_02855	MMKKLKEB_03502	ELNMFMFD_03472	ANLFPAFH_03086	DLHBAKIL_02808	BFMAMKPI_02994	HJFAGKMK_03047	KBCALCLE_03046	NCAOPGFP_02891	GEGEGHLD_03785	DBJEOIEG_03962	NJHFBNIK_04445	ANDPLLLC_04555	KCEMJLHF_04023
fepB		Ferrienterobactin-binding periplasmic protein	35	35	1	294	3464				494	986	943	GDJPPOFM_02407	GBCICNDP_02646	LMMBOEPA_01404	NJLFGGDK_03671	PJIIENHJ_04223	KANJEMEN_02240	IIPHGADO_04057	JHJDLENO_02050	GHDEJAFC_00594	OKOBICEN_02743	GBFNDGHB_02452	AJONFHNM_03442	ADMKIICK_04039	KINJFBAM_02158	MPHFALEL_02710	EDIMHNID_01409	DNPBDEFN_02889	FMNJIFAA_04005	FNGOOONK_02398	ODEDACDE_01644	HJMJEEGF_00857	PEIJAEHO_03769	MMKKLKEB_02277	ELNMFMFD_01409	ANLFPAFH_00989	DLHBAKIL_00647	BFMAMKPI_00908	HJFAGKMK_02209	KBCALCLE_03036	NCAOPGFP_02257	GEGEGHLD_03017	DBJEOIEG_01891	NJHFBNIK_01487	ANDPLLLC_03323	KCEMJLHF_02278
fepD		Ferric enterobactin transport system permease protein FepD	35	35	1	294	3467				542	1007	987	GDJPPOFM_02409	GBCICNDP_02648	LMMBOEPA_01402	NJLFGGDK_03673	PJIIENHJ_04102	KANJEMEN_02242	IIPHGADO_03795	JHJDLENO_02048	GHDEJAFC_00592	OKOBICEN_02741	GBFNDGHB_02454	AJONFHNM_03440	ADMKIICK_04037	KINJFBAM_02160	MPHFALEL_02708	EDIMHNID_01407	DNPBDEFN_02891	FMNJIFAA_04359	FNGOOONK_02396	ODEDACDE_01642	HJMJEEGF_00855	PEIJAEHO_03767	MMKKLKEB_02275	ELNMFMFD_01407	ANLFPAFH_00991	DLHBAKIL_00649	BFMAMKPI_00906	HJFAGKMK_02207	KBCALCLE_03034	NCAOPGFP_02255	GEGEGHLD_03019	DBJEOIEG_01889	NJHFBNIK_01489	ANDPLLLC_03325	KCEMJLHF_02280
epsL		hypothetical protein	35	35	1	294	3974				248	1430	1313	GDJPPOFM_04238	GBCICNDP_02041	LMMBOEPA_01571	NJLFGGDK_02377	PJIIENHJ_04174	KANJEMEN_01501	IIPHGADO_00390	JHJDLENO_04243	GHDEJAFC_03395	OKOBICEN_02497	GBFNDGHB_03712	AJONFHNM_03893	ADMKIICK_03552	KINJFBAM_02290	MPHFALEL_02572	EDIMHNID_04711	DNPBDEFN_03546	FMNJIFAA_02251	FNGOOONK_02325	ODEDACDE_02941	HJMJEEGF_03542	PEIJAEHO_03418	MMKKLKEB_03197	ELNMFMFD_02789	ANLFPAFH_02663	DLHBAKIL_02059	BFMAMKPI_04303	HJFAGKMK_03297	KBCALCLE_03721	NCAOPGFP_04270	GEGEGHLD_02522	DBJEOIEG_02378	NJHFBNIK_02360	ANDPLLLC_01694	KCEMJLHF_01340
mscS_1		Small-conductance mechanosensitive channel	35	35	1	294	4349				596	860	833	GDJPPOFM_02411	GBCICNDP_01387	LMMBOEPA_00887	NJLFGGDK_02757	PJIIENHJ_00812	KANJEMEN_01342	IIPHGADO_02310	JHJDLENO_02125	GHDEJAFC_02161	OKOBICEN_01286	GBFNDGHB_01352	AJONFHNM_01795	ADMKIICK_01513	KINJFBAM_02226	MPHFALEL_00708	EDIMHNID_00299	DNPBDEFN_01704	FMNJIFAA_02037	FNGOOONK_01746	ODEDACDE_01447	HJMJEEGF_03338	PEIJAEHO_01507	MMKKLKEB_04072	ELNMFMFD_03541	ANLFPAFH_01818	DLHBAKIL_01431	BFMAMKPI_03082	HJFAGKMK_01625	KBCALCLE_01653	NCAOPGFP_02349	GEGEGHLD_03025	DBJEOIEG_01737	NJHFBNIK_00366	ANDPLLLC_00776	KCEMJLHF_03090
dtpB		Dipeptide and tripeptide permease B	35	35	1	294	5869				173	1472	1407	GDJPPOFM_02480	GBCICNDP_00812	LMMBOEPA_00082	NJLFGGDK_01166	PJIIENHJ_01414	KANJEMEN_03968	IIPHGADO_01973	JHJDLENO_02534	GHDEJAFC_00942	OKOBICEN_00137	GBFNDGHB_01267	AJONFHNM_02872	ADMKIICK_03737	KINJFBAM_01758	MPHFALEL_00747	EDIMHNID_02193	DNPBDEFN_03523	FMNJIFAA_02383	FNGOOONK_01885	ODEDACDE_00072	HJMJEEGF_00257	PEIJAEHO_00488	MMKKLKEB_01478	ELNMFMFD_01623	ANLFPAFH_00664	DLHBAKIL_00864	BFMAMKPI_00039	HJFAGKMK_03611	KBCALCLE_01114	NCAOPGFP_00155	GEGEGHLD_00325	DBJEOIEG_00461	NJHFBNIK_03291	ANDPLLLC_00251	KCEMJLHF_03615
pipB		Secreted effector protein PipB	35	35	1	294	5503				563	875	857	GDJPPOFM_02482	GBCICNDP_00907	LMMBOEPA_00109	NJLFGGDK_00270	PJIIENHJ_00136	KANJEMEN_00076	IIPHGADO_00314	JHJDLENO_04639	GHDEJAFC_00262	OKOBICEN_00680	GBFNDGHB_02391	AJONFHNM_00689	ADMKIICK_01750	KINJFBAM_01362	MPHFALEL_01859	EDIMHNID_03640	DNPBDEFN_00342	FMNJIFAA_00494	FNGOOONK_02411	ODEDACDE_03560	HJMJEEGF_04440	PEIJAEHO_02731	MMKKLKEB_00622	ELNMFMFD_00979	ANLFPAFH_02689	DLHBAKIL_00132	BFMAMKPI_02311	HJFAGKMK_00226	KBCALCLE_03285	NCAOPGFP_00537	GEGEGHLD_02780	DBJEOIEG_04444	NJHFBNIK_02554	ANDPLLLC_02866	KCEMJLHF_00357
rlmI		Ribosomal RNA large subunit methyltransferase I	35	35	1	294	5495				446	1211	1177	GDJPPOFM_02490	GBCICNDP_00915	LMMBOEPA_00117	NJLFGGDK_00262	PJIIENHJ_00128	KANJEMEN_00068	IIPHGADO_00322	JHJDLENO_00347	GHDEJAFC_00270	OKOBICEN_00688	GBFNDGHB_02383	AJONFHNM_00681	ADMKIICK_01758	KINJFBAM_02347	MPHFALEL_01867	EDIMHNID_03632	DNPBDEFN_00334	FMNJIFAA_00502	FNGOOONK_02419	ODEDACDE_00656	HJMJEEGF_00624	PEIJAEHO_00948	MMKKLKEB_00614	ELNMFMFD_00987	ANLFPAFH_02775	DLHBAKIL_00124	BFMAMKPI_02319	HJFAGKMK_00234	KBCALCLE_00712	NCAOPGFP_00545	GEGEGHLD_00973	DBJEOIEG_00936	NJHFBNIK_02546	ANDPLLLC_02975	KCEMJLHF_00349
carB		Carbamoyl-phosphate synthase large chain	35	35	1	294	2851				413	3227	2876	GDJPPOFM_04300	GBCICNDP_02164	LMMBOEPA_04449	NJLFGGDK_02640	PJIIENHJ_03140	KANJEMEN_03021	IIPHGADO_01926	JHJDLENO_04428	GHDEJAFC_03619	OKOBICEN_03785	GBFNDGHB_03736	AJONFHNM_02636	ADMKIICK_04355	KINJFBAM_04005	MPHFALEL_03463	EDIMHNID_01139	DNPBDEFN_04145	FMNJIFAA_04335	FNGOOONK_02381	ODEDACDE_03320	HJMJEEGF_02281	PEIJAEHO_02451	MMKKLKEB_02713	ELNMFMFD_02932	ANLFPAFH_03545	DLHBAKIL_04131	BFMAMKPI_03261	HJFAGKMK_02372	KBCALCLE_03262	NCAOPGFP_03085	GEGEGHLD_02604	DBJEOIEG_02799	NJHFBNIK_00663	ANDPLLLC_03917	KCEMJLHF_00066
prpD		2-methylcitrate dehydratase	35	35	1	294	3767				1010	1451	1406	GDJPPOFM_02501	GBCICNDP_00782	LMMBOEPA_00569	NJLFGGDK_03725	PJIIENHJ_00849	KANJEMEN_04405	IIPHGADO_00235	JHJDLENO_00773	GHDEJAFC_02291	OKOBICEN_00003	GBFNDGHB_03114	AJONFHNM_00116	ADMKIICK_03817	KINJFBAM_02809	MPHFALEL_00024	EDIMHNID_02000	DNPBDEFN_04157	FMNJIFAA_00258	FNGOOONK_00666	ODEDACDE_03883	HJMJEEGF_01719	PEIJAEHO_03977	MMKKLKEB_00199	ELNMFMFD_00222	ANLFPAFH_02803	DLHBAKIL_01214	BFMAMKPI_02493	HJFAGKMK_01435	KBCALCLE_00382	NCAOPGFP_00023	GEGEGHLD_01517	DBJEOIEG_02557	NJHFBNIK_03152	ANDPLLLC_03605	KCEMJLHF_02499
siaM		Sialic acid TRAP transporter large permease protein SiaM	35	35	1	294	5778				740	1277	1255	GDJPPOFM_02509	GBCICNDP_00465	LMMBOEPA_00452	NJLFGGDK_00740	PJIIENHJ_01940	KANJEMEN_00040	IIPHGADO_00280	JHJDLENO_03540	GHDEJAFC_03334	OKOBICEN_02414	GBFNDGHB_00093	AJONFHNM_01966	ADMKIICK_02674	KINJFBAM_04229	MPHFALEL_02659	EDIMHNID_02860	DNPBDEFN_02901	FMNJIFAA_00857	FNGOOONK_03526	ODEDACDE_00376	HJMJEEGF_03993	PEIJAEHO_00662	MMKKLKEB_00829	ELNMFMFD_00375	ANLFPAFH_04271	DLHBAKIL_01990	BFMAMKPI_00616	HJFAGKMK_00569	KBCALCLE_00646	NCAOPGFP_00467	GEGEGHLD_01274	DBJEOIEG_00784	NJHFBNIK_02922	ANDPLLLC_00168	KCEMJLHF_03695
group_1284		hypothetical protein	35	35	1	294	401			Hypothetical protein with no hits to refseq/uniprot/clusters/cdd/tigrfams/pfam overlapping another protein with hits	566	815	767	GDJPPOFM_02528	GBCICNDP_01440	LMMBOEPA_00923	NJLFGGDK_01504	PJIIENHJ_01502	KANJEMEN_03339	IIPHGADO_01848	JHJDLENO_02282	GHDEJAFC_02078	OKOBICEN_01425	GBFNDGHB_04678	AJONFHNM_00567	ADMKIICK_02551	KINJFBAM_03041	MPHFALEL_02916	EDIMHNID_00793	DNPBDEFN_02583	FMNJIFAA_00769	FNGOOONK_00542	ODEDACDE_01489	HJMJEEGF_01735	PEIJAEHO_02360	MMKKLKEB_01688	ELNMFMFD_02343	ANLFPAFH_02985	DLHBAKIL_01491	BFMAMKPI_02750	HJFAGKMK_01643	KBCALCLE_03631	NCAOPGFP_01677	GEGEGHLD_02677	DBJEOIEG_02827	NJHFBNIK_01878	ANDPLLLC_02294	KCEMJLHF_00827
flgD		Basal-body rod modification protein FlgD	35	35	1	294	5401				569	698	692	GDJPPOFM_02538	GBCICNDP_01136	LMMBOEPA_00331	NJLFGGDK_00803	PJIIENHJ_00066	KANJEMEN_03701	IIPHGADO_00178	JHJDLENO_00729	GHDEJAFC_03607	OKOBICEN_00590	GBFNDGHB_02791	AJONFHNM_00165	ADMKIICK_02204	KINJFBAM_01149	MPHFALEL_03187	EDIMHNID_02951	DNPBDEFN_00667	FMNJIFAA_00650	FNGOOONK_00497	ODEDACDE_00615	HJMJEEGF_00039	PEIJAEHO_00760	MMKKLKEB_00377	ELNMFMFD_00190	ANLFPAFH_03723	DLHBAKIL_00232	BFMAMKPI_00094	HJFAGKMK_00810	KBCALCLE_00100	NCAOPGFP_00232	GEGEGHLD_02914	DBJEOIEG_00192	NJHFBNIK_02640	ANDPLLLC_01910	KCEMJLHF_00443
dacA		D-alanyl-D-alanine carboxypeptidase DacA	35	35	1	294	3146				1184	1241	1211	GDJPPOFM_02542	GBCICNDP_00210	LMMBOEPA_01950	NJLFGGDK_01119	PJIIENHJ_00013	KANJEMEN_01211	IIPHGADO_02005	JHJDLENO_01614	GHDEJAFC_03997	OKOBICEN_00271	GBFNDGHB_00179	AJONFHNM_04462	ADMKIICK_04082	KINJFBAM_04705	MPHFALEL_03838	EDIMHNID_01452	DNPBDEFN_00264	FMNJIFAA_00455	FNGOOONK_00755	ODEDACDE_04392	HJMJEEGF_00223	PEIJAEHO_03138	MMKKLKEB_02239	ELNMFMFD_00121	ANLFPAFH_00146	DLHBAKIL_00085	BFMAMKPI_00370	HJFAGKMK_01795	KBCALCLE_00031	NCAOPGFP_02088	GEGEGHLD_00655	DBJEOIEG_00273	NJHFBNIK_01444	ANDPLLLC_03276	KCEMJLHF_02235
lysS		Lysine--tRNA ligase	35	35	1	294	4319				230	1517	1456	GDJPPOFM_02556	GBCICNDP_01822	LMMBOEPA_02974	NJLFGGDK_04567	PJIIENHJ_00909	KANJEMEN_00790	IIPHGADO_01278	JHJDLENO_01074	GHDEJAFC_01592	OKOBICEN_01948	GBFNDGHB_01496	AJONFHNM_02333	ADMKIICK_01541	KINJFBAM_02254	MPHFALEL_01341	EDIMHNID_00271	DNPBDEFN_03663	FMNJIFAA_02055	FNGOOONK_04008	ODEDACDE_02223	HJMJEEGF_01994	PEIJAEHO_02212	MMKKLKEB_02055	ELNMFMFD_02665	ANLFPAFH_02292	DLHBAKIL_02135	BFMAMKPI_03340	HJFAGKMK_02040	KBCALCLE_01787	NCAOPGFP_02045	GEGEGHLD_01738	DBJEOIEG_01858	NJHFBNIK_00338	ANDPLLLC_00805	KCEMJLHF_03062
motB		Motility protein B	35	35	1	294	5183				485	929	906	GDJPPOFM_02582	GBCICNDP_03087	LMMBOEPA_03090	NJLFGGDK_04171	PJIIENHJ_03818	KANJEMEN_03726	IIPHGADO_01515	JHJDLENO_02354	GHDEJAFC_02072	OKOBICEN_03616	GBFNDGHB_01531	AJONFHNM_03807	ADMKIICK_02848	KINJFBAM_02763	MPHFALEL_03934	EDIMHNID_04228	DNPBDEFN_03339	FMNJIFAA_02915	FNGOOONK_03704	ODEDACDE_01631	HJMJEEGF_03967	PEIJAEHO_03663	MMKKLKEB_02626	ELNMFMFD_03221	ANLFPAFH_03328	DLHBAKIL_01582	BFMAMKPI_01931	HJFAGKMK_03556	KBCALCLE_03625	NCAOPGFP_03106	GEGEGHLD_03461	DBJEOIEG_02493	NJHFBNIK_03812	ANDPLLLC_02716	KCEMJLHF_01188
dmsA_3		Dimethyl sulfoxide reductase DmsA	35	35	1	294	4920				1112	2444	2309	GDJPPOFM_04307	GBCICNDP_03481	LMMBOEPA_03816	NJLFGGDK_02960	PJIIENHJ_04493	KANJEMEN_02646	IIPHGADO_03263	JHJDLENO_03093	GHDEJAFC_03265	OKOBICEN_03487	GBFNDGHB_04544	AJONFHNM_03795	ADMKIICK_00747	KINJFBAM_00783	MPHFALEL_04546	EDIMHNID_02799	DNPBDEFN_03624	FMNJIFAA_03681	FNGOOONK_03594	ODEDACDE_03628	HJMJEEGF_04070	PEIJAEHO_03489	MMKKLKEB_03923	ELNMFMFD_03918	ANLFPAFH_03663	DLHBAKIL_04402	BFMAMKPI_03598	HJFAGKMK_03537	KBCALCLE_03558	NCAOPGFP_03422	GEGEGHLD_04698	DBJEOIEG_03574	NJHFBNIK_04422	ANDPLLLC_02997	KCEMJLHF_01943
citA		Sensor histidine kinase CitA	35	35	1	294	2835				623	1688	1617	GDJPPOFM_02593	GBCICNDP_00062	LMMBOEPA_03803	NJLFGGDK_02715	PJIIENHJ_03731	KANJEMEN_02419	IIPHGADO_01804	JHJDLENO_02559	GHDEJAFC_02102	OKOBICEN_00756	GBFNDGHB_03311	AJONFHNM_04012	ADMKIICK_01126	KINJFBAM_03053	MPHFALEL_00734	EDIMHNID_01125	DNPBDEFN_00834	FMNJIFAA_00988	FNGOOONK_03460	ODEDACDE_02468	HJMJEEGF_03409	PEIJAEHO_00993	MMKKLKEB_01933	ELNMFMFD_02009	ANLFPAFH_02914	DLHBAKIL_01174	BFMAMKPI_03396	HJFAGKMK_01577	KBCALCLE_00983	NCAOPGFP_01294	GEGEGHLD_01617	DBJEOIEG_01165	NJHFBNIK_01311	ANDPLLLC_03930	KCEMJLHF_00052
fhuA_1		Ferrichrome outer membrane transporter/phage receptor	35	35	1	294	3773				1742	2090	2073	GDJPPOFM_02614	GBCICNDP_00788	LMMBOEPA_00575	NJLFGGDK_03782	PJIIENHJ_01285	KANJEMEN_01600	IIPHGADO_00229	JHJDLENO_00779	GHDEJAFC_00749	OKOBICEN_00009	GBFNDGHB_00213	AJONFHNM_00110	ADMKIICK_03811	KINJFBAM_02803	MPHFALEL_00030	EDIMHNID_02006	DNPBDEFN_00194	FMNJIFAA_00798	FNGOOONK_00373	ODEDACDE_03792	HJMJEEGF_01713	PEIJAEHO_00222	MMKKLKEB_00205	ELNMFMFD_00228	ANLFPAFH_00522	DLHBAKIL_00332	BFMAMKPI_02499	HJFAGKMK_01429	KBCALCLE_00388	NCAOPGFP_00017	GEGEGHLD_01523	DBJEOIEG_00002	NJHFBNIK_03146	ANDPLLLC_03612	KCEMJLHF_02505
rhtC_1		Threonine efflux protein	35	35	1	294	3772				335	632	622	GDJPPOFM_02615	GBCICNDP_00787	LMMBOEPA_00574	NJLFGGDK_03781	PJIIENHJ_04336	KANJEMEN_01601	IIPHGADO_00230	JHJDLENO_00778	GHDEJAFC_00750	OKOBICEN_00008	GBFNDGHB_00214	AJONFHNM_00111	ADMKIICK_03812	KINJFBAM_02804	MPHFALEL_00029	EDIMHNID_02005	DNPBDEFN_00193	FMNJIFAA_00797	FNGOOONK_00374	ODEDACDE_03791	HJMJEEGF_01714	PEIJAEHO_00221	MMKKLKEB_00204	ELNMFMFD_00227	ANLFPAFH_00523	DLHBAKIL_00333	BFMAMKPI_02498	HJFAGKMK_01430	KBCALCLE_00387	NCAOPGFP_00018	GEGEGHLD_01522	DBJEOIEG_00001	NJHFBNIK_03147	ANDPLLLC_03611	KCEMJLHF_02504
mdlB		Multidrug resistance-like ATP-binding protein MdlB	35	35	1	294	3666				314	1781	1607	GDJPPOFM_02621	GBCICNDP_04543	LMMBOEPA_00934	NJLFGGDK_04387	PJIIENHJ_03393	KANJEMEN_01912	IIPHGADO_03002	JHJDLENO_00026	GHDEJAFC_00525	OKOBICEN_00229	GBFNDGHB_04497	AJONFHNM_02575	ADMKIICK_03908	KINJFBAM_00328	MPHFALEL_04061	EDIMHNID_01291	DNPBDEFN_03184	FMNJIFAA_01215	FNGOOONK_00334	ODEDACDE_00141	HJMJEEGF_00513	PEIJAEHO_00331	MMKKLKEB_03367	ELNMFMFD_04025	ANLFPAFH_01442	DLHBAKIL_02896	BFMAMKPI_01756	HJFAGKMK_03157	KBCALCLE_00479	NCAOPGFP_00411	GEGEGHLD_03419	DBJEOIEG_00744	NJHFBNIK_01606	ANDPLLLC_03512	KCEMJLHF_02408
rng		Ribonuclease G	35	35	1	294	4647				1160	1469	1452	GDJPPOFM_02634	GBCICNDP_00769	LMMBOEPA_03043	NJLFGGDK_00297	PJIIENHJ_00670	KANJEMEN_01829	IIPHGADO_00551	JHJDLENO_02767	GHDEJAFC_00841	OKOBICEN_00840	GBFNDGHB_03466	AJONFHNM_00999	ADMKIICK_03172	KINJFBAM_00983	MPHFALEL_02452	EDIMHNID_04286	DNPBDEFN_00921	FMNJIFAA_03811	FNGOOONK_01118	ODEDACDE_00893	HJMJEEGF_00933	PEIJAEHO_01338	MMKKLKEB_01364	ELNMFMFD_01521	ANLFPAFH_03704	DLHBAKIL_02721	BFMAMKPI_01198	HJFAGKMK_00964	KBCALCLE_03291	NCAOPGFP_00923	GEGEGHLD_01347	DBJEOIEG_01444	NJHFBNIK_04519	ANDPLLLC_00474	KCEMJLHF_03396
mdfA		Multidrug transporter MdfA	35	35	1	294	4853				659	1232	1212	GDJPPOFM_02646	GBCICNDP_01684	LMMBOEPA_01692	NJLFGGDK_01961	PJIIENHJ_00796	KANJEMEN_02437	IIPHGADO_00831	JHJDLENO_04481	GHDEJAFC_00299	OKOBICEN_01580	GBFNDGHB_00463	AJONFHNM_00212	ADMKIICK_00630	KINJFBAM_04376	MPHFALEL_00200	EDIMHNID_02496	DNPBDEFN_00904	FMNJIFAA_01560	FNGOOONK_00594	ODEDACDE_02748	HJMJEEGF_00461	PEIJAEHO_03475	MMKKLKEB_00871	ELNMFMFD_00918	ANLFPAFH_03332	DLHBAKIL_00381	BFMAMKPI_01713	HJFAGKMK_00160	KBCALCLE_00588	NCAOPGFP_01496	GEGEGHLD_02019	DBJEOIEG_03320	NJHFBNIK_03739	ANDPLLLC_03054	KCEMJLHF_02002
por_2		Polyol:NADP oxidoreductase	35	35	1	294	341				596	1466	1358	GDJPPOFM_02666	GBCICNDP_01847	LMMBOEPA_01438	NJLFGGDK_01377	PJIIENHJ_01810	KANJEMEN_03676	IIPHGADO_02141	JHJDLENO_02215	GHDEJAFC_00446	OKOBICEN_00323	GBFNDGHB_02357	AJONFHNM_02731	ADMKIICK_02607	KINJFBAM_00691	MPHFALEL_03963	EDIMHNID_00849	DNPBDEFN_00885	FMNJIFAA_02686	FNGOOONK_00428	ODEDACDE_03964	HJMJEEGF_00295	PEIJAEHO_01141	MMKKLKEB_00718	ELNMFMFD_01169	ANLFPAFH_02199	DLHBAKIL_01004	BFMAMKPI_00715	HJFAGKMK_01186	KBCALCLE_01283	NCAOPGFP_01153	GEGEGHLD_02348	DBJEOIEG_00842	NJHFBNIK_01934	ANDPLLLC_02251	KCEMJLHF_00771
group_1298		hypothetical protein	35	35	1	294	3778				575	1403	1373	GDJPPOFM_02669	GBCICNDP_00792	LMMBOEPA_00579	NJLFGGDK_03841	PJIIENHJ_01289	KANJEMEN_01596	IIPHGADO_00225	JHJDLENO_00783	GHDEJAFC_00745	OKOBICEN_00013	GBFNDGHB_00209	AJONFHNM_00106	ADMKIICK_03807	KINJFBAM_02799	MPHFALEL_00034	EDIMHNID_02010	DNPBDEFN_00198	FMNJIFAA_00802	FNGOOONK_00369	ODEDACDE_03410	HJMJEEGF_01594	PEIJAEHO_00226	MMKKLKEB_00209	ELNMFMFD_00232	ANLFPAFH_00518	DLHBAKIL_00328	BFMAMKPI_02503	HJFAGKMK_01425	KBCALCLE_00392	NCAOPGFP_00013	GEGEGHLD_01527	DBJEOIEG_00006	NJHFBNIK_03142	ANDPLLLC_03616	KCEMJLHF_02509
opgE		Phosphoethanolamine transferase OpgE	35	35	1	294	2933				401	1580	1512	GDJPPOFM_02708	GBCICNDP_01255	LMMBOEPA_01534	NJLFGGDK_02582	PJIIENHJ_03789	KANJEMEN_02409	IIPHGADO_04250	JHJDLENO_04252	GHDEJAFC_03734	OKOBICEN_01110	GBFNDGHB_02142	AJONFHNM_02271	ADMKIICK_00665	KINJFBAM_02648	MPHFALEL_00551	EDIMHNID_02532	DNPBDEFN_02612	FMNJIFAA_01587	FNGOOONK_01694	ODEDACDE_03152	HJMJEEGF_01217	PEIJAEHO_01356	MMKKLKEB_02981	ELNMFMFD_02292	ANLFPAFH_01496	DLHBAKIL_02699	BFMAMKPI_01501	HJFAGKMK_01145	KBCALCLE_03469	NCAOPGFP_01340	GEGEGHLD_04175	DBJEOIEG_02534	NJHFBNIK_03703	ANDPLLLC_03092	KCEMJLHF_02037
lpoA		Penicillin-binding protein activator LpoA	35	35	1	294	4567				380	2042	1785	GDJPPOFM_04362	GBCICNDP_00699	LMMBOEPA_01834	NJLFGGDK_00653	PJIIENHJ_03972	KANJEMEN_02800	IIPHGADO_00435	JHJDLENO_00329	GHDEJAFC_01479	OKOBICEN_01493	GBFNDGHB_00378	AJONFHNM_03744	ADMKIICK_01317	KINJFBAM_03206	MPHFALEL_03227	EDIMHNID_00495	DNPBDEFN_03613	FMNJIFAA_00672	FNGOOONK_03555	ODEDACDE_01805	HJMJEEGF_01009	PEIJAEHO_01863	MMKKLKEB_01181	ELNMFMFD_02097	ANLFPAFH_00785	DLHBAKIL_00736	BFMAMKPI_00815	HJFAGKMK_02086	KBCALCLE_02467	NCAOPGFP_01653	GEGEGHLD_01227	DBJEOIEG_01292	NJHFBNIK_00562	ANDPLLLC_00583	KCEMJLHF_03287
cysL		HTH-type transcriptional regulator CysL	35	35	1	294	4844				287	920	873	GDJPPOFM_02723	GBCICNDP_01677	LMMBOEPA_03458	NJLFGGDK_00840	PJIIENHJ_00789	KANJEMEN_00634	IIPHGADO_00824	JHJDLENO_02627	GHDEJAFC_00306	OKOBICEN_01587	GBFNDGHB_00456	AJONFHNM_00205	ADMKIICK_00637	KINJFBAM_04369	MPHFALEL_00207	EDIMHNID_02503	DNPBDEFN_00911	FMNJIFAA_01553	FNGOOONK_00587	ODEDACDE_01854	HJMJEEGF_00468	PEIJAEHO_02185	MMKKLKEB_00878	ELNMFMFD_00925	ANLFPAFH_01110	DLHBAKIL_00388	BFMAMKPI_01706	HJFAGKMK_00153	KBCALCLE_00595	NCAOPGFP_01489	GEGEGHLD_02012	DBJEOIEG_03510	NJHFBNIK_03732	ANDPLLLC_03062	KCEMJLHF_02009
sad_2		Succinate semialdehyde dehydrogenase [NAD(P) ] Sad	35	35	1	294	2677				407	1370	1214	GDJPPOFM_02729	GBCICNDP_02702	LMMBOEPA_03718	NJLFGGDK_03341	PJIIENHJ_03973	KANJEMEN_04409	IIPHGADO_04143	JHJDLENO_03290	GHDEJAFC_04497	OKOBICEN_03587	GBFNDGHB_03756	AJONFHNM_04470	ADMKIICK_00993	KINJFBAM_00610	MPHFALEL_03611	EDIMHNID_00992	DNPBDEFN_03904	FMNJIFAA_03656	FNGOOONK_03411	ODEDACDE_03738	HJMJEEGF_04522	PEIJAEHO_02819	MMKKLKEB_03130	ELNMFMFD_04142	ANLFPAFH_02863	DLHBAKIL_03268	BFMAMKPI_03620	HJFAGKMK_02942	KBCALCLE_04396	NCAOPGFP_04099	GEGEGHLD_04786	DBJEOIEG_03061	NJHFBNIK_01179	ANDPLLLC_04068	KCEMJLHF_04536
mpl		UDP-N-acetylmuramate--L-alanyl-gamma-D-glutamyl-meso-2,6-diaminoheptandioate ligase	35	35	1	294	2545				1082	1379	1360	GDJPPOFM_02750	GBCICNDP_00047	LMMBOEPA_01660	NJLFGGDK_00280	PJIIENHJ_00219	KANJEMEN_01936	IIPHGADO_00491	JHJDLENO_02706	GHDEJAFC_00008	OKOBICEN_00920	GBFNDGHB_00614	AJONFHNM_00823	ADMKIICK_00889	KINJFBAM_03906	MPHFALEL_04311	EDIMHNID_01674	DNPBDEFN_00176	FMNJIFAA_00185	FNGOOONK_02229	ODEDACDE_01147	HJMJEEGF_00064	PEIJAEHO_00080	MMKKLKEB_00323	ELNMFMFD_02865	ANLFPAFH_00049	DLHBAKIL_00895	BFMAMKPI_01273	HJFAGKMK_01125	KBCALCLE_00203	NCAOPGFP_00108	GEGEGHLD_00031	DBJEOIEG_00672	NJHFBNIK_01075	ANDPLLLC_04163	KCEMJLHF_04432
pat		Peptidyl-lysine N-acetyltransferase Pat	35	35	1	294	6353				1352	2660	2464	GDJPPOFM_04373	GBCICNDP_02414	LMMBOEPA_03558	NJLFGGDK_03528	PJIIENHJ_00885	KANJEMEN_04040	IIPHGADO_02932	JHJDLENO_03720	GHDEJAFC_01163	OKOBICEN_02920	GBFNDGHB_03949	AJONFHNM_02137	ADMKIICK_04379	KINJFBAM_00365	MPHFALEL_01836	EDIMHNID_02701	DNPBDEFN_03854	FMNJIFAA_02010	FNGOOONK_01970	ODEDACDE_01420	HJMJEEGF_02428	PEIJAEHO_01480	MMKKLKEB_02842	ELNMFMFD_02256	ANLFPAFH_01767	DLHBAKIL_03860	BFMAMKPI_01773	HJFAGKMK_01610	KBCALCLE_01619	NCAOPGFP_04146	GEGEGHLD_01639	DBJEOIEG_01722	NJHFBNIK_04750	ANDPLLLC_01169	KCEMJLHF_00256
mutL		DNA mismatch repair protein MutL	35	35	1	294	2482				398	1856	1390	GDJPPOFM_02754	GBCICNDP_01810	LMMBOEPA_03792	NJLFGGDK_02274	PJIIENHJ_02278	KANJEMEN_02002	IIPHGADO_02639	JHJDLENO_02597	GHDEJAFC_02674	OKOBICEN_03044	GBFNDGHB_02367	AJONFHNM_02519	ADMKIICK_00833	KINJFBAM_00209	MPHFALEL_02272	EDIMHNID_01618	DNPBDEFN_03680	FMNJIFAA_02458	FNGOOONK_02677	ODEDACDE_03431	HJMJEEGF_02961	PEIJAEHO_02892	MMKKLKEB_02525	ELNMFMFD_02711	ANLFPAFH_02711	DLHBAKIL_01926	BFMAMKPI_03059	HJFAGKMK_03063	KBCALCLE_02174	NCAOPGFP_03468	GEGEGHLD_03237	DBJEOIEG_03243	NJHFBNIK_01019	ANDPLLLC_04222	KCEMJLHF_04376
tal		Transaldolase	35	35	1	294	6479				482	950	905	GDJPPOFM_02780	GBCICNDP_04016	LMMBOEPA_02786	NJLFGGDK_03688	PJIIENHJ_02962	KANJEMEN_03103	IIPHGADO_03014	JHJDLENO_02795	GHDEJAFC_04647	OKOBICEN_03265	GBFNDGHB_03170	AJONFHNM_03772	ADMKIICK_04504	KINJFBAM_03098	MPHFALEL_02735	EDIMHNID_04516	DNPBDEFN_03415	FMNJIFAA_03530	FNGOOONK_03368	ODEDACDE_03748	HJMJEEGF_03323	PEIJAEHO_03266	MMKKLKEB_03568	ELNMFMFD_02606	ANLFPAFH_03764	DLHBAKIL_03372	BFMAMKPI_03306	HJFAGKMK_03264	KBCALCLE_03333	NCAOPGFP_03166	GEGEGHLD_03524	DBJEOIEG_03377	NJHFBNIK_04730	ANDPLLLC_01297	KCEMJLHF_01733
macA		Macrolide export protein MacA	35	35	1	294	4894				275	1118	1067	GDJPPOFM_02782	GBCICNDP_02498	LMMBOEPA_02849	NJLFGGDK_02938	PJIIENHJ_03419	KANJEMEN_01404	IIPHGADO_02157	JHJDLENO_02039	GHDEJAFC_02144	OKOBICEN_02594	GBFNDGHB_02288	AJONFHNM_02898	ADMKIICK_00593	KINJFBAM_04557	MPHFALEL_01811	EDIMHNID_02459	DNPBDEFN_02649	FMNJIFAA_02881	FNGOOONK_03836	ODEDACDE_02734	HJMJEEGF_03293	PEIJAEHO_02557	MMKKLKEB_02955	ELNMFMFD_03417	ANLFPAFH_02741	DLHBAKIL_03043	BFMAMKPI_02738	HJFAGKMK_02724	KBCALCLE_02679	NCAOPGFP_02583	GEGEGHLD_02862	DBJEOIEG_02780	NJHFBNIK_03776	ANDPLLLC_03017	KCEMJLHF_01965
nlhH		Carboxylesterase NlhH	35	35	1	294	925				383	929	903	GDJPPOFM_02790	GBCICNDP_02951	LMMBOEPA_01341	NJLFGGDK_02352	PJIIENHJ_02679	KANJEMEN_00747	IIPHGADO_01687	JHJDLENO_01326	GHDEJAFC_01472	OKOBICEN_03766	GBFNDGHB_03282	AJONFHNM_02831	ADMKIICK_00305	KINJFBAM_02951	MPHFALEL_01262	EDIMHNID_04028	DNPBDEFN_02616	FMNJIFAA_03369	FNGOOONK_03431	ODEDACDE_03495	HJMJEEGF_01963	PEIJAEHO_03007	MMKKLKEB_03769	ELNMFMFD_03792	ANLFPAFH_02318	DLHBAKIL_03591	BFMAMKPI_03161	HJFAGKMK_03200	KBCALCLE_03360	NCAOPGFP_01950	GEGEGHLD_02315	DBJEOIEG_03410	NJHFBNIK_04478	ANDPLLLC_04523	KCEMJLHF_04055
garD		Galactarate dehydratase (L-threo-forming)	35	35	1	294	4552				716	1571	1398	GDJPPOFM_02798	GBCICNDP_03341	LMMBOEPA_03011	NJLFGGDK_02801	PJIIENHJ_02417	KANJEMEN_02630	IIPHGADO_03119	JHJDLENO_03869	GHDEJAFC_03208	OKOBICEN_03414	GBFNDGHB_00364	AJONFHNM_02165	ADMKIICK_01331	KINJFBAM_04317	MPHFALEL_01158	EDIMHNID_00481	DNPBDEFN_02026	FMNJIFAA_00686	FNGOOONK_02918	ODEDACDE_03570	HJMJEEGF_03485	PEIJAEHO_03461	MMKKLKEB_03678	ELNMFMFD_02111	ANLFPAFH_03484	DLHBAKIL_00750	BFMAMKPI_03433	HJFAGKMK_03511	KBCALCLE_03922	NCAOPGFP_03446	GEGEGHLD_04190	DBJEOIEG_04213	NJHFBNIK_00548	ANDPLLLC_00592	KCEMJLHF_03273
group_1316		hypothetical protein	35	35	1	294	5621				317	1226	1166	GDJPPOFM_02813	GBCICNDP_01218	LMMBOEPA_02198	NJLFGGDK_02189	PJIIENHJ_03764	KANJEMEN_00827	IIPHGADO_03184	JHJDLENO_03994	GHDEJAFC_04073	OKOBICEN_00203	GBFNDGHB_02479	AJONFHNM_04321	ADMKIICK_02815	KINJFBAM_00443	MPHFALEL_03967	EDIMHNID_03215	DNPBDEFN_01903	FMNJIFAA_01799	FNGOOONK_01429	ODEDACDE_04159	HJMJEEGF_02871	PEIJAEHO_00344	MMKKLKEB_00749	ELNMFMFD_03286	ANLFPAFH_03736	DLHBAKIL_00140	BFMAMKPI_01542	HJFAGKMK_02398	KBCALCLE_00504	NCAOPGFP_01778	GEGEGHLD_03183	DBJEOIEG_00222	NJHFBNIK_02781	ANDPLLLC_00029	KCEMJLHF_03837
aspT_2		Aspartate/alanine antiporter	35	35	1	294	5625				191	1661	1518	GDJPPOFM_02817	GBCICNDP_01214	LMMBOEPA_02194	NJLFGGDK_02193	PJIIENHJ_03768	KANJEMEN_00823	IIPHGADO_03188	JHJDLENO_02509	GHDEJAFC_00161	OKOBICEN_00199	GBFNDGHB_02475	AJONFHNM_04423	ADMKIICK_02811	KINJFBAM_00439	MPHFALEL_00608	EDIMHNID_03211	DNPBDEFN_01899	FMNJIFAA_01795	FNGOOONK_01433	ODEDACDE_00370	HJMJEEGF_02867	PEIJAEHO_00348	MMKKLKEB_00753	ELNMFMFD_03282	ANLFPAFH_03732	DLHBAKIL_00144	BFMAMKPI_01546	HJFAGKMK_02394	KBCALCLE_00508	NCAOPGFP_01782	GEGEGHLD_03187	DBJEOIEG_00226	NJHFBNIK_02785	ANDPLLLC_00033	KCEMJLHF_03833
hldE		Bifunctional protein HldE	35	35	1	294	4497				245	1433	1232	GDJPPOFM_04500	GBCICNDP_01852	LMMBOEPA_04578	NJLFGGDK_04504	PJIIENHJ_04543	KANJEMEN_04715	IIPHGADO_02701	JHJDLENO_02825	GHDEJAFC_04606	OKOBICEN_03278	GBFNDGHB_04475	AJONFHNM_03238	ADMKIICK_01381	KINJFBAM_01353	MPHFALEL_04281	EDIMHNID_00431	DNPBDEFN_04377	FMNJIFAA_04241	FNGOOONK_04241	ODEDACDE_04856	HJMJEEGF_04595	PEIJAEHO_01576	MMKKLKEB_04510	ELNMFMFD_04272	ANLFPAFH_01891	DLHBAKIL_01757	BFMAMKPI_01807	HJFAGKMK_04416	KBCALCLE_01811	NCAOPGFP_04421	GEGEGHLD_02266	DBJEOIEG_01791	NJHFBNIK_00498	ANDPLLLC_00641	KCEMJLHF_03223
fdhF_1		Formate dehydrogenase H	35	35	1	294	2407				947	1679	1647	GDJPPOFM_02843	GBCICNDP_01361	LMMBOEPA_02150	NJLFGGDK_04404	PJIIENHJ_02258	KANJEMEN_04217	IIPHGADO_03760	JHJDLENO_00998	GHDEJAFC_04282	OKOBICEN_01232	GBFNDGHB_04192	AJONFHNM_01695	ADMKIICK_02029	KINJFBAM_03333	MPHFALEL_03942	EDIMHNID_01546	DNPBDEFN_03998	FMNJIFAA_04011	FNGOOONK_03800	ODEDACDE_01377	HJMJEEGF_02941	PEIJAEHO_01438	MMKKLKEB_04226	ELNMFMFD_02312	ANLFPAFH_01727	DLHBAKIL_04280	BFMAMKPI_01659	HJFAGKMK_01559	KBCALCLE_01584	NCAOPGFP_01480	GEGEGHLD_04003	DBJEOIEG_04349	NJHFBNIK_00946	ANDPLLLC_04291	KCEMJLHF_04302
def		Peptide deformylase	35	35	1	294	776				278	539	503	GDJPPOFM_02859	GBCICNDP_00966	LMMBOEPA_00766	NJLFGGDK_00370	PJIIENHJ_01646	KANJEMEN_02341	IIPHGADO_00987	JHJDLENO_00591	GHDEJAFC_03683	OKOBICEN_01008	GBFNDGHB_01341	AJONFHNM_01155	ADMKIICK_04271	KINJFBAM_01620	MPHFALEL_04126	EDIMHNID_03916	DNPBDEFN_03346	FMNJIFAA_01677	FNGOOONK_01274	ODEDACDE_03540	HJMJEEGF_02998	PEIJAEHO_01179	MMKKLKEB_01585	ELNMFMFD_01806	ANLFPAFH_01228	DLHBAKIL_01058	BFMAMKPI_01226	HJFAGKMK_03479	KBCALCLE_01138	NCAOPGFP_01193	GEGEGHLD_01318	DBJEOIEG_01360	NJHFBNIK_04703	ANDPLLLC_00436	KCEMJLHF_03433
aroE		Shikimate dehydrogenase (NADP( ))	35	35	1	294	771				533	821	812	GDJPPOFM_02864	GBCICNDP_00971	LMMBOEPA_00771	NJLFGGDK_00365	PJIIENHJ_03955	KANJEMEN_02336	IIPHGADO_04551	JHJDLENO_00586	GHDEJAFC_03678	OKOBICEN_01003	GBFNDGHB_04061	AJONFHNM_01150	ADMKIICK_04266	KINJFBAM_01625	MPHFALEL_04074	EDIMHNID_03911	DNPBDEFN_04248	FMNJIFAA_01682	FNGOOONK_01279	ODEDACDE_03535	HJMJEEGF_02993	PEIJAEHO_01174	MMKKLKEB_01580	ELNMFMFD_01801	ANLFPAFH_01233	DLHBAKIL_01063	BFMAMKPI_01221	HJFAGKMK_03484	KBCALCLE_01133	NCAOPGFP_04350	GEGEGHLD_01323	DBJEOIEG_04481	NJHFBNIK_04708	ANDPLLLC_00441	KCEMJLHF_03428
wzyE		putative ECA polymerase	35	35	1	294	3281				179	1358	1313	GDJPPOFM_02889	GBCICNDP_00743	LMMBOEPA_03421	NJLFGGDK_03821	PJIIENHJ_00601	KANJEMEN_03425	IIPHGADO_00672	JHJDLENO_03599	GHDEJAFC_02766	OKOBICEN_03732	GBFNDGHB_01894	AJONFHNM_04382	ADMKIICK_03086	KINJFBAM_04263	MPHFALEL_04148	EDIMHNID_03363	DNPBDEFN_03421	FMNJIFAA_00928	FNGOOONK_03515	ODEDACDE_04471	HJMJEEGF_00389	PEIJAEHO_00794	MMKKLKEB_01131	ELNMFMFD_01041	ANLFPAFH_01844	DLHBAKIL_03649	BFMAMKPI_00221	HJFAGKMK_00478	KBCALCLE_01199	NCAOPGFP_03664	GEGEGHLD_00557	DBJEOIEG_03232	NJHFBNIK_04196	ANDPLLLC_04623	KCEMJLHF_03951
wecG		UDP-N-acetyl-D-mannosaminuronic acid transferase	35	35	1	294	3280				212	740	707	GDJPPOFM_02890	GBCICNDP_00744	LMMBOEPA_03422	NJLFGGDK_03820	PJIIENHJ_00600	KANJEMEN_03426	IIPHGADO_00673	JHJDLENO_03598	GHDEJAFC_02767	OKOBICEN_04449	GBFNDGHB_01893	AJONFHNM_04383	ADMKIICK_03087	KINJFBAM_04264	MPHFALEL_04444	EDIMHNID_03364	DNPBDEFN_03420	FMNJIFAA_00929	FNGOOONK_03514	ODEDACDE_04470	HJMJEEGF_00388	PEIJAEHO_04251	MMKKLKEB_01132	ELNMFMFD_01042	ANLFPAFH_01845	DLHBAKIL_03648	BFMAMKPI_00222	HJFAGKMK_00477	KBCALCLE_01200	NCAOPGFP_03663	GEGEGHLD_00558	DBJEOIEG_03231	NJHFBNIK_04195	ANDPLLLC_04622	KCEMJLHF_03952
yifK		putative transport protein YifK	35	35	1	294	3279				761	1385	1356	GDJPPOFM_02891	GBCICNDP_00745	LMMBOEPA_03423	NJLFGGDK_03819	PJIIENHJ_00599	KANJEMEN_04598	IIPHGADO_00674	JHJDLENO_03597	GHDEJAFC_02768	OKOBICEN_04448	GBFNDGHB_01892	AJONFHNM_04384	ADMKIICK_03088	KINJFBAM_04265	MPHFALEL_04443	EDIMHNID_03365	DNPBDEFN_03419	FMNJIFAA_04385	FNGOOONK_03513	ODEDACDE_04469	HJMJEEGF_00387	PEIJAEHO_04250	MMKKLKEB_01133	ELNMFMFD_01043	ANLFPAFH_01846	DLHBAKIL_03647	BFMAMKPI_00223	HJFAGKMK_00476	KBCALCLE_01201	NCAOPGFP_03662	GEGEGHLD_00559	DBJEOIEG_03230	NJHFBNIK_04194	ANDPLLLC_04621	KCEMJLHF_03953
purD		Phosphoribosylamine--glycine ligase	35	35	1	294	822				215	1289	1201	GDJPPOFM_02898	GBCICNDP_04050	LMMBOEPA_04561	NJLFGGDK_02777	PJIIENHJ_03888	KANJEMEN_02877	IIPHGADO_04149	JHJDLENO_04599	GHDEJAFC_02731	OKOBICEN_01521	GBFNDGHB_01734	AJONFHNM_02038	ADMKIICK_03024	KINJFBAM_00475	MPHFALEL_01669	EDIMHNID_04648	DNPBDEFN_01798	FMNJIFAA_00957	FNGOOONK_03135	ODEDACDE_01834	HJMJEEGF_01797	PEIJAEHO_04061	MMKKLKEB_02083	ELNMFMFD_02478	ANLFPAFH_01295	DLHBAKIL_03851	BFMAMKPI_03552	HJFAGKMK_01779	KBCALCLE_02044	NCAOPGFP_01874	GEGEGHLD_01872	DBJEOIEG_04197	NJHFBNIK_04629	ANDPLLLC_04378	KCEMJLHF_04196
zraS		Sensor protein ZraS	35	35	1	294	824				686	1586	1548	GDJPPOFM_02900	GBCICNDP_01996	LMMBOEPA_02985	NJLFGGDK_02775	PJIIENHJ_00361	KANJEMEN_02879	IIPHGADO_00523	JHJDLENO_01639	GHDEJAFC_02729	OKOBICEN_01523	GBFNDGHB_01736	AJONFHNM_02040	ADMKIICK_03026	KINJFBAM_00473	MPHFALEL_01667	EDIMHNID_04646	DNPBDEFN_01800	FMNJIFAA_00955	FNGOOONK_03133	ODEDACDE_01832	HJMJEEGF_01799	PEIJAEHO_02417	MMKKLKEB_02085	ELNMFMFD_02476	ANLFPAFH_01293	DLHBAKIL_03853	BFMAMKPI_03554	HJFAGKMK_01777	KBCALCLE_02042	NCAOPGFP_01876	GEGEGHLD_01870	DBJEOIEG_02446	NJHFBNIK_04631	ANDPLLLC_04380	KCEMJLHF_04194
aer		Aerotaxis receptor	35	35	1	294	4516				227	1520	554	GDJPPOFM_02901	GBCICNDP_04099	LMMBOEPA_04006	NJLFGGDK_03837	PJIIENHJ_03842	KANJEMEN_00828	IIPHGADO_02819	JHJDLENO_04583	GHDEJAFC_03198	OKOBICEN_04320	GBFNDGHB_02996	AJONFHNM_04392	ADMKIICK_01364	KINJFBAM_00307	MPHFALEL_03750	EDIMHNID_00448	DNPBDEFN_01975	FMNJIFAA_03730	FNGOOONK_02048	ODEDACDE_04870	HJMJEEGF_01920	PEIJAEHO_01593	MMKKLKEB_02151	ELNMFMFD_04367	ANLFPAFH_01908	DLHBAKIL_04262	BFMAMKPI_01790	HJFAGKMK_03844	KBCALCLE_04460	NCAOPGFP_04233	GEGEGHLD_04319	DBJEOIEG_01808	NJHFBNIK_00515	ANDPLLLC_00624	KCEMJLHF_03240
ppnN		Pyrimidine/purine nucleotide 5'-monophosphate nucleosidase	35	35	1	294	6037				725	1364	1328	GDJPPOFM_02914	GBCICNDP_03246	LMMBOEPA_02980	NJLFGGDK_01871	PJIIENHJ_00494	KANJEMEN_03094	IIPHGADO_01488	JHJDLENO_03833	GHDEJAFC_01115	OKOBICEN_03910	GBFNDGHB_04141	AJONFHNM_01020	ADMKIICK_03244	KINJFBAM_01394	MPHFALEL_00327	EDIMHNID_00199	DNPBDEFN_01463	FMNJIFAA_01945	FNGOOONK_03812	ODEDACDE_03975	HJMJEEGF_01285	PEIJAEHO_01373	MMKKLKEB_03751	ELNMFMFD_00664	ANLFPAFH_00965	DLHBAKIL_00833	BFMAMKPI_01518	HJFAGKMK_01444	KBCALCLE_01432	NCAOPGFP_01357	GEGEGHLD_01571	DBJEOIEG_01568	NJHFBNIK_00266	ANDPLLLC_00878	KCEMJLHF_02988
narY		Respiratory nitrate reductase 2 beta chain	35	35	1	294	421				152	1544	1084	GDJPPOFM_02917	GBCICNDP_02547	LMMBOEPA_04499	NJLFGGDK_04471	PJIIENHJ_00881	KANJEMEN_02210	IIPHGADO_04163	JHJDLENO_00369	GHDEJAFC_02882	OKOBICEN_04431	GBFNDGHB_03386	AJONFHNM_00335	ADMKIICK_02533	KINJFBAM_00590	MPHFALEL_03926	EDIMHNID_00775	DNPBDEFN_00580	FMNJIFAA_00138	FNGOOONK_04298	ODEDACDE_04118	HJMJEEGF_04398	PEIJAEHO_04277	MMKKLKEB_00001	ELNMFMFD_00268	ANLFPAFH_00222	DLHBAKIL_01872	BFMAMKPI_01031	HJFAGKMK_03243	KBCALCLE_01344	NCAOPGFP_01386	GEGEGHLD_00173	DBJEOIEG_01583	NJHFBNIK_01860	ANDPLLLC_02313	KCEMJLHF_00845
nhoA		Arylamine N-acetyltransferase / N-hydroxyarylamine O-acetyltransferase	35	35	1	294	425				719	845	840	GDJPPOFM_02921	GBCICNDP_02543	LMMBOEPA_00776	NJLFGGDK_00845	PJIIENHJ_00877	KANJEMEN_02214	IIPHGADO_04167	JHJDLENO_00373	GHDEJAFC_02878	OKOBICEN_01067	GBFNDGHB_03390	AJONFHNM_00331	ADMKIICK_02529	KINJFBAM_00594	MPHFALEL_03930	EDIMHNID_00771	DNPBDEFN_00584	FMNJIFAA_00134	FNGOOONK_02076	ODEDACDE_04122	HJMJEEGF_00191	PEIJAEHO_00173	MMKKLKEB_00005	ELNMFMFD_00272	ANLFPAFH_00218	DLHBAKIL_01876	BFMAMKPI_01027	HJFAGKMK_03247	KBCALCLE_01348	NCAOPGFP_01390	GEGEGHLD_00169	DBJEOIEG_01587	NJHFBNIK_01856	ANDPLLLC_02317	KCEMJLHF_00849
group_1337		hypothetical protein	35	35	1	294	426				149	632	618	GDJPPOFM_02922	GBCICNDP_02542	LMMBOEPA_00777	NJLFGGDK_00846	PJIIENHJ_00876	KANJEMEN_02215	IIPHGADO_01915	JHJDLENO_00374	GHDEJAFC_02877	OKOBICEN_01066	GBFNDGHB_03391	AJONFHNM_00330	ADMKIICK_02528	KINJFBAM_00595	MPHFALEL_04437	EDIMHNID_00770	DNPBDEFN_00585	FMNJIFAA_00133	FNGOOONK_02075	ODEDACDE_04123	HJMJEEGF_00190	PEIJAEHO_00172	MMKKLKEB_00006	ELNMFMFD_00273	ANLFPAFH_00217	DLHBAKIL_01877	BFMAMKPI_01026	HJFAGKMK_03248	KBCALCLE_01349	NCAOPGFP_01391	GEGEGHLD_00168	DBJEOIEG_01588	NJHFBNIK_01855	ANDPLLLC_02318	KCEMJLHF_00850
ygfA		5-formyltetrahydrofolate cyclo-ligase	35	35	1	294	4343				476	596	481	GDJPPOFM_02930	GBCICNDP_01381	LMMBOEPA_00881	NJLFGGDK_02868	PJIIENHJ_00818	KANJEMEN_02792	IIPHGADO_03077	JHJDLENO_03014	GHDEJAFC_03160	OKOBICEN_01280	GBFNDGHB_01358	AJONFHNM_01801	ADMKIICK_01519	KINJFBAM_02232	MPHFALEL_00702	EDIMHNID_00293	DNPBDEFN_01710	FMNJIFAA_02031	FNGOOONK_01752	ODEDACDE_01453	HJMJEEGF_03344	PEIJAEHO_01501	MMKKLKEB_04011	ELNMFMFD_03547	ANLFPAFH_01812	DLHBAKIL_01425	BFMAMKPI_03076	HJFAGKMK_01619	KBCALCLE_01647	NCAOPGFP_02355	GEGEGHLD_04048	DBJEOIEG_01743	NJHFBNIK_00360	ANDPLLLC_00783	KCEMJLHF_03084
ubiH		2-octaprenyl-6-methoxyphenol hydroxylase	35	35	1	294	4339				911	1178	1169	GDJPPOFM_02934	GBCICNDP_01377	LMMBOEPA_00877	NJLFGGDK_02864	PJIIENHJ_00822	KANJEMEN_02788	IIPHGADO_03081	JHJDLENO_03010	GHDEJAFC_03156	OKOBICEN_01276	GBFNDGHB_01362	AJONFHNM_01805	ADMKIICK_01523	KINJFBAM_02236	MPHFALEL_00698	EDIMHNID_00289	DNPBDEFN_04621	FMNJIFAA_02027	FNGOOONK_01756	ODEDACDE_01457	HJMJEEGF_04558	PEIJAEHO_01497	MMKKLKEB_04007	ELNMFMFD_03551	ANLFPAFH_01808	DLHBAKIL_01421	BFMAMKPI_03072	HJFAGKMK_01615	KBCALCLE_01643	NCAOPGFP_02359	GEGEGHLD_04044	DBJEOIEG_01747	NJHFBNIK_00356	ANDPLLLC_00787	KCEMJLHF_03080
rsmF		Ribosomal RNA small subunit methyltransferase F	35	35	1	294	6650				1394	1592	1538	GDJPPOFM_02939	GBCICNDP_02346	LMMBOEPA_01157	NJLFGGDK_01305	PJIIENHJ_01779	KANJEMEN_00519	IIPHGADO_02626	JHJDLENO_01504	GHDEJAFC_03053	OKOBICEN_01983	GBFNDGHB_02648	AJONFHNM_00451	ADMKIICK_02923	KINJFBAM_04020	MPHFALEL_00936	EDIMHNID_03091	DNPBDEFN_02276	FMNJIFAA_03439	FNGOOONK_02210	ODEDACDE_02455	HJMJEEGF_00314	PEIJAEHO_02835	MMKKLKEB_02444	ELNMFMFD_02019	ANLFPAFH_02222	DLHBAKIL_03031	BFMAMKPI_02484	HJFAGKMK_02517	KBCALCLE_03071	NCAOPGFP_03252	GEGEGHLD_03718	DBJEOIEG_02272	NJHFBNIK_03943	ANDPLLLC_02585	KCEMJLHF_01114
yebT		Intermembrane transport protein YebT	35	35	1	294	6651				1535	2633	2597	GDJPPOFM_02940	GBCICNDP_02347	LMMBOEPA_01158	NJLFGGDK_01306	PJIIENHJ_01780	KANJEMEN_00520	IIPHGADO_02627	JHJDLENO_01503	GHDEJAFC_03054	OKOBICEN_01982	GBFNDGHB_02647	AJONFHNM_00452	ADMKIICK_02924	KINJFBAM_04019	MPHFALEL_00937	EDIMHNID_03090	DNPBDEFN_02277	FMNJIFAA_03747	FNGOOONK_02209	ODEDACDE_02456	HJMJEEGF_00315	PEIJAEHO_02836	MMKKLKEB_02443	ELNMFMFD_02020	ANLFPAFH_02223	DLHBAKIL_03030	BFMAMKPI_02483	HJFAGKMK_02518	KBCALCLE_03070	NCAOPGFP_03253	GEGEGHLD_03719	DBJEOIEG_02273	NJHFBNIK_03944	ANDPLLLC_02584	KCEMJLHF_01113
lipA		Lipoyl synthase	35	35	1	294	3151				398	965	920	GDJPPOFM_02941	GBCICNDP_00206	LMMBOEPA_01954	NJLFGGDK_01123	PJIIENHJ_00017	KANJEMEN_02133	IIPHGADO_03265	JHJDLENO_01610	GHDEJAFC_00753	OKOBICEN_00275	GBFNDGHB_00175	AJONFHNM_00594	ADMKIICK_04078	KINJFBAM_04709	MPHFALEL_02092	EDIMHNID_01448	DNPBDEFN_00268	FMNJIFAA_00459	FNGOOONK_00751	ODEDACDE_03885	HJMJEEGF_00227	PEIJAEHO_03134	MMKKLKEB_04190	ELNMFMFD_00117	ANLFPAFH_00150	DLHBAKIL_00089	BFMAMKPI_00374	HJFAGKMK_01791	KBCALCLE_00035	NCAOPGFP_02092	GEGEGHLD_00659	DBJEOIEG_00269	NJHFBNIK_01448	ANDPLLLC_03281	KCEMJLHF_02239
ettA		Energy-dependent translational throttle protein EttA	35	35	1	294	2756				632	1667	1599	GDJPPOFM_02966	GBCICNDP_04337	LMMBOEPA_03651	NJLFGGDK_03521	PJIIENHJ_03536	KANJEMEN_03895	IIPHGADO_03834	JHJDLENO_03875	GHDEJAFC_03729	OKOBICEN_04232	GBFNDGHB_03867	AJONFHNM_04119	ADMKIICK_01055	KINJFBAM_04499	MPHFALEL_04270	EDIMHNID_01054	DNPBDEFN_04523	FMNJIFAA_03938	FNGOOONK_03910	ODEDACDE_03945	HJMJEEGF_03962	PEIJAEHO_03850	MMKKLKEB_04015	ELNMFMFD_04243	ANLFPAFH_03851	DLHBAKIL_04312	BFMAMKPI_04105	HJFAGKMK_03877	KBCALCLE_03816	NCAOPGFP_03764	GEGEGHLD_04171	DBJEOIEG_03925	NJHFBNIK_01240	ANDPLLLC_04004	KCEMJLHF_04598
dpaL		Diaminopropionate ammonia-lyase	35	35	1	294	4963				230	1214	1174	GDJPPOFM_02982	GBCICNDP_02989	LMMBOEPA_02964	NJLFGGDK_02397	PJIIENHJ_03004	KANJEMEN_03429	IIPHGADO_03326	JHJDLENO_03646	GHDEJAFC_03131	OKOBICEN_03409	GBFNDGHB_03040	AJONFHNM_03424	ADMKIICK_00784	KINJFBAM_03020	MPHFALEL_03258	EDIMHNID_02761	DNPBDEFN_01516	FMNJIFAA_03584	FNGOOONK_03173	ODEDACDE_03847	HJMJEEGF_03129	PEIJAEHO_03058	MMKKLKEB_03462	ELNMFMFD_03893	ANLFPAFH_03250	DLHBAKIL_03006	BFMAMKPI_03416	HJFAGKMK_03428	KBCALCLE_03485	NCAOPGFP_03336	GEGEGHLD_03674	DBJEOIEG_03273	NJHFBNIK_04384	ANDPLLLC_02894	KCEMJLHF_01905
pncB		Nicotinate phosphoribosyltransferase	35	35	1	294	4970				419	1202	1163	GDJPPOFM_02985	GBCICNDP_02987	LMMBOEPA_02962	NJLFGGDK_02395	PJIIENHJ_03006	KANJEMEN_03432	IIPHGADO_03323	JHJDLENO_03649	GHDEJAFC_03128	OKOBICEN_03407	GBFNDGHB_03037	AJONFHNM_03421	ADMKIICK_00786	KINJFBAM_03023	MPHFALEL_03255	EDIMHNID_02758	DNPBDEFN_01513	FMNJIFAA_03582	FNGOOONK_03171	ODEDACDE_03849	HJMJEEGF_03127	PEIJAEHO_03056	MMKKLKEB_03464	ELNMFMFD_03891	ANLFPAFH_03248	DLHBAKIL_03004	BFMAMKPI_03414	HJFAGKMK_03430	KBCALCLE_03483	NCAOPGFP_03338	GEGEGHLD_03672	DBJEOIEG_03275	NJHFBNIK_04381	ANDPLLLC_02896	KCEMJLHF_01903
group_1348		N-acetylgalactosamine-6-O-sulfatase	35	35	1	294	2816				200	1493	1442	GDJPPOFM_02988	GBCICNDP_00079	LMMBOEPA_01747	NJLFGGDK_00104	PJIIENHJ_01123	KANJEMEN_02638	IIPHGADO_01630	JHJDLENO_01301	GHDEJAFC_02808	OKOBICEN_00773	GBFNDGHB_01630	AJONFHNM_00638	ADMKIICK_01109	KINJFBAM_03070	MPHFALEL_04642	EDIMHNID_01108	DNPBDEFN_00851	FMNJIFAA_01005	FNGOOONK_01176	ODEDACDE_03401	HJMJEEGF_01617	PEIJAEHO_00976	MMKKLKEB_02673	ELNMFMFD_01992	ANLFPAFH_03413	DLHBAKIL_01191	BFMAMKPI_01987	HJFAGKMK_04288	KBCALCLE_01000	NCAOPGFP_01277	GEGEGHLD_03789	DBJEOIEG_01148	NJHFBNIK_01294	ANDPLLLC_03948	KCEMJLHF_00035
group_1349		hypothetical protein	35	35	1	294	1987				365	1763	1714	GDJPPOFM_02994	GBCICNDP_03734	LMMBOEPA_03553	NJLFGGDK_03437	PJIIENHJ_03451	KANJEMEN_02865	IIPHGADO_02564	JHJDLENO_02432	GHDEJAFC_02565	OKOBICEN_02995	GBFNDGHB_02743	AJONFHNM_03219	ADMKIICK_00002	KINJFBAM_03818	MPHFALEL_02207	EDIMHNID_04113	DNPBDEFN_02998	FMNJIFAA_03904	FNGOOONK_03855	ODEDACDE_04000	HJMJEEGF_02875	PEIJAEHO_03747	MMKKLKEB_04124	ELNMFMFD_03961	ANLFPAFH_03800	DLHBAKIL_03730	BFMAMKPI_03862	HJFAGKMK_04034	KBCALCLE_03848	NCAOPGFP_03707	GEGEGHLD_04022	DBJEOIEG_03144	NJHFBNIK_00828	ANDPLLLC_03747	KCEMJLHF_00231
bamA		Outer membrane protein assembly factor BamA	35	35	1	294	2001				1598	2414	2384	GDJPPOFM_03002	GBCICNDP_03805	LMMBOEPA_00542	NJLFGGDK_00770	PJIIENHJ_01059	KANJEMEN_01876	IIPHGADO_00543	JHJDLENO_00515	GHDEJAFC_00846	OKOBICEN_03726	GBFNDGHB_03509	AJONFHNM_00936	ADMKIICK_01270	KINJFBAM_03827	MPHFALEL_02966	EDIMHNID_04122	DNPBDEFN_02014	FMNJIFAA_01233	FNGOOONK_01096	ODEDACDE_04138	HJMJEEGF_03954	PEIJAEHO_00999	MMKKLKEB_01457	ELNMFMFD_01471	ANLFPAFH_01256	DLHBAKIL_03501	BFMAMKPI_01536	HJFAGKMK_00923	KBCALCLE_02915	NCAOPGFP_01958	GEGEGHLD_01097	DBJEOIEG_01628	NJHFBNIK_00819	ANDPLLLC_03756	KCEMJLHF_00222
metN_1		Methionine import ATP-binding protein MetN	35	35	1	294	3606				815	1016	1008	GDJPPOFM_03007	GBCICNDP_00986	LMMBOEPA_01390	NJLFGGDK_03067	PJIIENHJ_04421	KANJEMEN_00145	IIPHGADO_02845	JHJDLENO_01525	GHDEJAFC_00398	OKOBICEN_00538	GBFNDGHB_00765	AJONFHNM_00264	ADMKIICK_03958	KINJFBAM_03383	MPHFALEL_04463	EDIMHNID_01341	DNPBDEFN_01548	FMNJIFAA_00333	FNGOOONK_00722	ODEDACDE_02918	HJMJEEGF_03678	PEIJAEHO_00624	MMKKLKEB_01013	ELNMFMFD_00346	ANLFPAFH_00644	DLHBAKIL_00035	BFMAMKPI_00153	HJFAGKMK_00202	KBCALCLE_00807	NCAOPGFP_00665	GEGEGHLD_00571	DBJEOIEG_00140	NJHFBNIK_01556	ANDPLLLC_03461	KCEMJLHF_02358
group_1353		hypothetical protein	35	35	1	294	4479				419	581	567	GDJPPOFM_03012	GBCICNDP_00280	LMMBOEPA_00959	NJLFGGDK_00535	PJIIENHJ_00451	KANJEMEN_01091	IIPHGADO_00152	JHJDLENO_01736	GHDEJAFC_00094	OKOBICEN_02320	GBFNDGHB_01562	AJONFHNM_01349	ADMKIICK_01399	KINJFBAM_00516	MPHFALEL_04351	EDIMHNID_00413	DNPBDEFN_01195	FMNJIFAA_01125	FNGOOONK_03724	ODEDACDE_01740	HJMJEEGF_00355	PEIJAEHO_02125	MMKKLKEB_01262	ELNMFMFD_01560	ANLFPAFH_01516	DLHBAKIL_02443	BFMAMKPI_02000	HJFAGKMK_02577	KBCALCLE_01258	NCAOPGFP_01748	GEGEGHLD_01845	DBJEOIEG_00486	NJHFBNIK_00480	ANDPLLLC_00659	KCEMJLHF_03204
bioC		Malonyl-[acyl-carrier protein] O-methyltransferase	35	35	1	294	2976				350	755	741	GDJPPOFM_03030	GBCICNDP_03687	LMMBOEPA_04573	NJLFGGDK_00602	PJIIENHJ_03303	KANJEMEN_03063	IIPHGADO_03652	JHJDLENO_01528	GHDEJAFC_02691	OKOBICEN_01705	GBFNDGHB_02914	AJONFHNM_01529	ADMKIICK_00702	KINJFBAM_02685	MPHFALEL_03763	EDIMHNID_02569	DNPBDEFN_01868	FMNJIFAA_04038	FNGOOONK_01541	ODEDACDE_03997	HJMJEEGF_02242	PEIJAEHO_03724	MMKKLKEB_01966	ELNMFMFD_00778	ANLFPAFH_02109	DLHBAKIL_03530	BFMAMKPI_02147	HJFAGKMK_01514	KBCALCLE_02980	NCAOPGFP_01777	GEGEGHLD_01962	DBJEOIEG_00638	NJHFBNIK_03666	ANDPLLLC_03129	KCEMJLHF_02074
hdfR_1		HTH-type transcriptional regulator HdfR	35	35	1	294	1390				215	938	892	GDJPPOFM_03043	GBCICNDP_00410	LMMBOEPA_02373	NJLFGGDK_02701	PJIIENHJ_02408	KANJEMEN_00491	IIPHGADO_02683	JHJDLENO_04257	GHDEJAFC_01678	OKOBICEN_00459	GBFNDGHB_02855	AJONFHNM_00725	ADMKIICK_01854	KINJFBAM_04617	MPHFALEL_01516	EDIMHNID_01827	DNPBDEFN_03458	FMNJIFAA_02662	FNGOOONK_01994	ODEDACDE_02356	HJMJEEGF_03362	PEIJAEHO_03504	MMKKLKEB_02154	ELNMFMFD_00629	ANLFPAFH_00375	DLHBAKIL_01903	BFMAMKPI_00672	HJFAGKMK_03355	KBCALCLE_03516	NCAOPGFP_01920	GEGEGHLD_00756	DBJEOIEG_02296	NJHFBNIK_02212	ANDPLLLC_01449	KCEMJLHF_01588
rpnA		hypothetical protein	35	35	1	294	2676			Hypothetical protein with no hits to refseq/uniprot/clusters/cdd/tigrfams/pfam overlapping another protein with hits	479	764	521	GDJPPOFM_03067	GBCICNDP_02703	LMMBOEPA_03415	NJLFGGDK_03587	PJIIENHJ_03488	KANJEMEN_04250	IIPHGADO_03741	JHJDLENO_03291	GHDEJAFC_03785	OKOBICEN_03586	GBFNDGHB_03937	AJONFHNM_04471	ADMKIICK_00992	KINJFBAM_00611	MPHFALEL_03871	EDIMHNID_00991	DNPBDEFN_03905	FMNJIFAA_03657	FNGOOONK_03412	ODEDACDE_03739	HJMJEEGF_04050	PEIJAEHO_02820	MMKKLKEB_03131	ELNMFMFD_04645	ANLFPAFH_02862	DLHBAKIL_03269	BFMAMKPI_03619	HJFAGKMK_02943	KBCALCLE_03765	NCAOPGFP_03832	GEGEGHLD_03978	DBJEOIEG_03062	NJHFBNIK_01178	ANDPLLLC_04069	KCEMJLHF_04535
sohB		putative protease SohB	35	35	1	294	6796				494	1040	1015	GDJPPOFM_03077	GBCICNDP_02927	LMMBOEPA_01308	NJLFGGDK_00242	PJIIENHJ_02482	KANJEMEN_02687	IIPHGADO_04356	JHJDLENO_00178	GHDEJAFC_00459	OKOBICEN_02187	GBFNDGHB_04692	AJONFHNM_00556	ADMKIICK_02395	KINJFBAM_04363	MPHFALEL_01884	EDIMHNID_00637	DNPBDEFN_03159	FMNJIFAA_00865	FNGOOONK_01609	ODEDACDE_01977	HJMJEEGF_02277	PEIJAEHO_03148	MMKKLKEB_03610	ELNMFMFD_02815	ANLFPAFH_00739	DLHBAKIL_00369	BFMAMKPI_02442	HJFAGKMK_00438	KBCALCLE_04118	NCAOPGFP_00701	GEGEGHLD_04214	DBJEOIEG_00555	NJHFBNIK_01722	ANDPLLLC_02454	KCEMJLHF_00984
moeA		Molybdopterin molybdenumtransferase	35	35	1	294	4827				704	1235	1191	GDJPPOFM_03093	GBCICNDP_04582	LMMBOEPA_04582	NJLFGGDK_00825	PJIIENHJ_02082	KANJEMEN_00649	IIPHGADO_03333	JHJDLENO_01675	GHDEJAFC_00321	OKOBICEN_02291	GBFNDGHB_00441	AJONFHNM_00190	ADMKIICK_00652	KINJFBAM_02634	MPHFALEL_04618	EDIMHNID_02518	DNPBDEFN_02393	FMNJIFAA_03329	FNGOOONK_00572	ODEDACDE_01869	HJMJEEGF_00483	PEIJAEHO_03843	MMKKLKEB_00893	ELNMFMFD_00940	ANLFPAFH_01125	DLHBAKIL_00403	BFMAMKPI_02536	HJFAGKMK_00138	KBCALCLE_00610	NCAOPGFP_02276	GEGEGHLD_03636	DBJEOIEG_02469	NJHFBNIK_03717	ANDPLLLC_03078	KCEMJLHF_02024
moeB		Molybdopterin-synthase adenylyltransferase	35	35	1	294	4826				173	749	713	GDJPPOFM_03094	GBCICNDP_04007	LMMBOEPA_03859	NJLFGGDK_00824	PJIIENHJ_02081	KANJEMEN_00650	IIPHGADO_03334	JHJDLENO_01674	GHDEJAFC_00322	OKOBICEN_02290	GBFNDGHB_00440	AJONFHNM_00189	ADMKIICK_00653	KINJFBAM_02635	MPHFALEL_03845	EDIMHNID_02519	DNPBDEFN_02392	FMNJIFAA_03328	FNGOOONK_00571	ODEDACDE_04212	HJMJEEGF_00484	PEIJAEHO_03844	MMKKLKEB_00894	ELNMFMFD_00941	ANLFPAFH_01126	DLHBAKIL_00404	BFMAMKPI_02535	HJFAGKMK_00137	KBCALCLE_00611	NCAOPGFP_02275	GEGEGHLD_03635	DBJEOIEG_02470	NJHFBNIK_03716	ANDPLLLC_03079	KCEMJLHF_02025
fixB_2		Protein FixB	35	35	1	294	2861				230	941	892	GDJPPOFM_03102	GBCICNDP_03052	LMMBOEPA_02655	NJLFGGDK_02791	PJIIENHJ_04642	KANJEMEN_02174	IIPHGADO_03921	JHJDLENO_02691	GHDEJAFC_02898	OKOBICEN_03895	GBFNDGHB_03701	AJONFHNM_03484	ADMKIICK_04364	KINJFBAM_01806	MPHFALEL_04240	EDIMHNID_01148	DNPBDEFN_03479	FMNJIFAA_03737	FNGOOONK_03254	ODEDACDE_03294	HJMJEEGF_03178	PEIJAEHO_03126	MMKKLKEB_03494	ELNMFMFD_03710	ANLFPAFH_03297	DLHBAKIL_03063	BFMAMKPI_03245	HJFAGKMK_03258	KBCALCLE_03253	NCAOPGFP_03068	GEGEGHLD_03927	DBJEOIEG_03304	NJHFBNIK_00672	ANDPLLLC_03908	KCEMJLHF_00075
elbB		Glyoxalase ElbB	35	35	1	294	4699				317	653	638	GDJPPOFM_03117	GBCICNDP_01551	LMMBOEPA_00217	NJLFGGDK_01443	PJIIENHJ_03306	KANJEMEN_02219	IIPHGADO_03695	JHJDLENO_01941	GHDEJAFC_00924	OKOBICEN_01128	GBFNDGHB_00943	AJONFHNM_01442	ADMKIICK_04237	KINJFBAM_03142	MPHFALEL_04017	EDIMHNID_00559	DNPBDEFN_02192	FMNJIFAA_01607	FNGOOONK_03908	ODEDACDE_01727	HJMJEEGF_00564	PEIJAEHO_02070	MMKKLKEB_01646	ELNMFMFD_01916	ANLFPAFH_02275	DLHBAKIL_01700	BFMAMKPI_01453	HJFAGKMK_01718	KBCALCLE_00828	NCAOPGFP_01184	GEGEGHLD_01553	DBJEOIEG_00548	NJHFBNIK_00626	ANDPLLLC_00516	KCEMJLHF_03352
fliF		Flagellar M-ring protein	35	35	1	294	5230				749	1682	1650	GDJPPOFM_03131	GBCICNDP_02076	LMMBOEPA_02802	NJLFGGDK_02081	PJIIENHJ_03589	KANJEMEN_02057	IIPHGADO_03016	JHJDLENO_01952	GHDEJAFC_03955	OKOBICEN_00785	GBFNDGHB_00979	AJONFHNM_03565	ADMKIICK_02067	KINJFBAM_00873	MPHFALEL_01907	EDIMHNID_04419	DNPBDEFN_01227	FMNJIFAA_03058	FNGOOONK_03016	ODEDACDE_00882	HJMJEEGF_01198	PEIJAEHO_02715	MMKKLKEB_01325	ELNMFMFD_01981	ANLFPAFH_00937	DLHBAKIL_00806	BFMAMKPI_01056	HJFAGKMK_00682	KBCALCLE_01028	NCAOPGFP_00631	GEGEGHLD_01996	DBJEOIEG_02302	NJHFBNIK_03472	ANDPLLLC_02758	KCEMJLHF_01231
pnbA		Para-nitrobenzyl esterase	35	35	1	294	471				1199	1508	1490	GDJPPOFM_03141	GBCICNDP_00819	LMMBOEPA_03076	NJLFGGDK_02558	PJIIENHJ_01564	KANJEMEN_02885	IIPHGADO_00623	JHJDLENO_00899	GHDEJAFC_01736	OKOBICEN_02990	GBFNDGHB_00295	AJONFHNM_01844	ADMKIICK_02488	KINJFBAM_02052	MPHFALEL_03639	EDIMHNID_00730	DNPBDEFN_02120	FMNJIFAA_00093	FNGOOONK_00046	ODEDACDE_00007	HJMJEEGF_00150	PEIJAEHO_00132	MMKKLKEB_00046	ELNMFMFD_00313	ANLFPAFH_00177	DLHBAKIL_00276	BFMAMKPI_01188	HJFAGKMK_00334	KBCALCLE_00776	NCAOPGFP_00886	GEGEGHLD_00128	DBJEOIEG_02147	NJHFBNIK_01815	ANDPLLLC_02358	KCEMJLHF_00890
citE_1		Citrate lyase subunit beta	35	35	1	294	3163				341	908	882	GDJPPOFM_03146	GBCICNDP_01785	LMMBOEPA_01250	NJLFGGDK_03395	PJIIENHJ_00028	KANJEMEN_04095	IIPHGADO_04350	JHJDLENO_01968	GHDEJAFC_00764	OKOBICEN_01839	GBFNDGHB_00164	AJONFHNM_00605	ADMKIICK_04067	KINJFBAM_01345	MPHFALEL_04363	EDIMHNID_01437	DNPBDEFN_01196	FMNJIFAA_00470	FNGOOONK_00740	ODEDACDE_02959	HJMJEEGF_01580	PEIJAEHO_01609	MMKKLKEB_03722	ELNMFMFD_00106	ANLFPAFH_00161	DLHBAKIL_02320	BFMAMKPI_00385	HJFAGKMK_02609	KBCALCLE_00046	NCAOPGFP_02573	GEGEGHLD_03517	DBJEOIEG_01365	NJHFBNIK_01459	ANDPLLLC_03292	KCEMJLHF_02250
napG		Ferredoxin-type protein NapG	35	35	1	294	1477				566	695	689	GDJPPOFM_03153	GBCICNDP_03314	LMMBOEPA_03778	NJLFGGDK_04488	PJIIENHJ_03592	KANJEMEN_03521	IIPHGADO_02655	JHJDLENO_02477	GHDEJAFC_02676	OKOBICEN_03956	GBFNDGHB_02822	AJONFHNM_03264	ADMKIICK_02115	KINJFBAM_00035	MPHFALEL_03923	EDIMHNID_01756	DNPBDEFN_04122	FMNJIFAA_03248	FNGOOONK_03601	ODEDACDE_04230	HJMJEEGF_04069	PEIJAEHO_03080	MMKKLKEB_04476	ELNMFMFD_03503	ANLFPAFH_03922	DLHBAKIL_03638	BFMAMKPI_04007	HJFAGKMK_03838	KBCALCLE_03078	NCAOPGFP_03885	GEGEGHLD_03250	DBJEOIEG_04082	NJHFBNIK_02141	ANDPLLLC_01521	KCEMJLHF_01517
group_1376		hypothetical protein	35	35	1	294	1907				407	1244	1208	GDJPPOFM_03164	GBCICNDP_03252	LMMBOEPA_02873	NJLFGGDK_02629	PJIIENHJ_02664	KANJEMEN_02491	IIPHGADO_03581	JHJDLENO_02072	GHDEJAFC_04574	OKOBICEN_02734	GBFNDGHB_02313	AJONFHNM_03640	ADMKIICK_01688	KINJFBAM_03727	MPHFALEL_02750	EDIMHNID_02111	DNPBDEFN_02964	FMNJIFAA_03473	FNGOOONK_03770	ODEDACDE_04191	HJMJEEGF_03201	PEIJAEHO_03940	MMKKLKEB_02945	ELNMFMFD_01378	ANLFPAFH_02727	DLHBAKIL_02456	BFMAMKPI_04045	HJFAGKMK_02918	KBCALCLE_03752	NCAOPGFP_02625	GEGEGHLD_02891	DBJEOIEG_03314	NJHFBNIK_03040	ANDPLLLC_03659	KCEMJLHF_02611
parC		DNA topoisomerase 4 subunit A	35	35	1	294	4470				779	2258	2178	GDJPPOFM_03167	GBCICNDP_00288	LMMBOEPA_00951	NJLFGGDK_01062	PJIIENHJ_00443	KANJEMEN_01099	IIPHGADO_00160	JHJDLENO_02995	GHDEJAFC_00102	OKOBICEN_04048	GBFNDGHB_01570	AJONFHNM_01357	ADMKIICK_01407	KINJFBAM_00508	MPHFALEL_03435	EDIMHNID_00405	DNPBDEFN_01187	FMNJIFAA_01133	FNGOOONK_01606	ODEDACDE_01748	HJMJEEGF_00363	PEIJAEHO_02117	MMKKLKEB_01270	ELNMFMFD_01568	ANLFPAFH_03204	DLHBAKIL_03692	BFMAMKPI_02008	HJFAGKMK_02569	KBCALCLE_01250	NCAOPGFP_01756	GEGEGHLD_01853	DBJEOIEG_00494	NJHFBNIK_00472	ANDPLLLC_00668	KCEMJLHF_03196
hemW_1		Heme chaperone HemW	35	35	1	294	4388				200	1136	1084	GDJPPOFM_03185	GBCICNDP_01879	LMMBOEPA_00196	NJLFGGDK_02816	PJIIENHJ_00835	KANJEMEN_02104	IIPHGADO_01038	JHJDLENO_02653	GHDEJAFC_00209	OKOBICEN_00434	GBFNDGHB_03538	AJONFHNM_01035	ADMKIICK_01478	KINJFBAM_02191	MPHFALEL_00166	EDIMHNID_00334	DNPBDEFN_01057	FMNJIFAA_01693	FNGOOONK_01014	ODEDACDE_02072	HJMJEEGF_01849	PEIJAEHO_00595	MMKKLKEB_01669	ELNMFMFD_01283	ANLFPAFH_02239	DLHBAKIL_00956	BFMAMKPI_01606	HJFAGKMK_02861	KBCALCLE_02093	NCAOPGFP_01380	GEGEGHLD_00619	DBJEOIEG_00873	NJHFBNIK_00401	ANDPLLLC_00740	KCEMJLHF_03125
fes_1		Enterochelin esterase	35	35	1	294	3476				173	1214	1174	GDJPPOFM_03220	GBCICNDP_03082	LMMBOEPA_01396	NJLFGGDK_04278	PJIIENHJ_02149	KANJEMEN_01433	IIPHGADO_01818	JHJDLENO_02167	GHDEJAFC_00586	OKOBICEN_03606	GBFNDGHB_01934	AJONFHNM_03986	ADMKIICK_04031	KINJFBAM_00824	MPHFALEL_04635	EDIMHNID_01401	DNPBDEFN_02529	FMNJIFAA_02103	FNGOOONK_02698	ODEDACDE_01636	HJMJEEGF_00849	PEIJAEHO_02400	MMKKLKEB_02269	ELNMFMFD_01401	ANLFPAFH_00997	DLHBAKIL_00655	BFMAMKPI_00900	HJFAGKMK_02553	KBCALCLE_01888	NCAOPGFP_02429	GEGEGHLD_02946	DBJEOIEG_01883	NJHFBNIK_01495	ANDPLLLC_03331	KCEMJLHF_02286
igaA		Intracellular growth attenuator protein igaA	35	35	1	294	1106				620	2132	2032	GDJPPOFM_03225	GBCICNDP_01643	LMMBOEPA_03376	NJLFGGDK_03060	PJIIENHJ_02983	KANJEMEN_02523	IIPHGADO_01611	JHJDLENO_03503	GHDEJAFC_03361	OKOBICEN_01903	GBFNDGHB_04298	AJONFHNM_02287	ADMKIICK_03642	KINJFBAM_03551	MPHFALEL_02870	EDIMHNID_02288	DNPBDEFN_04415	FMNJIFAA_02168	FNGOOONK_03633	ODEDACDE_01909	HJMJEEGF_01792	PEIJAEHO_01822	MMKKLKEB_02307	ELNMFMFD_02504	ANLFPAFH_02886	DLHBAKIL_01710	BFMAMKPI_02260	HJFAGKMK_01833	KBCALCLE_03862	NCAOPGFP_01707	GEGEGHLD_04437	DBJEOIEG_02086	NJHFBNIK_03196	ANDPLLLC_00348	KCEMJLHF_03521
torT		Periplasmic protein TorT	35	35	1	294	3383				374	1040	1020	GDJPPOFM_03239	GBCICNDP_02870	LMMBOEPA_02537	NJLFGGDK_00212	PJIIENHJ_02468	KANJEMEN_02950	IIPHGADO_00589	JHJDLENO_02174	GHDEJAFC_02910	OKOBICEN_01510	GBFNDGHB_00692	AJONFHNM_02812	ADMKIICK_02958	KINJFBAM_03091	MPHFALEL_01246	EDIMHNID_04092	DNPBDEFN_04079	FMNJIFAA_01119	FNGOOONK_01912	ODEDACDE_01035	HJMJEEGF_01608	PEIJAEHO_01654	MMKKLKEB_02370	ELNMFMFD_04295	ANLFPAFH_03159	DLHBAKIL_02740	BFMAMKPI_02651	HJFAGKMK_03956	KBCALCLE_02119	NCAOPGFP_01417	GEGEGHLD_01251	DBJEOIEG_03194	NJHFBNIK_04311	ANDPLLLC_00015	KCEMJLHF_03851
torC		Cytochrome c-type protein TorC	35	35	1	294	3381				797	1184	1168	GDJPPOFM_03241	GBCICNDP_02868	LMMBOEPA_02535	NJLFGGDK_00214	PJIIENHJ_02466	KANJEMEN_02948	IIPHGADO_00591	JHJDLENO_02172	GHDEJAFC_02908	OKOBICEN_01508	GBFNDGHB_00690	AJONFHNM_02814	ADMKIICK_02956	KINJFBAM_03093	MPHFALEL_01244	EDIMHNID_04094	DNPBDEFN_03941	FMNJIFAA_01121	FNGOOONK_01910	ODEDACDE_01033	HJMJEEGF_01610	PEIJAEHO_01652	MMKKLKEB_02372	ELNMFMFD_04293	ANLFPAFH_03161	DLHBAKIL_02738	BFMAMKPI_03904	HJFAGKMK_03958	KBCALCLE_02117	NCAOPGFP_01419	GEGEGHLD_01253	DBJEOIEG_03196	NJHFBNIK_04309	ANDPLLLC_00017	KCEMJLHF_03849
elfC_1		putative outer membrane usher protein ElfC	35	35	1	294	2803				554	2621	2411	GDJPPOFM_03246	GBCICNDP_00092	LMMBOEPA_00154	NJLFGGDK_00091	PJIIENHJ_01110	KANJEMEN_02712	IIPHGADO_02787	JHJDLENO_03264	GHDEJAFC_02410	OKOBICEN_02765	GBFNDGHB_00797	AJONFHNM_00651	ADMKIICK_01096	KINJFBAM_00453	MPHFALEL_03951	EDIMHNID_01095	DNPBDEFN_00558	FMNJIFAA_04159	FNGOOONK_01189	ODEDACDE_00701	HJMJEEGF_01262	PEIJAEHO_01101	MMKKLKEB_02686	ELNMFMFD_01189	ANLFPAFH_01040	DLHBAKIL_02106	BFMAMKPI_00967	HJFAGKMK_00108	KBCALCLE_02105	NCAOPGFP_00300	GEGEGHLD_00087	DBJEOIEG_01610	NJHFBNIK_01281	ANDPLLLC_03961	KCEMJLHF_00022
lptF		Lipopolysaccharide export system permease protein LptF	35	35	1	294	2616				269	1100	1064	GDJPPOFM_03253	GBCICNDP_04084	LMMBOEPA_03945	NJLFGGDK_03806	PJIIENHJ_03728	KANJEMEN_03739	IIPHGADO_04152	JHJDLENO_03962	GHDEJAFC_03914	OKOBICEN_04017	GBFNDGHB_04175	AJONFHNM_04295	ADMKIICK_00950	KINJFBAM_02610	MPHFALEL_04513	EDIMHNID_01736	DNPBDEFN_04274	FMNJIFAA_04080	FNGOOONK_04086	ODEDACDE_04225	HJMJEEGF_04155	PEIJAEHO_03984	MMKKLKEB_04163	ELNMFMFD_04358	ANLFPAFH_04054	DLHBAKIL_03974	BFMAMKPI_04131	HJFAGKMK_04063	KBCALCLE_04030	NCAOPGFP_04011	GEGEGHLD_04784	DBJEOIEG_04126	NJHFBNIK_01136	ANDPLLLC_04121	KCEMJLHF_04493
group_1393		hypothetical protein	35	35	1	294	971				359	1040	1018	GDJPPOFM_03285	GBCICNDP_03030	LMMBOEPA_01782	NJLFGGDK_02898	PJIIENHJ_03898	KANJEMEN_02527	IIPHGADO_02914	JHJDLENO_03453	GHDEJAFC_03757	OKOBICEN_02339	GBFNDGHB_03658	AJONFHNM_02748	ADMKIICK_00267	KINJFBAM_03709	MPHFALEL_03596	EDIMHNID_03586	DNPBDEFN_02472	FMNJIFAA_03569	FNGOOONK_02622	ODEDACDE_02635	HJMJEEGF_02346	PEIJAEHO_02490	MMKKLKEB_02794	ELNMFMFD_02996	ANLFPAFH_02510	DLHBAKIL_02279	BFMAMKPI_02639	HJFAGKMK_02420	KBCALCLE_02450	NCAOPGFP_02327	GEGEGHLD_02682	DBJEOIEG_02575	NJHFBNIK_04290	ANDPLLLC_04485	KCEMJLHF_04093
lnt		Apolipoprotein N-acyltransferase	35	35	1	294	3115				524	1589	1547	GDJPPOFM_03316	GBCICNDP_03991	LMMBOEPA_03908	NJLFGGDK_03081	PJIIENHJ_02751	KANJEMEN_00980	IIPHGADO_03246	JHJDLENO_00701	GHDEJAFC_03978	OKOBICEN_00242	GBFNDGHB_00792	AJONFHNM_00752	ADMKIICK_04111	KINJFBAM_04675	MPHFALEL_00657	EDIMHNID_01482	DNPBDEFN_00234	FMNJIFAA_01867	FNGOOONK_01472	ODEDACDE_01358	HJMJEEGF_00194	PEIJAEHO_04074	MMKKLKEB_02220	ELNMFMFD_00150	ANLFPAFH_00117	DLHBAKIL_00056	BFMAMKPI_02545	HJFAGKMK_03111	KBCALCLE_00002	NCAOPGFP_01258	GEGEGHLD_03902	DBJEOIEG_00302	NJHFBNIK_01414	ANDPLLLC_03246	KCEMJLHF_02206
yaaA		Peroxide stress resistance protein YaaA	35	35	1	294	2782				692	803	771	GDJPPOFM_03340	GBCICNDP_01070	LMMBOEPA_04091	NJLFGGDK_00358	PJIIENHJ_03852	KANJEMEN_04497	IIPHGADO_03919	JHJDLENO_00694	GHDEJAFC_03145	OKOBICEN_03244	GBFNDGHB_00815	AJONFHNM_03330	ADMKIICK_01078	KINJFBAM_04476	MPHFALEL_00568	EDIMHNID_01077	DNPBDEFN_00576	FMNJIFAA_01034	FNGOOONK_00654	ODEDACDE_00683	HJMJEEGF_00956	PEIJAEHO_01119	MMKKLKEB_00573	ELNMFMFD_01874	ANLFPAFH_03488	DLHBAKIL_01329	BFMAMKPI_00985	HJFAGKMK_00126	KBCALCLE_04121	NCAOPGFP_00282	GEGEGHLD_00105	DBJEOIEG_03781	NJHFBNIK_01263	ANDPLLLC_03980	KCEMJLHF_00004
rarD_2		Protein RarD	35	35	1	294	6018				671	944	907	GDJPPOFM_03383	GBCICNDP_04065	LMMBOEPA_01456	NJLFGGDK_01955	PJIIENHJ_03048	KANJEMEN_00928	IIPHGADO_04260	JHJDLENO_01452	GHDEJAFC_02449	OKOBICEN_02133	GBFNDGHB_02079	AJONFHNM_02500	ADMKIICK_03226	KINJFBAM_01412	MPHFALEL_01482	EDIMHNID_00217	DNPBDEFN_02297	FMNJIFAA_02434	FNGOOONK_04072	ODEDACDE_02276	HJMJEEGF_04432	PEIJAEHO_02241	MMKKLKEB_02518	ELNMFMFD_02699	ANLFPAFH_03512	DLHBAKIL_02163	BFMAMKPI_03544	HJFAGKMK_02322	KBCALCLE_02344	NCAOPGFP_02100	GEGEGHLD_02269	DBJEOIEG_02197	NJHFBNIK_00284	ANDPLLLC_00860	KCEMJLHF_03006
narH		Respiratory nitrate reductase 1 beta chain	35	35	1	294	6744				644	1538	1089	GDJPPOFM_03401	GBCICNDP_04541	LMMBOEPA_04553	NJLFGGDK_03869	PJIIENHJ_04454	KANJEMEN_03721	IIPHGADO_04648	JHJDLENO_03951	GHDEJAFC_04556	OKOBICEN_04085	GBFNDGHB_04635	AJONFHNM_04275	ADMKIICK_02350	KINJFBAM_04105	MPHFALEL_04566	EDIMHNID_00592	DNPBDEFN_04437	FMNJIFAA_04069	FNGOOONK_04069	ODEDACDE_04194	HJMJEEGF_04526	PEIJAEHO_04039	MMKKLKEB_04154	ELNMFMFD_04349	ANLFPAFH_04049	DLHBAKIL_04218	BFMAMKPI_04116	HJFAGKMK_04406	KBCALCLE_04251	NCAOPGFP_04003	GEGEGHLD_04826	DBJEOIEG_04345	NJHFBNIK_01677	ANDPLLLC_02498	KCEMJLHF_01029
aceK		Isocitrate dehydrogenase kinase/phosphatase	35	35	1	294	2289				1292	1751	1737	GDJPPOFM_03409	GBCICNDP_03658	LMMBOEPA_03259	NJLFGGDK_03801	PJIIENHJ_03113	KANJEMEN_02867	IIPHGADO_04192	JHJDLENO_03156	GHDEJAFC_04068	OKOBICEN_03609	GBFNDGHB_03587	AJONFHNM_04279	ADMKIICK_01933	KINJFBAM_02908	MPHFALEL_03105	EDIMHNID_03828	DNPBDEFN_04193	FMNJIFAA_04330	FNGOOONK_03930	ODEDACDE_04200	HJMJEEGF_04145	PEIJAEHO_03623	MMKKLKEB_03827	ELNMFMFD_04035	ANLFPAFH_03775	DLHBAKIL_03846	BFMAMKPI_03668	HJFAGKMK_04058	KBCALCLE_03872	NCAOPGFP_03508	GEGEGHLD_03849	DBJEOIEG_03687	NJHFBNIK_00849	ANDPLLLC_04368	KCEMJLHF_04206
group_1410		hypothetical protein	35	35	1	294	6124				140	176	173	GDJPPOFM_03421	GBCICNDP_03762	LMMBOEPA_04082	NJLFGGDK_04158	PJIIENHJ_03426	KANJEMEN_03952	IIPHGADO_03747	JHJDLENO_03604	GHDEJAFC_04145	OKOBICEN_04192	GBFNDGHB_04279	AJONFHNM_04092	ADMKIICK_03306	KINJFBAM_02454	MPHFALEL_04560	EDIMHNID_00137	DNPBDEFN_04291	FMNJIFAA_04134	FNGOOONK_00922	ODEDACDE_04677	HJMJEEGF_02623	PEIJAEHO_03789	MMKKLKEB_01221	ELNMFMFD_00865	ANLFPAFH_04119	DLHBAKIL_02021	BFMAMKPI_04453	HJFAGKMK_01839	KBCALCLE_03797	NCAOPGFP_00805	GEGEGHLD_03702	DBJEOIEG_01468	NJHFBNIK_00204	ANDPLLLC_00949	KCEMJLHF_02926
dsbD_1		Thiol:disulfide interchange protein DsbD	35	35	1	294	2445				458	1703	1651	GDJPPOFM_03434	GBCICNDP_02110	LMMBOEPA_01604	NJLFGGDK_02053	PJIIENHJ_02055	KANJEMEN_04592	IIPHGADO_00447	JHJDLENO_00281	GHDEJAFC_00570	OKOBICEN_00645	GBFNDGHB_04537	AJONFHNM_04488	ADMKIICK_00798	KINJFBAM_00174	MPHFALEL_00775	EDIMHNID_01584	DNPBDEFN_00811	FMNJIFAA_01450	FNGOOONK_00952	ODEDACDE_02434	HJMJEEGF_00777	PEIJAEHO_04033	MMKKLKEB_03183	ELNMFMFD_02827	ANLFPAFH_00830	DLHBAKIL_00614	BFMAMKPI_00853	HJFAGKMK_01917	KBCALCLE_04027	NCAOPGFP_00835	GEGEGHLD_02468	DBJEOIEG_01036	NJHFBNIK_00984	ANDPLLLC_04256	KCEMJLHF_04341
bamC		Outer membrane protein assembly factor BamC	35	35	1	294	6498				761	1034	1019	GDJPPOFM_03436	GBCICNDP_02684	LMMBOEPA_03062	NJLFGGDK_03195	PJIIENHJ_03405	KANJEMEN_03762	IIPHGADO_03577	JHJDLENO_03982	GHDEJAFC_03725	OKOBICEN_01273	GBFNDGHB_04167	AJONFHNM_03856	ADMKIICK_04489	KINJFBAM_03113	MPHFALEL_03955	EDIMHNID_04501	DNPBDEFN_04211	FMNJIFAA_04392	FNGOOONK_03955	ODEDACDE_02830	HJMJEEGF_02850	PEIJAEHO_01864	MMKKLKEB_02134	ELNMFMFD_01768	ANLFPAFH_01561	DLHBAKIL_02406	BFMAMKPI_01957	HJFAGKMK_03410	KBCALCLE_04393	NCAOPGFP_03560	GEGEGHLD_01777	DBJEOIEG_02080	NJHFBNIK_04715	ANDPLLLC_01282	KCEMJLHF_01748
sucA		2-oxoglutarate dehydrogenase E1 component	35	35	1	294	3042				524	2801	2438	GDJPPOFM_03447	GBCICNDP_04028	LMMBOEPA_03870	NJLFGGDK_03752	PJIIENHJ_03749	KANJEMEN_03573	IIPHGADO_04072	JHJDLENO_03895	GHDEJAFC_04056	OKOBICEN_04050	GBFNDGHB_04120	AJONFHNM_04375	ADMKIICK_04180	KINJFBAM_01826	MPHFALEL_04296	EDIMHNID_04673	DNPBDEFN_04141	FMNJIFAA_04044	FNGOOONK_04047	ODEDACDE_04340	HJMJEEGF_04246	PEIJAEHO_04356	MMKKLKEB_04451	ELNMFMFD_04678	ANLFPAFH_04007	DLHBAKIL_03937	BFMAMKPI_04099	HJFAGKMK_04361	KBCALCLE_03980	NCAOPGFP_03966	GEGEGHLD_04732	DBJEOIEG_04150	NJHFBNIK_01345	ANDPLLLC_03189	KCEMJLHF_02137
sodC		Superoxide dismutase [Cu-Zn]	35	35	1	294	264				347	521	513	GDJPPOFM_03453	GBCICNDP_02894	LMMBOEPA_01179	NJLFGGDK_00420	PJIIENHJ_01538	KANJEMEN_02547	IIPHGADO_01540	JHJDLENO_00263	GHDEJAFC_01317	OKOBICEN_01746	GBFNDGHB_01153	AJONFHNM_00879	ADMKIICK_00557	KINJFBAM_03624	MPHFALEL_00492	EDIMHNID_00915	DNPBDEFN_00767	FMNJIFAA_02327	FNGOOONK_00876	ODEDACDE_00782	HJMJEEGF_02664	PEIJAEHO_01970	MMKKLKEB_02299	ELNMFMFD_01888	ANLFPAFH_00812	DLHBAKIL_01794	BFMAMKPI_03987	HJFAGKMK_02673	KBCALCLE_02264	NCAOPGFP_01811	GEGEGHLD_01979	DBJEOIEG_03256	NJHFBNIK_02000	ANDPLLLC_02182	KCEMJLHF_00705
ansP2		L-asparagine permease 2	35	35	1	294	427				740	1493	1469	GDJPPOFM_03460	GBCICNDP_02541	LMMBOEPA_00778	NJLFGGDK_00847	PJIIENHJ_00875	KANJEMEN_02216	IIPHGADO_01914	JHJDLENO_00375	GHDEJAFC_02876	OKOBICEN_01065	GBFNDGHB_03392	AJONFHNM_00329	ADMKIICK_02527	KINJFBAM_00596	MPHFALEL_01416	EDIMHNID_00769	DNPBDEFN_00586	FMNJIFAA_00132	FNGOOONK_02074	ODEDACDE_00046	HJMJEEGF_00189	PEIJAEHO_00171	MMKKLKEB_00007	ELNMFMFD_00274	ANLFPAFH_00216	DLHBAKIL_01878	BFMAMKPI_01025	HJFAGKMK_03249	KBCALCLE_01350	NCAOPGFP_01392	GEGEGHLD_00167	DBJEOIEG_01589	NJHFBNIK_01854	ANDPLLLC_02319	KCEMJLHF_00851
zitB		Zinc transporter ZitB	35	35	1	294	3020				203	938	909	GDJPPOFM_03467	GBCICNDP_04104	LMMBOEPA_03970	NJLFGGDK_04256	PJIIENHJ_03856	KANJEMEN_04338	IIPHGADO_04182	JHJDLENO_03989	GHDEJAFC_04059	OKOBICEN_04112	GBFNDGHB_04204	AJONFHNM_04307	ADMKIICK_04203	KINJFBAM_02870	MPHFALEL_03876	EDIMHNID_04594	DNPBDEFN_04190	FMNJIFAA_04084	FNGOOONK_04081	ODEDACDE_04256	HJMJEEGF_04170	PEIJAEHO_04042	MMKKLKEB_04184	ELNMFMFD_04372	ANLFPAFH_04067	DLHBAKIL_03983	BFMAMKPI_04150	HJFAGKMK_04084	KBCALCLE_04057	NCAOPGFP_04036	GEGEGHLD_04321	DBJEOIEG_04194	NJHFBNIK_01322	ANDPLLLC_03167	KCEMJLHF_02114
group_1417		hypothetical protein	35	35	1	294	5492				476	692	657	GDJPPOFM_03471	GBCICNDP_00918	LMMBOEPA_00120	NJLFGGDK_00259	PJIIENHJ_00125	KANJEMEN_00065	IIPHGADO_00325	JHJDLENO_00350	GHDEJAFC_00273	OKOBICEN_00691	GBFNDGHB_02380	AJONFHNM_00678	ADMKIICK_01761	KINJFBAM_02350	MPHFALEL_01870	EDIMHNID_03629	DNPBDEFN_00331	FMNJIFAA_00505	FNGOOONK_04401	ODEDACDE_00659	HJMJEEGF_00627	PEIJAEHO_00945	MMKKLKEB_00611	ELNMFMFD_00990	ANLFPAFH_02772	DLHBAKIL_00121	BFMAMKPI_02322	HJFAGKMK_00237	KBCALCLE_00709	NCAOPGFP_00548	GEGEGHLD_00976	DBJEOIEG_00933	NJHFBNIK_02543	ANDPLLLC_02972	KCEMJLHF_00346
rspR_2		hypothetical protein	35	35	1	294	1456				605	884	827	GDJPPOFM_03485	GBCICNDP_04597	LMMBOEPA_02301	NJLFGGDK_03611	PJIIENHJ_03056	KANJEMEN_03143	IIPHGADO_04272	JHJDLENO_01715	GHDEJAFC_01918	OKOBICEN_02310	GBFNDGHB_01109	AJONFHNM_01461	ADMKIICK_01800	KINJFBAM_00126	MPHFALEL_01778	EDIMHNID_01773	DNPBDEFN_01844	FMNJIFAA_03125	FNGOOONK_02256	ODEDACDE_04596	HJMJEEGF_03304	PEIJAEHO_02237	MMKKLKEB_03109	ELNMFMFD_02684	ANLFPAFH_01404	DLHBAKIL_02758	BFMAMKPI_03294	HJFAGKMK_02659	KBCALCLE_02155	NCAOPGFP_02474	GEGEGHLD_04844	DBJEOIEG_04332	NJHFBNIK_02158	ANDPLLLC_01504	KCEMJLHF_01534
otsB		Trehalose-6-phosphate phosphatase	35	35	1	294	5190				425	902	811	GDJPPOFM_03490	GBCICNDP_03093	LMMBOEPA_04470	NJLFGGDK_01580	PJIIENHJ_02816	KANJEMEN_01574	IIPHGADO_01509	JHJDLENO_02360	GHDEJAFC_02066	OKOBICEN_04082	GBFNDGHB_01525	AJONFHNM_02969	ADMKIICK_02842	KINJFBAM_02768	MPHFALEL_03064	EDIMHNID_04234	DNPBDEFN_03345	FMNJIFAA_02909	FNGOOONK_02848	ODEDACDE_01625	HJMJEEGF_02558	PEIJAEHO_02565	MMKKLKEB_02620	ELNMFMFD_03227	ANLFPAFH_03322	DLHBAKIL_01588	BFMAMKPI_01925	HJFAGKMK_04350	KBCALCLE_04021	NCAOPGFP_03100	GEGEGHLD_03467	DBJEOIEG_02499	NJHFBNIK_03806	ANDPLLLC_02722	KCEMJLHF_01194
ptsI		Phosphoenolpyruvate-protein phosphotransferase	35	35	1	294	1264				563	1727	1648	GDJPPOFM_03497	GBCICNDP_02212	LMMBOEPA_02249	NJLFGGDK_04522	PJIIENHJ_03981	KANJEMEN_02535	IIPHGADO_04534	JHJDLENO_01697	GHDEJAFC_01905	OKOBICEN_02259	GBFNDGHB_03664	AJONFHNM_04115	ADMKIICK_03595	KINJFBAM_00895	MPHFALEL_03051	EDIMHNID_01933	DNPBDEFN_02402	FMNJIFAA_02678	FNGOOONK_04346	ODEDACDE_02513	HJMJEEGF_02305	PEIJAEHO_02435	MMKKLKEB_02741	ELNMFMFD_02948	ANLFPAFH_04325	DLHBAKIL_02532	BFMAMKPI_02558	HJFAGKMK_02356	KBCALCLE_02358	NCAOPGFP_02297	GEGEGHLD_02588	DBJEOIEG_02508	NJHFBNIK_02318	ANDPLLLC_01337	KCEMJLHF_01693
cysK		Cysteine synthase A	35	35	1	294	1268				638	971	958	GDJPPOFM_03499	GBCICNDP_02210	LMMBOEPA_02251	NJLFGGDK_03132	PJIIENHJ_03979	KANJEMEN_02537	IIPHGADO_02187	JHJDLENO_01695	GHDEJAFC_01903	OKOBICEN_02257	GBFNDGHB_03666	AJONFHNM_04113	ADMKIICK_03597	KINJFBAM_00893	MPHFALEL_03053	EDIMHNID_01931	DNPBDEFN_02404	FMNJIFAA_02676	FNGOOONK_02775	ODEDACDE_02515	HJMJEEGF_02303	PEIJAEHO_02437	MMKKLKEB_02743	ELNMFMFD_02946	ANLFPAFH_03977	DLHBAKIL_02530	BFMAMKPI_02560	HJFAGKMK_02358	KBCALCLE_02360	NCAOPGFP_02295	GEGEGHLD_02590	DBJEOIEG_02510	NJHFBNIK_02316	ANDPLLLC_01339	KCEMJLHF_01691
kdpD		Sensor protein KdpD	35	35	1	294	3078				1037	2684	2616	GDJPPOFM_03521	GBCICNDP_03880	LMMBOEPA_03989	NJLFGGDK_03517	PJIIENHJ_03316	KANJEMEN_00538	IIPHGADO_03123	JHJDLENO_01570	GHDEJAFC_03885	OKOBICEN_02119	GBFNDGHB_03359	AJONFHNM_01104	ADMKIICK_04149	KINJFBAM_00827	MPHFALEL_02841	EDIMHNID_04556	DNPBDEFN_01565	FMNJIFAA_01740	FNGOOONK_00155	ODEDACDE_01232	HJMJEEGF_04250	PEIJAEHO_03367	MMKKLKEB_03682	ELNMFMFD_01076	ANLFPAFH_00589	DLHBAKIL_04338	BFMAMKPI_03122	HJFAGKMK_04011	KBCALCLE_02401	NCAOPGFP_02185	GEGEGHLD_03009	DBJEOIEG_04100	NJHFBNIK_01376	ANDPLLLC_03207	KCEMJLHF_02168
vgrG1		hypothetical protein	35	35	1	294	1864				689	2189	2132	GDJPPOFM_03544	GBCICNDP_03326	LMMBOEPA_02629	NJLFGGDK_02425	PJIIENHJ_03679	KANJEMEN_03176	IIPHGADO_03633	JHJDLENO_03175	GHDEJAFC_03855	OKOBICEN_02622	GBFNDGHB_03065	AJONFHNM_02949	ADMKIICK_01655	KINJFBAM_00387	MPHFALEL_03784	EDIMHNID_02143	DNPBDEFN_03220	FMNJIFAA_03408	FNGOOONK_03506	ODEDACDE_04386	HJMJEEGF_02656	PEIJAEHO_03494	MMKKLKEB_03019	ELNMFMFD_03861	ANLFPAFH_03572	DLHBAKIL_03237	BFMAMKPI_02861	HJFAGKMK_03232	KBCALCLE_03534	NCAOPGFP_03409	GEGEGHLD_03758	DBJEOIEG_02918	NJHFBNIK_03008	ANDPLLLC_03692	KCEMJLHF_02644
group_1433		hypothetical protein	35	35	1	294	1837				323	824	792	GDJPPOFM_03546	GBCICNDP_02574	LMMBOEPA_02686	NJLFGGDK_01849	PJIIENHJ_04311	KANJEMEN_04141	IIPHGADO_04385	JHJDLENO_03475	GHDEJAFC_03446	OKOBICEN_03662	GBFNDGHB_03902	AJONFHNM_02938	ADMKIICK_01636	KINJFBAM_00566	MPHFALEL_01934	EDIMHNID_04700	DNPBDEFN_03380	FMNJIFAA_02957	FNGOOONK_03624	ODEDACDE_03773	HJMJEEGF_03215	PEIJAEHO_02648	MMKKLKEB_03001	ELNMFMFD_03198	ANLFPAFH_03841	DLHBAKIL_03603	BFMAMKPI_02984	HJFAGKMK_02766	KBCALCLE_03863	NCAOPGFP_03592	GEGEGHLD_02928	DBJEOIEG_02850	NJHFBNIK_02989	ANDPLLLC_03710	KCEMJLHF_02663
mntH		Divalent metal cation transporter MntH	35	35	1	294	1290				374	1241	1198	GDJPPOFM_03554	GBCICNDP_03284	LMMBOEPA_02057	NJLFGGDK_01764	PJIIENHJ_02719	KANJEMEN_01436	IIPHGADO_01835	JHJDLENO_02969	GHDEJAFC_04078	OKOBICEN_02271	GBFNDGHB_02068	AJONFHNM_02679	ADMKIICK_03620	KINJFBAM_04336	MPHFALEL_03102	EDIMHNID_01907	DNPBDEFN_02286	FMNJIFAA_02921	FNGOOONK_02747	ODEDACDE_02756	HJMJEEGF_02587	PEIJAEHO_04088	MMKKLKEB_03421	ELNMFMFD_03824	ANLFPAFH_03533	DLHBAKIL_02485	BFMAMKPI_02770	HJFAGKMK_02747	KBCALCLE_02955	NCAOPGFP_02614	GEGEGHLD_02884	DBJEOIEG_03437	NJHFBNIK_02292	ANDPLLLC_01362	KCEMJLHF_01668
nfdA		N-substituted formamide deformylase	35	35	1	294	299				251	1700	1606	GDJPPOFM_03570	GBCICNDP_04033	LMMBOEPA_03219	NJLFGGDK_01532	PJIIENHJ_03755	KANJEMEN_01799	IIPHGADO_01862	JHJDLENO_03230	GHDEJAFC_03714	OKOBICEN_02440	GBFNDGHB_04035	AJONFHNM_02686	ADMKIICK_00587	KINJFBAM_03654	MPHFALEL_01508	EDIMHNID_00885	DNPBDEFN_02482	FMNJIFAA_02630	FNGOOONK_02446	ODEDACDE_03694	HJMJEEGF_03955	PEIJAEHO_03606	MMKKLKEB_03817	ELNMFMFD_02914	ANLFPAFH_03608	DLHBAKIL_03518	BFMAMKPI_02511	HJFAGKMK_02267	KBCALCLE_03604	NCAOPGFP_03490	GEGEGHLD_02566	DBJEOIEG_03663	NJHFBNIK_01970	ANDPLLLC_02214	KCEMJLHF_00735
fadB		Fatty acid oxidation complex subunit alpha	35	35	1	294	3216				524	2189	2074	GDJPPOFM_03581	GBCICNDP_03504	LMMBOEPA_04446	NJLFGGDK_00134	PJIIENHJ_03746	KANJEMEN_02118	IIPHGADO_02407	JHJDLENO_03261	GHDEJAFC_03657	OKOBICEN_03497	GBFNDGHB_03104	AJONFHNM_03823	ADMKIICK_03142	KINJFBAM_02489	MPHFALEL_02998	EDIMHNID_03418	DNPBDEFN_02595	FMNJIFAA_00728	FNGOOONK_03281	ODEDACDE_00542	HJMJEEGF_03211	PEIJAEHO_03551	MMKKLKEB_03777	ELNMFMFD_03721	ANLFPAFH_02008	DLHBAKIL_03091	BFMAMKPI_00515	HJFAGKMK_04127	KBCALCLE_01757	NCAOPGFP_03095	GEGEGHLD_00410	DBJEOIEG_00414	NJHFBNIK_04141	ANDPLLLC_04571	KCEMJLHF_04007
hda		DnaA regulatory inactivator Hda	35	35	1	294	6506				176	725	701	GDJPPOFM_03585	GBCICNDP_02692	LMMBOEPA_03054	NJLFGGDK_03560	PJIIENHJ_02327	KANJEMEN_03990	IIPHGADO_02069	JHJDLENO_02185	GHDEJAFC_03633	OKOBICEN_01265	GBFNDGHB_02325	AJONFHNM_03815	ADMKIICK_04481	KINJFBAM_03994	MPHFALEL_01900	EDIMHNID_02601	DNPBDEFN_02212	FMNJIFAA_02768	FNGOOONK_02564	ODEDACDE_02838	HJMJEEGF_02858	PEIJAEHO_01872	MMKKLKEB_02126	ELNMFMFD_01760	ANLFPAFH_01553	DLHBAKIL_02398	BFMAMKPI_01965	HJFAGKMK_02599	KBCALCLE_01950	NCAOPGFP_02248	GEGEGHLD_01785	DBJEOIEG_02072	NJHFBNIK_03327	ANDPLLLC_01272	KCEMJLHF_01756
ant1		Streptomycin 3''-adenylyltransferase	35	35	1	294	5300				254	788	770	GDJPPOFM_03598	GBCICNDP_03819	LMMBOEPA_00874	NJLFGGDK_04296	PJIIENHJ_02805	KANJEMEN_03479	IIPHGADO_03943	JHJDLENO_01602	GHDEJAFC_03965	OKOBICEN_01991	GBFNDGHB_00003	AJONFHNM_01656	ADMKIICK_00381	KINJFBAM_00641	MPHFALEL_04491	EDIMHNID_03887	DNPBDEFN_02176	FMNJIFAA_01968	FNGOOONK_01519	ODEDACDE_01190	HJMJEEGF_02462	PEIJAEHO_03928	MMKKLKEB_01792	ELNMFMFD_02237	ANLFPAFH_03059	DLHBAKIL_01378	BFMAMKPI_01655	HJFAGKMK_01399	KBCALCLE_02245	NCAOPGFP_02936	GEGEGHLD_02503	DBJEOIEG_04053	NJHFBNIK_02726	ANDPLLLC_01998	KCEMJLHF_00529
cbiD		Cobalt-precorrin-5B C(1)-methyltransferase	35	35	1	294	4026				455	1139	1116	GDJPPOFM_03614	GBCICNDP_01940	LMMBOEPA_01496	NJLFGGDK_01210	PJIIENHJ_01341	KANJEMEN_04162	IIPHGADO_01671	JHJDLENO_00225	GHDEJAFC_02509	OKOBICEN_01335	GBFNDGHB_00522	AJONFHNM_02468	ADMKIICK_03502	KINJFBAM_03508	MPHFALEL_02586	EDIMHNID_03471	DNPBDEFN_02141	FMNJIFAA_00378	FNGOOONK_03074	ODEDACDE_01534	HJMJEEGF_02055	PEIJAEHO_02058	MMKKLKEB_00519	ELNMFMFD_01306	ANLFPAFH_00428	DLHBAKIL_01670	BFMAMKPI_01841	HJFAGKMK_01658	KBCALCLE_01713	NCAOPGFP_03770	GEGEGHLD_01418	DBJEOIEG_00075	NJHFBNIK_03589	ANDPLLLC_01745	KCEMJLHF_01291
group_1443		hypothetical protein	35	35	1	294	2439				359	491	487	GDJPPOFM_03639	GBCICNDP_03650	LMMBOEPA_03843	NJLFGGDK_03298	PJIIENHJ_03219	KANJEMEN_02891	IIPHGADO_01318	JHJDLENO_03888	GHDEJAFC_03938	OKOBICEN_04008	GBFNDGHB_01472	AJONFHNM_04222	ADMKIICK_00792	KINJFBAM_00168	MPHFALEL_00812	EDIMHNID_01578	DNPBDEFN_04114	FMNJIFAA_04031	FNGOOONK_04029	ODEDACDE_04106	HJMJEEGF_02420	PEIJAEHO_04372	MMKKLKEB_04110	ELNMFMFD_04334	ANLFPAFH_03708	DLHBAKIL_03921	BFMAMKPI_03752	HJFAGKMK_03698	KBCALCLE_03967	NCAOPGFP_03928	GEGEGHLD_04219	DBJEOIEG_04131	NJHFBNIK_00978	ANDPLLLC_04260	KCEMJLHF_04335
kdpA		Potassium-transporting ATPase potassium-binding subunit	35	35	1	294	3073				821	1679	1649	GDJPPOFM_03654	GBCICNDP_04451	LMMBOEPA_01652	NJLFGGDK_00526	PJIIENHJ_01204	KANJEMEN_00535	IIPHGADO_03126	JHJDLENO_01567	GHDEJAFC_03386	OKOBICEN_02122	GBFNDGHB_03356	AJONFHNM_01107	ADMKIICK_04152	KINJFBAM_00830	MPHFALEL_02844	EDIMHNID_04559	DNPBDEFN_01568	FMNJIFAA_01743	FNGOOONK_00158	ODEDACDE_01229	HJMJEEGF_03830	PEIJAEHO_03364	MMKKLKEB_03685	ELNMFMFD_01073	ANLFPAFH_00592	DLHBAKIL_03868	BFMAMKPI_03119	HJFAGKMK_02140	KBCALCLE_02404	NCAOPGFP_02188	GEGEGHLD_03012	DBJEOIEG_03268	NJHFBNIK_01373	ANDPLLLC_03204	KCEMJLHF_02165
hemF		Oxygen-dependent coproporphyrinogen-III oxidase	35	35	1	294	1240				635	899	861	GDJPPOFM_03677	GBCICNDP_03349	LMMBOEPA_01232	NJLFGGDK_04154	PJIIENHJ_02567	KANJEMEN_03289	IIPHGADO_02258	JHJDLENO_03626	GHDEJAFC_02966	OKOBICEN_01861	GBFNDGHB_03855	AJONFHNM_03776	ADMKIICK_03576	KINJFBAM_00914	MPHFALEL_00972	EDIMHNID_01952	DNPBDEFN_03441	FMNJIFAA_01904	FNGOOONK_03392	ODEDACDE_02714	HJMJEEGF_03353	PEIJAEHO_04388	MMKKLKEB_02540	ELNMFMFD_03157	ANLFPAFH_01699	DLHBAKIL_03138	BFMAMKPI_02886	HJFAGKMK_03751	KBCALCLE_03904	NCAOPGFP_02552	GEGEGHLD_04127	DBJEOIEG_02674	NJHFBNIK_02337	ANDPLLLC_01318	KCEMJLHF_01712
hyaA		Hydrogenase-1 small chain	35	35	1	294	6714				518	1118	1080	GDJPPOFM_03705	GBCICNDP_04392	LMMBOEPA_04309	NJLFGGDK_03684	PJIIENHJ_01985	KANJEMEN_04676	IIPHGADO_02357	JHJDLENO_04644	GHDEJAFC_04367	OKOBICEN_01163	GBFNDGHB_02536	AJONFHNM_02751	ADMKIICK_02327	KINJFBAM_04047	MPHFALEL_02059	EDIMHNID_03029	DNPBDEFN_02238	FMNJIFAA_01475	FNGOOONK_04266	ODEDACDE_04800	HJMJEEGF_04344	PEIJAEHO_03965	MMKKLKEB_01537	ELNMFMFD_01750	ANLFPAFH_04257	DLHBAKIL_02645	BFMAMKPI_01310	HJFAGKMK_02905	KBCALCLE_01204	NCAOPGFP_04278	GEGEGHLD_04619	DBJEOIEG_01187	NJHFBNIK_04006	ANDPLLLC_02523	KCEMJLHF_01052
fic		putative protein adenylyltransferase Fic	35	35	1	294	1075				296	602	531	GDJPPOFM_03721	GBCICNDP_03445	LMMBOEPA_03594	NJLFGGDK_03428	PJIIENHJ_01555	KANJEMEN_04672	IIPHGADO_02513	JHJDLENO_01892	GHDEJAFC_03663	OKOBICEN_02374	GBFNDGHB_04447	AJONFHNM_04100	ADMKIICK_04335	KINJFBAM_01556	MPHFALEL_04338	EDIMHNID_03980	DNPBDEFN_03898	FMNJIFAA_03899	FNGOOONK_02572	ODEDACDE_03026	HJMJEEGF_02362	PEIJAEHO_03797	MMKKLKEB_03949	ELNMFMFD_03017	ANLFPAFH_04347	DLHBAKIL_04453	BFMAMKPI_04480	HJFAGKMK_03807	KBCALCLE_04303	NCAOPGFP_03716	GEGEGHLD_04014	DBJEOIEG_03875	NJHFBNIK_04570	ANDPLLLC_00373	KCEMJLHF_03496
argD		Acetylornithine/succinyldiaminopimelate aminotransferase	35	35	1	294	1072				119	1217	1154	GDJPPOFM_03723	GBCICNDP_03443	LMMBOEPA_03596	NJLFGGDK_03426	PJIIENHJ_01553	KANJEMEN_03384	IIPHGADO_02511	JHJDLENO_01894	GHDEJAFC_03661	OKOBICEN_02372	GBFNDGHB_04445	AJONFHNM_04098	ADMKIICK_04333	KINJFBAM_01558	MPHFALEL_04336	EDIMHNID_03978	DNPBDEFN_03896	FMNJIFAA_03897	FNGOOONK_02570	ODEDACDE_03028	HJMJEEGF_02360	PEIJAEHO_03795	MMKKLKEB_03947	ELNMFMFD_03015	ANLFPAFH_04032	DLHBAKIL_03816	BFMAMKPI_04520	HJFAGKMK_03805	KBCALCLE_04337	NCAOPGFP_03714	GEGEGHLD_04012	DBJEOIEG_03873	NJHFBNIK_04568	ANDPLLLC_00375	KCEMJLHF_03494
nanK		N-acetylmannosamine kinase	35	35	1	294	4683				329	875	850	GDJPPOFM_03727	GBCICNDP_04212	LMMBOEPA_00208	NJLFGGDK_04047	PJIIENHJ_01447	KANJEMEN_02449	IIPHGADO_02794	JHJDLENO_03087	GHDEJAFC_04000	OKOBICEN_01119	GBFNDGHB_00952	AJONFHNM_01433	ADMKIICK_04228	KINJFBAM_03133	MPHFALEL_01446	EDIMHNID_00568	DNPBDEFN_02809	FMNJIFAA_01616	FNGOOONK_04229	ODEDACDE_01718	HJMJEEGF_00555	PEIJAEHO_02079	MMKKLKEB_03886	ELNMFMFD_01907	ANLFPAFH_02981	DLHBAKIL_04275	BFMAMKPI_01444	HJFAGKMK_01709	KBCALCLE_00837	NCAOPGFP_03528	GEGEGHLD_02971	DBJEOIEG_04026	NJHFBNIK_00635	ANDPLLLC_00507	KCEMJLHF_03361
nanE2		Putative N-acetylmannosamine-6-phosphate 2-epimerase 2	35	35	1	294	4682				257	689	672	GDJPPOFM_03728	GBCICNDP_04213	LMMBOEPA_00207	NJLFGGDK_04046	PJIIENHJ_04430	KANJEMEN_02448	IIPHGADO_02793	JHJDLENO_03086	GHDEJAFC_03999	OKOBICEN_01118	GBFNDGHB_00953	AJONFHNM_01432	ADMKIICK_04227	KINJFBAM_03132	MPHFALEL_01445	EDIMHNID_00569	DNPBDEFN_02808	FMNJIFAA_01617	FNGOOONK_04228	ODEDACDE_01717	HJMJEEGF_00554	PEIJAEHO_02080	MMKKLKEB_03885	ELNMFMFD_01906	ANLFPAFH_02982	DLHBAKIL_04313	BFMAMKPI_01443	HJFAGKMK_01708	KBCALCLE_00838	NCAOPGFP_03527	GEGEGHLD_02972	DBJEOIEG_04025	NJHFBNIK_00636	ANDPLLLC_00506	KCEMJLHF_03362
speA		Biosynthetic arginine decarboxylase	35	35	1	294	4372				701	1976	1915	GDJPPOFM_03734	GBCICNDP_04087	LMMBOEPA_00180	NJLFGGDK_01410	PJIIENHJ_01443	KANJEMEN_01755	IIPHGADO_02710	JHJDLENO_02001	GHDEJAFC_00225	OKOBICEN_00450	GBFNDGHB_02170	AJONFHNM_01051	ADMKIICK_01494	KINJFBAM_02207	MPHFALEL_00182	EDIMHNID_00318	DNPBDEFN_03205	FMNJIFAA_01709	FNGOOONK_01030	ODEDACDE_01844	HJMJEEGF_03379	PEIJAEHO_00611	MMKKLKEB_01653	ELNMFMFD_01267	ANLFPAFH_02785	DLHBAKIL_00972	BFMAMKPI_01590	HJFAGKMK_01971	KBCALCLE_02273	NCAOPGFP_01364	GEGEGHLD_00603	DBJEOIEG_00857	NJHFBNIK_00385	ANDPLLLC_00757	KCEMJLHF_03109
udp		Uridine phosphorylase	35	35	1	294	3235				212	761	723	GDJPPOFM_03738	GBCICNDP_02059	LMMBOEPA_00806	NJLFGGDK_00149	PJIIENHJ_01966	KANJEMEN_01248	IIPHGADO_00721	JHJDLENO_00405	GHDEJAFC_01848	OKOBICEN_00826	GBFNDGHB_02796	AJONFHNM_01405	ADMKIICK_03127	KINJFBAM_02823	MPHFALEL_00927	EDIMHNID_03404	DNPBDEFN_01287	FMNJIFAA_00743	FNGOOONK_01558	ODEDACDE_00527	HJMJEEGF_01125	PEIJAEHO_01055	MMKKLKEB_02910	ELNMFMFD_01502	ANLFPAFH_02072	DLHBAKIL_00770	BFMAMKPI_00530	HJFAGKMK_01084	KBCALCLE_01772	NCAOPGFP_00909	GEGEGHLD_00425	DBJEOIEG_00428	NJHFBNIK_04155	ANDPLLLC_04585	KCEMJLHF_03992
group_1463		putative protein	35	35	1	294	184				1778	3056	3001	GDJPPOFM_03742	GBCICNDP_00268	LMMBOEPA_00900	NJLFGGDK_03934	PJIIENHJ_00175	KANJEMEN_02624	IIPHGADO_00946	JHJDLENO_02709	GHDEJAFC_04372	OKOBICEN_01451	GBFNDGHB_01009	AJONFHNM_02059	ADMKIICK_00481	KINJFBAM_02070	MPHFALEL_00896	EDIMHNID_03731	DNPBDEFN_01133	FMNJIFAA_00692	FNGOOONK_01377	ODEDACDE_00240	HJMJEEGF_01665	PEIJAEHO_00496	MMKKLKEB_00821	ELNMFMFD_02760	ANLFPAFH_01973	DLHBAKIL_00524	BFMAMKPI_00508	HJFAGKMK_00373	KBCALCLE_00576	NCAOPGFP_01011	GEGEGHLD_03128	DBJEOIEG_00407	NJHFBNIK_02076	ANDPLLLC_02105	KCEMJLHF_00629
nusA		Transcription termination/antitermination protein NusA	35	35	1	294	4591				473	1502	1422	GDJPPOFM_03746	GBCICNDP_04234	LMMBOEPA_04162	NJLFGGDK_04056	PJIIENHJ_03683	KANJEMEN_03414	IIPHGADO_03968	JHJDLENO_03835	GHDEJAFC_03859	OKOBICEN_03949	GBFNDGHB_04032	AJONFHNM_04194	ADMKIICK_01294	KINJFBAM_03183	MPHFALEL_03745	EDIMHNID_00518	DNPBDEFN_04077	FMNJIFAA_04001	FNGOOONK_04113	ODEDACDE_04060	HJMJEEGF_04055	PEIJAEHO_03950	MMKKLKEB_04066	ELNMFMFD_04297	ANLFPAFH_03928	DLHBAKIL_03826	BFMAMKPI_04019	HJFAGKMK_03979	KBCALCLE_03914	NCAOPGFP_03881	GEGEGHLD_04155	DBJEOIEG_04074	NJHFBNIK_00585	ANDPLLLC_00560	KCEMJLHF_03310
ttrB		Tetrathionate reductase subunit B	35	35	1	294	207				455	764	726	GDJPPOFM_03757	GBCICNDP_01496	LMMBOEPA_03159	NJLFGGDK_01432	PJIIENHJ_03634	KANJEMEN_00716	IIPHGADO_00936	JHJDLENO_01089	GHDEJAFC_02792	OKOBICEN_01349	GBFNDGHB_01086	AJONFHNM_01419	ADMKIICK_00501	KINJFBAM_04535	MPHFALEL_01804	EDIMHNID_03751	DNPBDEFN_01334	FMNJIFAA_02308	FNGOOONK_01808	ODEDACDE_02804	HJMJEEGF_01634	PEIJAEHO_01305	MMKKLKEB_02467	ELNMFMFD_01957	ANLFPAFH_01343	DLHBAKIL_01162	BFMAMKPI_01872	HJFAGKMK_01385	KBCALCLE_02164	NCAOPGFP_01605	GEGEGHLD_01723	DBJEOIEG_01873	NJHFBNIK_02056	ANDPLLLC_02125	KCEMJLHF_00649
group_1466		hypothetical protein	35	35	1	294	5309				794	1634	1558	GDJPPOFM_03781	GBCICNDP_01744	LMMBOEPA_00865	NJLFGGDK_03866	PJIIENHJ_03675	KANJEMEN_01193	IIPHGADO_01157	JHJDLENO_01593	GHDEJAFC_01773	OKOBICEN_02000	GBFNDGHB_00012	AJONFHNM_01665	ADMKIICK_00372	KINJFBAM_00632	MPHFALEL_01307	EDIMHNID_03896	DNPBDEFN_02167	FMNJIFAA_01959	FNGOOONK_01510	ODEDACDE_01199	HJMJEEGF_02471	PEIJAEHO_01936	MMKKLKEB_01783	ELNMFMFD_02228	ANLFPAFH_03068	DLHBAKIL_01387	BFMAMKPI_01646	HJFAGKMK_01408	KBCALCLE_02236	NCAOPGFP_02945	GEGEGHLD_02512	DBJEOIEG_03957	NJHFBNIK_02717	ANDPLLLC_01989	KCEMJLHF_00520
tesA		Thioesterase 1/protease 1/lysophospholipase L1	35	35	1	294	3612				227	584	573	GDJPPOFM_03804	GBCICNDP_00992	LMMBOEPA_01384	NJLFGGDK_01911	PJIIENHJ_02833	KANJEMEN_00151	IIPHGADO_03966	JHJDLENO_01519	GHDEJAFC_00392	OKOBICEN_00532	GBFNDGHB_00759	AJONFHNM_00258	ADMKIICK_03952	KINJFBAM_03389	MPHFALEL_02636	EDIMHNID_01335	DNPBDEFN_01542	FMNJIFAA_00327	FNGOOONK_00716	ODEDACDE_02924	HJMJEEGF_01492	PEIJAEHO_02155	MMKKLKEB_01007	ELNMFMFD_00352	ANLFPAFH_00638	DLHBAKIL_00041	BFMAMKPI_00147	HJFAGKMK_00196	KBCALCLE_01427	NCAOPGFP_00659	GEGEGHLD_00577	DBJEOIEG_02951	NJHFBNIK_01562	ANDPLLLC_03467	KCEMJLHF_02364
dsbG		Thiol:disulfide interchange protein DsbG	35	35	1	294	3181				617	746	742	GDJPPOFM_03806	GBCICNDP_01800	LMMBOEPA_01235	NJLFGGDK_03283	PJIIENHJ_00043	KANJEMEN_00728	IIPHGADO_01651	JHJDLENO_03135	GHDEJAFC_00779	OKOBICEN_01824	GBFNDGHB_00149	AJONFHNM_00620	ADMKIICK_04052	KINJFBAM_01330	MPHFALEL_04431	EDIMHNID_01422	DNPBDEFN_01211	FMNJIFAA_00485	FNGOOONK_03541	ODEDACDE_03327	HJMJEEGF_01565	PEIJAEHO_01594	MMKKLKEB_02409	ELNMFMFD_00091	ANLFPAFH_02517	DLHBAKIL_03789	BFMAMKPI_00400	HJFAGKMK_03039	KBCALCLE_00061	NCAOPGFP_02920	GEGEGHLD_02077	DBJEOIEG_01380	NJHFBNIK_01474	ANDPLLLC_03309	KCEMJLHF_02265
ulaC_2		Ascorbate-specific PTS system EIIA component	35	35	1	294	2514				152	464	448	GDJPPOFM_03808	GBCICNDP_00017	LMMBOEPA_00479	NJLFGGDK_01602	PJIIENHJ_00967	KANJEMEN_01894	IIPHGADO_01177	JHJDLENO_00806	GHDEJAFC_00038	OKOBICEN_03933	GBFNDGHB_03878	AJONFHNM_01272	ADMKIICK_00859	KINJFBAM_03936	MPHFALEL_01580	EDIMHNID_01644	DNPBDEFN_01635	FMNJIFAA_00155	FNGOOONK_01365	ODEDACDE_03224	HJMJEEGF_00094	PEIJAEHO_00110	MMKKLKEB_00293	ELNMFMFD_02077	ANLFPAFH_02161	DLHBAKIL_01139	BFMAMKPI_02371	HJFAGKMK_01232	KBCALCLE_00888	NCAOPGFP_00078	GEGEGHLD_00061	DBJEOIEG_01403	NJHFBNIK_01045	ANDPLLLC_04195	KCEMJLHF_04402
ulaE_1		L-ribulose-5-phosphate 3-epimerase UlaE	35	35	1	294	2516				560	854	840	GDJPPOFM_03810	GBCICNDP_00019	LMMBOEPA_00481	NJLFGGDK_01604	PJIIENHJ_00969	KANJEMEN_01896	IIPHGADO_01175	JHJDLENO_00804	GHDEJAFC_00036	OKOBICEN_02971	GBFNDGHB_02047	AJONFHNM_01270	ADMKIICK_00861	KINJFBAM_03934	MPHFALEL_01781	EDIMHNID_01646	DNPBDEFN_01637	FMNJIFAA_00157	FNGOOONK_01363	ODEDACDE_01458	HJMJEEGF_00092	PEIJAEHO_00108	MMKKLKEB_00295	ELNMFMFD_02079	ANLFPAFH_02159	DLHBAKIL_01141	BFMAMKPI_02369	HJFAGKMK_01234	KBCALCLE_00886	NCAOPGFP_00080	GEGEGHLD_00059	DBJEOIEG_01401	NJHFBNIK_01047	ANDPLLLC_04193	KCEMJLHF_04404
cysG		Siroheme synthase	35	35	1	294	1085				230	1373	1312	GDJPPOFM_03825	GBCICNDP_04251	LMMBOEPA_04155	NJLFGGDK_04249	PJIIENHJ_01562	KANJEMEN_04074	IIPHGADO_04331	JHJDLENO_01885	GHDEJAFC_04048	OKOBICEN_02381	GBFNDGHB_04642	AJONFHNM_04454	ADMKIICK_04342	KINJFBAM_01549	MPHFALEL_04259	EDIMHNID_03987	DNPBDEFN_03491	FMNJIFAA_03603	FNGOOONK_02579	ODEDACDE_03019	HJMJEEGF_02369	PEIJAEHO_03362	MMKKLKEB_03639	ELNMFMFD_03024	ANLFPAFH_03471	DLHBAKIL_03327	BFMAMKPI_03654	HJFAGKMK_04471	KBCALCLE_03412	NCAOPGFP_03263	GEGEGHLD_03653	DBJEOIEG_03476	NJHFBNIK_04577	ANDPLLLC_00365	KCEMJLHF_03503
hyaB_2		Hydrogenase-1 large chain	35	35	1	294	6713				260	1793	1641	GDJPPOFM_00382	GBCICNDP_01710	LMMBOEPA_02538	NJLFGGDK_03909	PJIIENHJ_03476	KANJEMEN_03146	IIPHGADO_02766	JHJDLENO_02576	GHDEJAFC_03509	OKOBICEN_00725	GBFNDGHB_03854	AJONFHNM_00812	ADMKIICK_02326	KINJFBAM_04048	MPHFALEL_02684	EDIMHNID_03030	DNPBDEFN_04338	FMNJIFAA_00570	FNGOOONK_00075	ODEDACDE_00083	HJMJEEGF_03016	PEIJAEHO_04246	MMKKLKEB_00455	ELNMFMFD_00505	ANLFPAFH_00223	DLHBAKIL_01465	BFMAMKPI_00300	HJFAGKMK_00001	KBCALCLE_00652	NCAOPGFP_00353	GEGEGHLD_00367	DBJEOIEG_03771	NJHFBNIK_04005	ANDPLLLC_02524	KCEMJLHF_01053
sgrR_4		HTH-type transcriptional regulator SgrR	35	35	1	294	2141				392	1658	1603	GDJPPOFM_03845	GBCICNDP_04267	LMMBOEPA_04315	NJLFGGDK_04166	PJIIENHJ_03187	KANJEMEN_03922	IIPHGADO_03911	JHJDLENO_04204	GHDEJAFC_03569	OKOBICEN_02943	GBFNDGHB_04409	AJONFHNM_04460	ADMKIICK_01154	KINJFBAM_00025	MPHFALEL_03936	EDIMHNID_01179	DNPBDEFN_04345	FMNJIFAA_04197	FNGOOONK_03453	ODEDACDE_04426	HJMJEEGF_04481	PEIJAEHO_04179	MMKKLKEB_03864	ELNMFMFD_03530	ANLFPAFH_03749	DLHBAKIL_04133	BFMAMKPI_04362	HJFAGKMK_04198	KBCALCLE_03687	NCAOPGFP_04182	GEGEGHLD_04129	DBJEOIEG_04286	NJHFBNIK_00703	ANDPLLLC_03878	KCEMJLHF_00106
dnaX		DNA polymerase III subunit tau	35	35	1	294	3640				464	1928	1732	GDJPPOFM_03853	GBCICNDP_04436	LMMBOEPA_03400	NJLFGGDK_03604	PJIIENHJ_01670	KANJEMEN_02085	IIPHGADO_04543	JHJDLENO_01916	GHDEJAFC_03229	OKOBICEN_02562	GBFNDGHB_02199	AJONFHNM_02835	ADMKIICK_03929	KINJFBAM_01228	MPHFALEL_04086	EDIMHNID_01311	DNPBDEFN_02577	FMNJIFAA_03305	FNGOOONK_02664	ODEDACDE_02684	HJMJEEGF_04205	PEIJAEHO_02535	MMKKLKEB_02880	ELNMFMFD_03109	ANLFPAFH_02608	DLHBAKIL_02417	BFMAMKPI_02707	HJFAGKMK_02626	KBCALCLE_02644	NCAOPGFP_02507	GEGEGHLD_02806	DBJEOIEG_02766	NJHFBNIK_01586	ANDPLLLC_03490	KCEMJLHF_02387
truC		tRNA pseudouridine synthase C	35	35	1	294	6043				233	782	747	GDJPPOFM_03858	GBCICNDP_03250	LMMBOEPA_02410	NJLFGGDK_01867	PJIIENHJ_00490	KANJEMEN_01621	IIPHGADO_01492	JHJDLENO_03664	GHDEJAFC_01111	OKOBICEN_02211	GBFNDGHB_02183	AJONFHNM_01016	ADMKIICK_03248	KINJFBAM_01390	MPHFALEL_00323	EDIMHNID_00195	DNPBDEFN_01459	FMNJIFAA_01941	FNGOOONK_01678	ODEDACDE_02146	HJMJEEGF_01281	PEIJAEHO_01369	MMKKLKEB_01973	ELNMFMFD_00668	ANLFPAFH_00969	DLHBAKIL_00829	BFMAMKPI_01514	HJFAGKMK_01448	KBCALCLE_01436	NCAOPGFP_01353	GEGEGHLD_01567	DBJEOIEG_01572	NJHFBNIK_00262	ANDPLLLC_00882	KCEMJLHF_02984
fadH		2,4-dienoyl-CoA reductase	35	35	1	294	4518				716	2018	1909	GDJPPOFM_03892	GBCICNDP_03716	LMMBOEPA_03742	NJLFGGDK_03380	PJIIENHJ_04277	KANJEMEN_03828	IIPHGADO_03710	JHJDLENO_03003	GHDEJAFC_03621	OKOBICEN_03779	GBFNDGHB_03779	AJONFHNM_04063	ADMKIICK_01362	KINJFBAM_00305	MPHFALEL_04427	EDIMHNID_00450	DNPBDEFN_03865	FMNJIFAA_03857	FNGOOONK_03830	ODEDACDE_04028	HJMJEEGF_04049	PEIJAEHO_03761	MMKKLKEB_03927	ELNMFMFD_04164	ANLFPAFH_03754	DLHBAKIL_03684	BFMAMKPI_03831	HJFAGKMK_03725	KBCALCLE_03741	NCAOPGFP_03674	GEGEGHLD_04135	DBJEOIEG_03834	NJHFBNIK_00517	ANDPLLLC_00622	KCEMJLHF_03242
btuD_2		Vitamin B12 import ATP-binding protein BtuD	35	35	1	294	6764				785	1004	993	GDJPPOFM_03922	GBCICNDP_03433	LMMBOEPA_01096	NJLFGGDK_00216	PJIIENHJ_01238	KANJEMEN_01717	IIPHGADO_01123	JHJDLENO_00152	GHDEJAFC_00485	OKOBICEN_01193	GBFNDGHB_01820	AJONFHNM_00530	ADMKIICK_02369	KINJFBAM_02496	MPHFALEL_02034	EDIMHNID_00611	DNPBDEFN_00961	FMNJIFAA_00891	FNGOOONK_02870	ODEDACDE_02767	HJMJEEGF_02648	PEIJAEHO_01770	MMKKLKEB_01354	ELNMFMFD_02545	ANLFPAFH_00713	DLHBAKIL_00343	BFMAMKPI_03442	HJFAGKMK_00412	KBCALCLE_01541	NCAOPGFP_00727	GEGEGHLD_01475	DBJEOIEG_00581	NJHFBNIK_01696	ANDPLLLC_02480	KCEMJLHF_01010
ccpA		hypothetical protein	35	35	1	294	3375				242	1400	1363	GDJPPOFM_03932	GBCICNDP_04283	LMMBOEPA_02532	NJLFGGDK_04357	PJIIENHJ_02463	KANJEMEN_04724	IIPHGADO_04624	JHJDLENO_02169	GHDEJAFC_02905	OKOBICEN_01505	GBFNDGHB_00687	AJONFHNM_02817	ADMKIICK_02953	KINJFBAM_03096	MPHFALEL_04453	EDIMHNID_04097	DNPBDEFN_03944	FMNJIFAA_01124	FNGOOONK_01907	ODEDACDE_01030	HJMJEEGF_01613	PEIJAEHO_01649	MMKKLKEB_04367	ELNMFMFD_04591	ANLFPAFH_04177	DLHBAKIL_04120	BFMAMKPI_03901	HJFAGKMK_04194	KBCALCLE_04156	NCAOPGFP_01422	GEGEGHLD_04478	DBJEOIEG_03199	NJHFBNIK_04306	ANDPLLLC_00020	KCEMJLHF_03846
group_1490		hypothetical protein	35	35	1	294	239			Hypothetical protein with no hits to refseq/uniprot/clusters/cdd/tigrfams/pfam overlapping another protein with hits	251	431	411	GDJPPOFM_03990	GBCICNDP_01977	LMMBOEPA_02208	NJLFGGDK_03481	PJIIENHJ_01789	KANJEMEN_01120	IIPHGADO_03612	JHJDLENO_01429	GHDEJAFC_01393	OKOBICEN_01769	GBFNDGHB_01803	AJONFHNM_02309	ADMKIICK_00532	KINJFBAM_03599	MPHFALEL_02744	EDIMHNID_00940	DNPBDEFN_01940	FMNJIFAA_02263	FNGOOONK_02028	ODEDACDE_02204	HJMJEEGF_01913	PEIJAEHO_02028	MMKKLKEB_02328	ELNMFMFD_02559	ANLFPAFH_03355	DLHBAKIL_01845	BFMAMKPI_02194	HJFAGKMK_01875	KBCALCLE_01922	NCAOPGFP_01853	GEGEGHLD_02755	DBJEOIEG_02261	NJHFBNIK_02025	ANDPLLLC_02157	KCEMJLHF_00680
apbC		Iron-sulfur cluster carrier protein	35	35	1	294	1567				173	1109	1080	GDJPPOFM_04002	GBCICNDP_04270	LMMBOEPA_03964	NJLFGGDK_01739	PJIIENHJ_04439	KANJEMEN_04671	IIPHGADO_04226	JHJDLENO_02859	GHDEJAFC_04259	OKOBICEN_04288	GBFNDGHB_04353	AJONFHNM_02349	ADMKIICK_00138	KINJFBAM_01022	MPHFALEL_04200	EDIMHNID_02389	DNPBDEFN_01918	FMNJIFAA_03226	FNGOOONK_00380	ODEDACDE_01980	HJMJEEGF_01878	PEIJAEHO_01976	MMKKLKEB_04293	ELNMFMFD_01137	ANLFPAFH_03112	DLHBAKIL_03526	BFMAMKPI_00440	HJFAGKMK_04099	KBCALCLE_04053	NCAOPGFP_01935	GEGEGHLD_03728	DBJEOIEG_00777	NJHFBNIK_02432	ANDPLLLC_01618	KCEMJLHF_01412
fryA		Multiphosphoryl transfer protein 1	35	35	1	294	1019				1595	2501	2469	GDJPPOFM_04008	GBCICNDP_02445	LMMBOEPA_02084	NJLFGGDK_03495	PJIIENHJ_01548	KANJEMEN_02827	IIPHGADO_03852	JHJDLENO_02083	GHDEJAFC_01943	OKOBICEN_03234	GBFNDGHB_03028	AJONFHNM_02718	ADMKIICK_00224	KINJFBAM_04734	MPHFALEL_04098	EDIMHNID_03543	DNPBDEFN_02425	FMNJIFAA_03191	FNGOOONK_01845	ODEDACDE_02535	HJMJEEGF_02315	PEIJAEHO_01621	MMKKLKEB_02763	ELNMFMFD_02907	ANLFPAFH_03303	DLHBAKIL_03894	BFMAMKPI_02597	HJFAGKMK_02758	KBCALCLE_02380	NCAOPGFP_03038	GEGEGHLD_02623	DBJEOIEG_04222	NJHFBNIK_04247	ANDPLLLC_04438	KCEMJLHF_04136
tktA		Transketolase 1	35	35	1	294	4358				1163	1991	1953	GDJPPOFM_04012	GBCICNDP_01396	LMMBOEPA_00896	NJLFGGDK_04491	PJIIENHJ_00803	KANJEMEN_01333	IIPHGADO_02301	JHJDLENO_02116	GHDEJAFC_02152	OKOBICEN_01295	GBFNDGHB_01343	AJONFHNM_01786	ADMKIICK_01504	KINJFBAM_02217	MPHFALEL_00717	EDIMHNID_00308	DNPBDEFN_01695	FMNJIFAA_02046	FNGOOONK_01737	ODEDACDE_01438	HJMJEEGF_03014	PEIJAEHO_01516	MMKKLKEB_03335	ELNMFMFD_03579	ANLFPAFH_01827	DLHBAKIL_01440	BFMAMKPI_03107	HJFAGKMK_01634	KBCALCLE_01662	NCAOPGFP_03672	GEGEGHLD_03034	DBJEOIEG_01728	NJHFBNIK_00375	ANDPLLLC_00767	KCEMJLHF_03099
artM_1		Arginine ABC transporter permease protein ArtM	35	35	1	294	4876				206	668	643	GDJPPOFM_04015	GBCICNDP_02130	LMMBOEPA_03362	NJLFGGDK_04202	PJIIENHJ_01382	KANJEMEN_01743	IIPHGADO_02055	JHJDLENO_03423	GHDEJAFC_03138	OKOBICEN_04641	GBFNDGHB_04214	AJONFHNM_00233	ADMKIICK_00609	KINJFBAM_04573	MPHFALEL_02862	EDIMHNID_02475	DNPBDEFN_03555	FMNJIFAA_02614	FNGOOONK_03535	ODEDACDE_02678	HJMJEEGF_03508	PEIJAEHO_02374	MMKKLKEB_03701	ELNMFMFD_03868	ANLFPAFH_04266	DLHBAKIL_02116	BFMAMKPI_03149	HJFAGKMK_03437	KBCALCLE_03476	NCAOPGFP_03323	GEGEGHLD_02474	DBJEOIEG_02386	NJHFBNIK_03760	ANDPLLLC_03033	KCEMJLHF_01981
artJ_2		ABC transporter arginine-binding protein 1	35	35	1	294	4875				203	731	712	GDJPPOFM_04016	GBCICNDP_02131	LMMBOEPA_03361	NJLFGGDK_04060	PJIIENHJ_01383	KANJEMEN_01744	IIPHGADO_02056	JHJDLENO_03422	GHDEJAFC_03139	OKOBICEN_04055	GBFNDGHB_03684	AJONFHNM_00232	ADMKIICK_00610	KINJFBAM_04396	MPHFALEL_02861	EDIMHNID_02476	DNPBDEFN_03554	FMNJIFAA_02615	FNGOOONK_03536	ODEDACDE_02677	HJMJEEGF_03509	PEIJAEHO_02375	MMKKLKEB_03702	ELNMFMFD_03867	ANLFPAFH_04267	DLHBAKIL_02117	BFMAMKPI_03148	HJFAGKMK_03438	KBCALCLE_03475	NCAOPGFP_03322	GEGEGHLD_02475	DBJEOIEG_02387	NJHFBNIK_03759	ANDPLLLC_03034	KCEMJLHF_01982
group_1496		hypothetical protein	35	35	1	294	4874				593	1487	1457	GDJPPOFM_04017	GBCICNDP_02132	LMMBOEPA_03360	NJLFGGDK_04061	PJIIENHJ_01384	KANJEMEN_01745	IIPHGADO_02057	JHJDLENO_03421	GHDEJAFC_03140	OKOBICEN_04056	GBFNDGHB_03685	AJONFHNM_00231	ADMKIICK_00611	KINJFBAM_04395	MPHFALEL_02860	EDIMHNID_02477	DNPBDEFN_03553	FMNJIFAA_02616	FNGOOONK_03537	ODEDACDE_02676	HJMJEEGF_03510	PEIJAEHO_02376	MMKKLKEB_03703	ELNMFMFD_03866	ANLFPAFH_04268	DLHBAKIL_02118	BFMAMKPI_03147	HJFAGKMK_03439	KBCALCLE_03474	NCAOPGFP_03321	GEGEGHLD_02476	DBJEOIEG_02388	NJHFBNIK_03758	ANDPLLLC_03035	KCEMJLHF_01983
endA		Endonuclease-1	35	35	1	294	4377				353	707	690	GDJPPOFM_04020	GBCICNDP_01868	LMMBOEPA_00185	NJLFGGDK_01415	PJIIENHJ_00824	KANJEMEN_03551	IIPHGADO_01027	JHJDLENO_03275	GHDEJAFC_00220	OKOBICEN_00445	GBFNDGHB_04389	AJONFHNM_01046	ADMKIICK_01489	KINJFBAM_02202	MPHFALEL_00177	EDIMHNID_00323	DNPBDEFN_01046	FMNJIFAA_01704	FNGOOONK_01025	ODEDACDE_01849	HJMJEEGF_03384	PEIJAEHO_00606	MMKKLKEB_01658	ELNMFMFD_01272	ANLFPAFH_02780	DLHBAKIL_00967	BFMAMKPI_01595	HJFAGKMK_01976	KBCALCLE_04048	NCAOPGFP_01369	GEGEGHLD_00608	DBJEOIEG_00862	NJHFBNIK_00390	ANDPLLLC_00751	KCEMJLHF_03114
nudE		ADP compounds hydrolase NudE	35	35	1	294	1105				413	596	563	GDJPPOFM_04021	GBCICNDP_01644	LMMBOEPA_03377	NJLFGGDK_03061	PJIIENHJ_02984	KANJEMEN_02524	IIPHGADO_01612	JHJDLENO_03504	GHDEJAFC_03362	OKOBICEN_01902	GBFNDGHB_04218	AJONFHNM_02288	ADMKIICK_03641	KINJFBAM_03552	MPHFALEL_02871	EDIMHNID_02289	DNPBDEFN_02487	FMNJIFAA_02169	FNGOOONK_03634	ODEDACDE_01910	HJMJEEGF_01791	PEIJAEHO_01821	MMKKLKEB_02308	ELNMFMFD_02505	ANLFPAFH_02885	DLHBAKIL_01711	BFMAMKPI_02261	HJFAGKMK_01832	KBCALCLE_03861	NCAOPGFP_01708	GEGEGHLD_02708	DBJEOIEG_02087	NJHFBNIK_03195	ANDPLLLC_00349	KCEMJLHF_03520
epsF		Type II secretion system protein F	35	35	1	294	2098				530	1202	1167	GDJPPOFM_04043	GBCICNDP_01885	LMMBOEPA_00378	NJLFGGDK_01329	PJIIENHJ_00308	KANJEMEN_03012	IIPHGADO_02801	JHJDLENO_02100	GHDEJAFC_01777	OKOBICEN_02225	GBFNDGHB_01722	AJONFHNM_01142	ADMKIICK_01187	KINJFBAM_04425	MPHFALEL_00262	EDIMHNID_01212	DNPBDEFN_02655	FMNJIFAA_01292	FNGOOONK_01043	ODEDACDE_02575	HJMJEEGF_01866	PEIJAEHO_01532	MMKKLKEB_02672	ELNMFMFD_00428	ANLFPAFH_02083	DLHBAKIL_00684	BFMAMKPI_00945	HJFAGKMK_00878	KBCALCLE_02597	NCAOPGFP_01539	GEGEGHLD_01919	DBJEOIEG_01105	NJHFBNIK_00736	ANDPLLLC_03842	KCEMJLHF_00139
group_1501		hypothetical protein	35	35	1	294	5043			Hypothetical protein with no hits to refseq/uniprot/clusters/cdd/tigrfams/pfam overlapping another protein with hits	542	680	592	GDJPPOFM_04053	GBCICNDP_03740	LMMBOEPA_03516	NJLFGGDK_03410	PJIIENHJ_03412	KANJEMEN_04428	IIPHGADO_04560	JHJDLENO_04307	GHDEJAFC_04327	OKOBICEN_03719	GBFNDGHB_04418	AJONFHNM_04502	ADMKIICK_02122	KINJFBAM_02521	MPHFALEL_04289	EDIMHNID_02711	DNPBDEFN_02074	FMNJIFAA_03873	FNGOOONK_03842	ODEDACDE_03840	HJMJEEGF_03771	PEIJAEHO_03921	MMKKLKEB_03942	ELNMFMFD_04149	ANLFPAFH_03784	DLHBAKIL_03715	BFMAMKPI_03844	HJFAGKMK_03787	KBCALCLE_03768	NCAOPGFP_03700	GEGEGHLD_03988	DBJEOIEG_03724	NJHFBNIK_04584	ANDPLLLC_02618	KCEMJLHF_00316
arcB		Aerobic respiration control sensor protein ArcB	35	35	1	294	4698				1034	2336	2291	GDJPPOFM_04069	GBCICNDP_01552	LMMBOEPA_00216	NJLFGGDK_01442	PJIIENHJ_01455	KANJEMEN_02220	IIPHGADO_03694	JHJDLENO_01940	GHDEJAFC_00923	OKOBICEN_01127	GBFNDGHB_00944	AJONFHNM_01441	ADMKIICK_04236	KINJFBAM_03141	MPHFALEL_04018	EDIMHNID_00560	DNPBDEFN_02193	FMNJIFAA_01608	FNGOOONK_02610	ODEDACDE_01726	HJMJEEGF_00563	PEIJAEHO_02071	MMKKLKEB_01647	ELNMFMFD_01915	ANLFPAFH_02276	DLHBAKIL_01701	BFMAMKPI_01452	HJFAGKMK_01717	KBCALCLE_00829	NCAOPGFP_01185	GEGEGHLD_01554	DBJEOIEG_00549	NJHFBNIK_00627	ANDPLLLC_00515	KCEMJLHF_03353
fdhD		Sulfur carrier protein FdhD	35	35	1	294	936				167	836	801	GDJPPOFM_04073	GBCICNDP_03526	LMMBOEPA_03160	NJLFGGDK_04273	PJIIENHJ_03022	KANJEMEN_02919	IIPHGADO_03463	JHJDLENO_04317	GHDEJAFC_04350	OKOBICEN_04367	GBFNDGHB_03530	AJONFHNM_03868	ADMKIICK_00297	KINJFBAM_02943	MPHFALEL_03324	EDIMHNID_04036	DNPBDEFN_04435	FMNJIFAA_03746	FNGOOONK_03643	ODEDACDE_04533	HJMJEEGF_04519	PEIJAEHO_03587	MMKKLKEB_03791	ELNMFMFD_04002	ANLFPAFH_04248	DLHBAKIL_04216	BFMAMKPI_04358	HJFAGKMK_03584	KBCALCLE_03602	NCAOPGFP_04276	GEGEGHLD_04348	DBJEOIEG_04355	NJHFBNIK_04486	ANDPLLLC_04515	KCEMJLHF_04063
hemL		Glutamate-1-semialdehyde 2,1-aminomutase	35	35	1	294	2025				470	1280	1237	GDJPPOFM_04076	GBCICNDP_03534	LMMBOEPA_02554	NJLFGGDK_04042	PJIIENHJ_04057	KANJEMEN_04334	IIPHGADO_03097	JHJDLENO_02885	GHDEJAFC_03792	OKOBICEN_03109	GBFNDGHB_02567	AJONFHNM_04364	ADMKIICK_01248	KINJFBAM_03849	MPHFALEL_04383	EDIMHNID_04144	DNPBDEFN_04006	FMNJIFAA_02937	FNGOOONK_03714	ODEDACDE_03172	HJMJEEGF_03111	PEIJAEHO_03023	MMKKLKEB_03370	ELNMFMFD_03616	ANLFPAFH_02942	DLHBAKIL_02971	BFMAMKPI_03183	HJFAGKMK_04015	KBCALCLE_03184	NCAOPGFP_03264	GEGEGHLD_04454	DBJEOIEG_04263	NJHFBNIK_00797	ANDPLLLC_03780	KCEMJLHF_00200
entA		2,3-dihydro-2,3-dihydroxybenzoate dehydrogenase	35	35	1	294	3460				437	755	745	GDJPPOFM_04082	GBCICNDP_02642	LMMBOEPA_01408	NJLFGGDK_04069	PJIIENHJ_04261	KANJEMEN_04556	IIPHGADO_04281	JHJDLENO_02054	GHDEJAFC_00598	OKOBICEN_02747	GBFNDGHB_02448	AJONFHNM_03446	ADMKIICK_04043	KINJFBAM_02154	MPHFALEL_02714	EDIMHNID_01413	DNPBDEFN_04232	FMNJIFAA_04195	FNGOOONK_02402	ODEDACDE_01648	HJMJEEGF_00861	PEIJAEHO_03785	MMKKLKEB_02281	ELNMFMFD_01413	ANLFPAFH_00985	DLHBAKIL_00643	BFMAMKPI_00912	HJFAGKMK_02213	KBCALCLE_03040	NCAOPGFP_02261	GEGEGHLD_04489	DBJEOIEG_01895	NJHFBNIK_01483	ANDPLLLC_03319	KCEMJLHF_02274
psd		Phosphatidylserine decarboxylase proenzyme	35	35	1	294	2470				230	968	898	GDJPPOFM_04091	GBCICNDP_03319	LMMBOEPA_01890	NJLFGGDK_01614	PJIIENHJ_02781	KANJEMEN_00456	IIPHGADO_00471	JHJDLENO_00305	GHDEJAFC_00546	OKOBICEN_00669	GBFNDGHB_03873	AJONFHNM_01077	ADMKIICK_00822	KINJFBAM_00198	MPHFALEL_02719	EDIMHNID_01608	DNPBDEFN_00787	FMNJIFAA_01474	FNGOOONK_00928	ODEDACDE_02615	HJMJEEGF_00801	PEIJAEHO_01221	MMKKLKEB_02854	ELNMFMFD_03076	ANLFPAFH_00854	DLHBAKIL_00638	BFMAMKPI_00829	HJFAGKMK_02930	KBCALCLE_03946	NCAOPGFP_00811	GEGEGHLD_02738	DBJEOIEG_01012	NJHFBNIK_01008	ANDPLLLC_04233	KCEMJLHF_04365
ndh		NADH dehydrogenase	35	35	1	294	5361				497	1304	1269	GDJPPOFM_04106	GBCICNDP_04209	LMMBOEPA_02340	NJLFGGDK_01005	PJIIENHJ_00101	KANJEMEN_02229	IIPHGADO_00213	JHJDLENO_03819	GHDEJAFC_00164	OKOBICEN_00493	GBFNDGHB_00573	AJONFHNM_02431	ADMKIICK_02169	KINJFBAM_01184	MPHFALEL_01065	EDIMHNID_02986	DNPBDEFN_00513	FMNJIFAA_00615	FNGOOONK_00462	ODEDACDE_00549	HJMJEEGF_00004	PEIJAEHO_01294	MMKKLKEB_00342	ELNMFMFD_00155	ANLFPAFH_01953	DLHBAKIL_04188	BFMAMKPI_00059	HJFAGKMK_00693	KBCALCLE_00065	NCAOPGFP_00197	GEGEGHLD_01128	DBJEOIEG_01493	NJHFBNIK_02675	ANDPLLLC_01946	KCEMJLHF_00478
katE		Catalase HPII	35	35	1	294	133				797	2252	2192	GDJPPOFM_04110	GBCICNDP_01524	LMMBOEPA_03384	NJLFGGDK_03653	PJIIENHJ_01708	KANJEMEN_04256	IIPHGADO_04467	JHJDLENO_04365	GHDEJAFC_04377	OKOBICEN_02566	GBFNDGHB_04460	AJONFHNM_04529	ADMKIICK_00435	KINJFBAM_00014	MPHFALEL_04666	EDIMHNID_03684	DNPBDEFN_04457	FMNJIFAA_03458	FNGOOONK_00219	ODEDACDE_01007	HJMJEEGF_00963	PEIJAEHO_01648	MMKKLKEB_00456	ELNMFMFD_00459	ANLFPAFH_02836	DLHBAKIL_03537	BFMAMKPI_01089	HJFAGKMK_00050	KBCALCLE_00257	NCAOPGFP_01597	GEGEGHLD_00330	DBJEOIEG_00304	NJHFBNIK_02123	ANDPLLLC_02060	KCEMJLHF_00583
yfeY		putative protein YfeY	35	35	1	294	1246				356	575	564	GDJPPOFM_04125	GBCICNDP_03345	LMMBOEPA_04150	NJLFGGDK_04079	PJIIENHJ_02571	KANJEMEN_04604	IIPHGADO_04559	JHJDLENO_04182	GHDEJAFC_02970	OKOBICEN_04169	GBFNDGHB_04591	AJONFHNM_04560	ADMKIICK_03580	KINJFBAM_00910	MPHFALEL_04420	EDIMHNID_01948	DNPBDEFN_03445	FMNJIFAA_01908	FNGOOONK_04183	ODEDACDE_02718	HJMJEEGF_03349	PEIJAEHO_04171	MMKKLKEB_02536	ELNMFMFD_03161	ANLFPAFH_01703	DLHBAKIL_03142	BFMAMKPI_04261	HJFAGKMK_04186	KBCALCLE_04146	NCAOPGFP_02556	GEGEGHLD_04374	DBJEOIEG_02670	NJHFBNIK_02333	ANDPLLLC_01322	KCEMJLHF_01708
group_1514	mdh_1	NAD-dependent methanol dehydrogenase	35	35	1	294	1229				269	1187	1140	GDJPPOFM_04143	GBCICNDP_03696	LMMBOEPA_01222	NJLFGGDK_03398	PJIIENHJ_04600	KANJEMEN_03075	IIPHGADO_02268	JHJDLENO_03286	GHDEJAFC_02216	OKOBICEN_01851	GBFNDGHB_03593	AJONFHNM_03165	ADMKIICK_03566	KINJFBAM_00924	MPHFALEL_00982	EDIMHNID_01962	DNPBDEFN_02775	FMNJIFAA_01894	FNGOOONK_03450	ODEDACDE_04564	HJMJEEGF_03625	PEIJAEHO_02196	MMKKLKEB_02550	ELNMFMFD_02617	ANLFPAFH_01689	DLHBAKIL_03394	BFMAMKPI_02876	HJFAGKMK_02823	KBCALCLE_02756	NCAOPGFP_03350	GEGEGHLD_03004	DBJEOIEG_02684	NJHFBNIK_02347	ANDPLLLC_01308	KCEMJLHF_01722
brnQ		Branched-chain amino acid transport system 2 carrier protein	35	35	1	294	3735				344	1319	1260	GDJPPOFM_04147	GBCICNDP_00312	LMMBOEPA_03408	NJLFGGDK_01314	PJIIENHJ_00732	KANJEMEN_04423	IIPHGADO_04470	JHJDLENO_04459	GHDEJAFC_01546	OKOBICEN_00420	GBFNDGHB_03511	AJONFHNM_01364	ADMKIICK_03846	KINJFBAM_02124	MPHFALEL_03550	EDIMHNID_01229	DNPBDEFN_01991	FMNJIFAA_00229	FNGOOONK_00696	ODEDACDE_04065	HJMJEEGF_02097	PEIJAEHO_00294	MMKKLKEB_00170	ELNMFMFD_00902	ANLFPAFH_00464	DLHBAKIL_00493	BFMAMKPI_02472	HJFAGKMK_00751	KBCALCLE_00359	NCAOPGFP_00052	GEGEGHLD_02953	DBJEOIEG_03735	NJHFBNIK_01668	ANDPLLLC_03575	KCEMJLHF_02470
nfsA		Oxygen-insensitive NADPH nitroreductase	35	35	1	294	4863				542	722	691	GDJPPOFM_04164	GBCICNDP_01692	LMMBOEPA_01684	NJLFGGDK_01969	PJIIENHJ_04419	KANJEMEN_02445	IIPHGADO_00839	JHJDLENO_03560	GHDEJAFC_02927	OKOBICEN_03199	GBFNDGHB_04589	AJONFHNM_00220	ADMKIICK_00622	KINJFBAM_04384	MPHFALEL_00192	EDIMHNID_02488	DNPBDEFN_00896	FMNJIFAA_01568	FNGOOONK_00602	ODEDACDE_02740	HJMJEEGF_04536	PEIJAEHO_03837	MMKKLKEB_00863	ELNMFMFD_00910	ANLFPAFH_03340	DLHBAKIL_00373	BFMAMKPI_01721	HJFAGKMK_00168	KBCALCLE_00580	NCAOPGFP_01504	GEGEGHLD_04519	DBJEOIEG_03328	NJHFBNIK_03747	ANDPLLLC_03046	KCEMJLHF_01994
eutD		Ethanolamine utilization protein EutD	35	35	1	294	1223				365	1016	990	GDJPPOFM_04172	GBCICNDP_03942	LMMBOEPA_01217	NJLFGGDK_03403	PJIIENHJ_03300	KANJEMEN_03156	IIPHGADO_03993	JHJDLENO_04465	GHDEJAFC_02211	OKOBICEN_01846	GBFNDGHB_03995	AJONFHNM_03160	ADMKIICK_03561	KINJFBAM_00929	MPHFALEL_00987	EDIMHNID_01967	DNPBDEFN_02780	FMNJIFAA_01889	FNGOOONK_03445	ODEDACDE_03856	HJMJEEGF_04062	PEIJAEHO_02191	MMKKLKEB_04032	ELNMFMFD_02612	ANLFPAFH_01684	DLHBAKIL_03389	BFMAMKPI_04025	HJFAGKMK_02828	KBCALCLE_02751	NCAOPGFP_03345	GEGEGHLD_02999	DBJEOIEG_03657	NJHFBNIK_02352	ANDPLLLC_01303	KCEMJLHF_01727
group_1520		hypothetical protein	35	35	1	294	1435				407	674	579	GDJPPOFM_04177	GBCICNDP_03876	LMMBOEPA_03900	NJLFGGDK_03919	PJIIENHJ_03582	KANJEMEN_03257	IIPHGADO_03905	JHJDLENO_03330	GHDEJAFC_03774	OKOBICEN_03909	GBFNDGHB_03944	AJONFHNM_03304	ADMKIICK_01819	KINJFBAM_00145	MPHFALEL_01136	EDIMHNID_01792	DNPBDEFN_03113	FMNJIFAA_01200	FNGOOONK_01344	ODEDACDE_02843	HJMJEEGF_03058	PEIJAEHO_03458	MMKKLKEB_04043	ELNMFMFD_00594	ANLFPAFH_00410	DLHBAKIL_01213	BFMAMKPI_03964	HJFAGKMK_04039	KBCALCLE_04140	NCAOPGFP_03839	GEGEGHLD_03283	DBJEOIEG_04013	NJHFBNIK_02177	ANDPLLLC_01484	KCEMJLHF_01553
ribF		Bifunctional riboflavin kinase/FMN adenylyltransferase	35	35	1	294	2827				149	938	905	GDJPPOFM_04182	GBCICNDP_00070	LMMBOEPA_01756	NJLFGGDK_01883	PJIIENHJ_01625	KANJEMEN_03366	IIPHGADO_01796	JHJDLENO_02567	GHDEJAFC_02110	OKOBICEN_00764	GBFNDGHB_04186	AJONFHNM_00629	ADMKIICK_01118	KINJFBAM_03061	MPHFALEL_00726	EDIMHNID_01117	DNPBDEFN_00842	FMNJIFAA_00996	FNGOOONK_01167	ODEDACDE_02476	HJMJEEGF_01626	PEIJAEHO_00985	MMKKLKEB_01941	ELNMFMFD_02001	ANLFPAFH_02922	DLHBAKIL_01182	BFMAMKPI_01978	HJFAGKMK_01585	KBCALCLE_00991	NCAOPGFP_01286	GEGEGHLD_01625	DBJEOIEG_01157	NJHFBNIK_01303	ANDPLLLC_03938	KCEMJLHF_00044
grpE		Protein GrpE	35	35	1	294	6328				236	782	585	GDJPPOFM_04197	GBCICNDP_02805	LMMBOEPA_01740	NJLFGGDK_00725	PJIIENHJ_01983	KANJEMEN_02614	IIPHGADO_01954	JHJDLENO_01985	GHDEJAFC_02125	OKOBICEN_02471	GBFNDGHB_01229	AJONFHNM_03318	ADMKIICK_00037	KINJFBAM_02543	MPHFALEL_00960	EDIMHNID_04537	DNPBDEFN_00436	FMNJIFAA_02194	FNGOOONK_02521	ODEDACDE_00719	HJMJEEGF_03264	PEIJAEHO_00834	MMKKLKEB_01880	ELNMFMFD_02956	ANLFPAFH_01533	DLHBAKIL_02230	BFMAMKPI_02582	HJFAGKMK_02123	KBCALCLE_02393	NCAOPGFP_02469	GEGEGHLD_02636	DBJEOIEG_01695	NJHFBNIK_00020	ANDPLLLC_01141	KCEMJLHF_02703
ybiU		putative protein YbiU	35	35	1	294	4820				596	1265	1208	GDJPPOFM_04198	GBCICNDP_04450	LMMBOEPA_04369	NJLFGGDK_04343	PJIIENHJ_04555	KANJEMEN_04673	IIPHGADO_04498	JHJDLENO_04420	GHDEJAFC_04425	OKOBICEN_04432	GBFNDGHB_04502	AJONFHNM_04567	ADMKIICK_00657	KINJFBAM_02639	MPHFALEL_04665	EDIMHNID_02523	DNPBDEFN_04492	FMNJIFAA_04297	FNGOOONK_04307	ODEDACDE_04617	HJMJEEGF_04410	PEIJAEHO_04311	MMKKLKEB_04416	ELNMFMFD_04638	ANLFPAFH_04395	DLHBAKIL_04283	BFMAMKPI_04408	HJFAGKMK_04315	KBCALCLE_04297	NCAOPGFP_04312	GEGEGHLD_04680	DBJEOIEG_04420	NJHFBNIK_03712	ANDPLLLC_03083	KCEMJLHF_02029
clcD		hypothetical protein	35	35	1	294	3236			Hypothetical protein with no hits to refseq/uniprot/clusters/cdd/tigrfams/pfam overlapping another protein with hits	479	812	795	GDJPPOFM_04202	GBCICNDP_02060	LMMBOEPA_00807	NJLFGGDK_00150	PJIIENHJ_01967	KANJEMEN_01249	IIPHGADO_00720	JHJDLENO_00406	GHDEJAFC_01847	OKOBICEN_00825	GBFNDGHB_03721	AJONFHNM_01404	ADMKIICK_03126	KINJFBAM_02824	MPHFALEL_00926	EDIMHNID_03403	DNPBDEFN_01286	FMNJIFAA_00744	FNGOOONK_01559	ODEDACDE_00526	HJMJEEGF_01124	PEIJAEHO_01056	MMKKLKEB_02503	ELNMFMFD_01503	ANLFPAFH_02071	DLHBAKIL_00769	BFMAMKPI_00531	HJFAGKMK_01083	KBCALCLE_01994	NCAOPGFP_00908	GEGEGHLD_00426	DBJEOIEG_00429	NJHFBNIK_04156	ANDPLLLC_04586	KCEMJLHF_03991
ubiF		3-demethoxyubiquinol 3-hydroxylase	35	35	1	294	3110				395	1175	1115	GDJPPOFM_04207	GBCICNDP_03872	LMMBOEPA_04306	NJLFGGDK_03575	PJIIENHJ_03575	KANJEMEN_04602	IIPHGADO_03827	JHJDLENO_04231	GHDEJAFC_03776	OKOBICEN_03904	GBFNDGHB_04586	AJONFHNM_04694	ADMKIICK_04116	KINJFBAM_04670	MPHFALEL_03670	EDIMHNID_01487	DNPBDEFN_03993	FMNJIFAA_03965	FNGOOONK_03935	ODEDACDE_04598	HJMJEEGF_04275	PEIJAEHO_03888	MMKKLKEB_04036	ELNMFMFD_04281	ANLFPAFH_03895	DLHBAKIL_03839	BFMAMKPI_03960	HJFAGKMK_03936	KBCALCLE_03886	NCAOPGFP_03830	GEGEGHLD_04117	DBJEOIEG_04005	NJHFBNIK_01409	ANDPLLLC_03241	KCEMJLHF_02201
pflD		Trans-4-hydroxy-L-proline dehydratase	35	35	1	294	4822				410	2432	2356	GDJPPOFM_04212	GBCICNDP_04005	LMMBOEPA_03857	NJLFGGDK_04129	PJIIENHJ_02079	KANJEMEN_04636	IIPHGADO_04425	JHJDLENO_01672	GHDEJAFC_00324	OKOBICEN_02288	GBFNDGHB_00438	AJONFHNM_00187	ADMKIICK_00655	KINJFBAM_02637	MPHFALEL_03847	EDIMHNID_02521	DNPBDEFN_02390	FMNJIFAA_03326	FNGOOONK_00569	ODEDACDE_04210	HJMJEEGF_00486	PEIJAEHO_03846	MMKKLKEB_00896	ELNMFMFD_00943	ANLFPAFH_01128	DLHBAKIL_00406	BFMAMKPI_02533	HJFAGKMK_00135	KBCALCLE_00613	NCAOPGFP_02273	GEGEGHLD_03633	DBJEOIEG_02472	NJHFBNIK_03714	ANDPLLLC_03081	KCEMJLHF_02027
envC		Murein hydrolase activator EnvC	35	35	1	294	5739				407	1283	1255	GDJPPOFM_04219	GBCICNDP_01604	LMMBOEPA_01412	NJLFGGDK_01083	PJIIENHJ_01002	KANJEMEN_04517	IIPHGADO_02108	JHJDLENO_01185	GHDEJAFC_03867	OKOBICEN_02149	GBFNDGHB_02980	AJONFHNM_02214	ADMKIICK_02707	KINJFBAM_04196	MPHFALEL_01097	EDIMHNID_02827	DNPBDEFN_02951	FMNJIFAA_02150	FNGOOONK_01977	ODEDACDE_01891	HJMJEEGF_03619	PEIJAEHO_02102	MMKKLKEB_02198	ELNMFMFD_02446	ANLFPAFH_02037	DLHBAKIL_01690	BFMAMKPI_02676	HJFAGKMK_01803	KBCALCLE_02889	NCAOPGFP_03029	GEGEGHLD_02386	DBJEOIEG_01967	NJHFBNIK_02889	ANDPLLLC_00134	KCEMJLHF_03729
ybiS		putative L,D-transpeptidase YbiS	35	35	1	294	2928				305	920	889	GDJPPOFM_04228	GBCICNDP_04346	LMMBOEPA_04243	NJLFGGDK_04593	PJIIENHJ_04628	KANJEMEN_04155	IIPHGADO_04413	JHJDLENO_04293	GHDEJAFC_04302	OKOBICEN_01114	GBFNDGHB_02137	AJONFHNM_02266	ADMKIICK_00661	KINJFBAM_02643	MPHFALEL_00546	EDIMHNID_02527	DNPBDEFN_04397	FMNJIFAA_01591	FNGOOONK_04231	ODEDACDE_04479	HJMJEEGF_04327	PEIJAEHO_04228	MMKKLKEB_02985	ELNMFMFD_04557	ANLFPAFH_04222	DLHBAKIL_02695	BFMAMKPI_04343	HJFAGKMK_01141	KBCALCLE_03465	NCAOPGFP_04243	GEGEGHLD_04563	DBJEOIEG_04333	NJHFBNIK_03708	ANDPLLLC_03088	KCEMJLHF_02033
gshA		Glutamate--cysteine ligase	35	35	1	294	6218				263	1556	1460	GDJPPOFM_04272	GBCICNDP_04109	LMMBOEPA_01350	NJLFGGDK_03852	PJIIENHJ_03631	KANJEMEN_03780	IIPHGADO_04186	JHJDLENO_04086	GHDEJAFC_03839	OKOBICEN_00091	GBFNDGHB_00221	AJONFHNM_04311	ADMKIICK_03395	KINJFBAM_04042	MPHFALEL_04243	EDIMHNID_00048	DNPBDEFN_01782	FMNJIFAA_00529	FNGOOONK_03296	ODEDACDE_01255	HJMJEEGF_02004	PEIJAEHO_00463	MMKKLKEB_04219	ELNMFMFD_00591	ANLFPAFH_01457	DLHBAKIL_01576	BFMAMKPI_00857	HJFAGKMK_00261	KBCALCLE_00721	NCAOPGFP_04096	GEGEGHLD_00298	DBJEOIEG_01040	NJHFBNIK_00115	ANDPLLLC_01035	KCEMJLHF_02838
srlR_4		Glucitol operon repressor	35	35	1	294	6201				161	773	745	GDJPPOFM_04273	GBCICNDP_03003	LMMBOEPA_02391	NJLFGGDK_04254	PJIIENHJ_03607	KANJEMEN_04438	IIPHGADO_01248	JHJDLENO_01469	GHDEJAFC_04294	OKOBICEN_00953	GBFNDGHB_03784	AJONFHNM_04562	ADMKIICK_03375	KINJFBAM_03449	MPHFALEL_04374	EDIMHNID_00068	DNPBDEFN_04432	FMNJIFAA_04397	FNGOOONK_02163	ODEDACDE_01497	HJMJEEGF_02919	PEIJAEHO_04425	MMKKLKEB_00276	ELNMFMFD_00729	ANLFPAFH_03657	DLHBAKIL_01420	BFMAMKPI_04405	HJFAGKMK_01557	KBCALCLE_02341	NCAOPGFP_02589	GEGEGHLD_04615	DBJEOIEG_03839	NJHFBNIK_00135	ANDPLLLC_01015	KCEMJLHF_02857
gutQ		Arabinose 5-phosphate isomerase GutQ	35	35	1	294	6200				521	965	941	GDJPPOFM_04274	GBCICNDP_03004	LMMBOEPA_02392	NJLFGGDK_04253	PJIIENHJ_03608	KANJEMEN_04437	IIPHGADO_01247	JHJDLENO_01468	GHDEJAFC_04295	OKOBICEN_00952	GBFNDGHB_03785	AJONFHNM_04563	ADMKIICK_03374	KINJFBAM_03448	MPHFALEL_04375	EDIMHNID_00069	DNPBDEFN_04433	FMNJIFAA_04372	FNGOOONK_02164	ODEDACDE_01498	HJMJEEGF_02918	PEIJAEHO_00065	MMKKLKEB_00275	ELNMFMFD_00730	ANLFPAFH_03658	DLHBAKIL_01419	BFMAMKPI_04406	HJFAGKMK_01556	KBCALCLE_02340	NCAOPGFP_02590	GEGEGHLD_04614	DBJEOIEG_03840	NJHFBNIK_00136	ANDPLLLC_01014	KCEMJLHF_02858
sdhC		Succinate dehydrogenase cytochrome b556 subunit	35	35	1	294	3047				287	434	401	GDJPPOFM_04276	GBCICNDP_04076	LMMBOEPA_02947	NJLFGGDK_03556	PJIIENHJ_03942	KANJEMEN_03979	IIPHGADO_03776	JHJDLENO_02986	GHDEJAFC_03882	OKOBICEN_04053	GBFNDGHB_03953	AJONFHNM_03255	ADMKIICK_04176	KINJFBAM_01830	MPHFALEL_03361	EDIMHNID_04677	DNPBDEFN_03515	FMNJIFAA_03446	FNGOOONK_04188	ODEDACDE_03878	HJMJEEGF_03710	PEIJAEHO_03407	MMKKLKEB_04082	ELNMFMFD_01049	ANLFPAFH_00616	DLHBAKIL_03341	BFMAMKPI_03455	HJFAGKMK_03445	KBCALCLE_03459	NCAOPGFP_03298	GEGEGHLD_04273	DBJEOIEG_03455	NJHFBNIK_01349	ANDPLLLC_03193	KCEMJLHF_02141
group_1551		hypothetical protein	35	35	1	294	1387			Hypothetical protein with no hits to refseq/uniprot/clusters/cdd/tigrfams/pfam overlapping another protein with hits	1010	1826	1794	GDJPPOFM_04281	GBCICNDP_04585	LMMBOEPA_03390	NJLFGGDK_04316	PJIIENHJ_04299	KANJEMEN_04284	IIPHGADO_04484	JHJDLENO_02924	GHDEJAFC_04383	OKOBICEN_00585	GBFNDGHB_04470	AJONFHNM_02843	ADMKIICK_01857	KINJFBAM_01881	MPHFALEL_04386	EDIMHNID_01830	DNPBDEFN_04471	FMNJIFAA_04271	FNGOOONK_04289	ODEDACDE_04575	HJMJEEGF_04396	PEIJAEHO_04374	MMKKLKEB_04376	ELNMFMFD_03129	ANLFPAFH_04283	DLHBAKIL_04251	BFMAMKPI_04378	HJFAGKMK_04294	KBCALCLE_04266	NCAOPGFP_02212	GEGEGHLD_01452	DBJEOIEG_04384	NJHFBNIK_02215	ANDPLLLC_01446	KCEMJLHF_01591
mdh_3		NAD-dependent methanol dehydrogenase	35	35	1	294	943				554	1148	1124	GDJPPOFM_04288	GBCICNDP_03533	LMMBOEPA_03167	NJLFGGDK_04022	PJIIENHJ_03029	KANJEMEN_02912	IIPHGADO_03470	JHJDLENO_04150	GHDEJAFC_03911	OKOBICEN_04015	GBFNDGHB_03523	AJONFHNM_03875	ADMKIICK_00290	KINJFBAM_02936	MPHFALEL_03317	EDIMHNID_04043	DNPBDEFN_04104	FMNJIFAA_03739	FNGOOONK_03650	ODEDACDE_04102	HJMJEEGF_04089	PEIJAEHO_03594	MMKKLKEB_03798	ELNMFMFD_04009	ANLFPAFH_03963	DLHBAKIL_03905	BFMAMKPI_04059	HJFAGKMK_03591	KBCALCLE_03595	NCAOPGFP_04057	GEGEGHLD_04441	DBJEOIEG_04098	NJHFBNIK_04493	ANDPLLLC_04508	KCEMJLHF_04070
group_1553		hypothetical protein	35	35	1	294	3938				191	1244	1185	GDJPPOFM_04291	GBCICNDP_00608	LMMBOEPA_00841	NJLFGGDK_01893	PJIIENHJ_02435	KANJEMEN_00318	IIPHGADO_01459	JHJDLENO_00202	GHDEJAFC_03213	OKOBICEN_00364	GBFNDGHB_00895	AJONFHNM_01065	ADMKIICK_00180	KINJFBAM_01924	MPHFALEL_01457	EDIMHNID_02431	DNPBDEFN_01163	FMNJIFAA_01420	FNGOOONK_00963	ODEDACDE_00214	HJMJEEGF_01055	PEIJAEHO_02319	MMKKLKEB_01761	ELNMFMFD_01245	ANLFPAFH_02967	DLHBAKIL_01340	BFMAMKPI_00681	HJFAGKMK_01255	KBCALCLE_00271	NCAOPGFP_00693	GEGEGHLD_00234	DBJEOIEG_01256	NJHFBNIK_02390	ANDPLLLC_01663	KCEMJLHF_01370
caiE		Carnitine operon protein CaiE	35	35	1	294	2854				596	1088	610	GDJPPOFM_04298	GBCICNDP_02166	LMMBOEPA_04451	NJLFGGDK_02638	PJIIENHJ_03138	KANJEMEN_03019	IIPHGADO_01928	JHJDLENO_04426	GHDEJAFC_03617	OKOBICEN_03787	GBFNDGHB_03734	AJONFHNM_02634	ADMKIICK_04357	KINJFBAM_04007	MPHFALEL_03465	EDIMHNID_01141	DNPBDEFN_04147	FMNJIFAA_04333	FNGOOONK_02379	ODEDACDE_03318	HJMJEEGF_02279	PEIJAEHO_02449	MMKKLKEB_02711	ELNMFMFD_02934	ANLFPAFH_03543	DLHBAKIL_04129	BFMAMKPI_03259	HJFAGKMK_02370	KBCALCLE_03260	NCAOPGFP_03083	GEGEGHLD_02602	DBJEOIEG_02797	NJHFBNIK_00665	ANDPLLLC_03915	KCEMJLHF_00068
glnG		DNA-binding transcriptional regulator NtrC	35	35	1	294	895				302	1409	1340	GDJPPOFM_04303	GBCICNDP_02765	LMMBOEPA_02382	NJLFGGDK_02093	PJIIENHJ_02174	KANJEMEN_01815	IIPHGADO_02506	JHJDLENO_02416	GHDEJAFC_02482	OKOBICEN_04164	GBFNDGHB_02960	AJONFHNM_03177	ADMKIICK_00331	KINJFBAM_02977	MPHFALEL_02771	EDIMHNID_04002	DNPBDEFN_02940	FMNJIFAA_03162	FNGOOONK_04387	ODEDACDE_04878	HJMJEEGF_02848	PEIJAEHO_02811	MMKKLKEB_03167	ELNMFMFD_03395	ANLFPAFH_04296	DLHBAKIL_04445	BFMAMKPI_03041	HJFAGKMK_02980	KBCALCLE_02966	NCAOPGFP_02832	GEGEGHLD_03691	DBJEOIEG_03085	NJHFBNIK_04451	ANDPLLLC_04549	KCEMJLHF_04029
ynfM_1		Inner membrane transport protein YnfM	35	35	1	294	3816				164	1232	1197	GDJPPOFM_04308	GBCICNDP_00552	LMMBOEPA_00416	NJLFGGDK_01147	PJIIENHJ_00711	KANJEMEN_02368	IIPHGADO_00884	JHJDLENO_00538	GHDEJAFC_01221	OKOBICEN_00044	GBFNDGHB_04125	AJONFHNM_00075	ADMKIICK_01698	KINJFBAM_01951	MPHFALEL_01047	EDIMHNID_02041	DNPBDEFN_00229	FMNJIFAA_03353	FNGOOONK_03123	ODEDACDE_00607	HJMJEEGF_01166	PEIJAEHO_00257	MMKKLKEB_03416	ELNMFMFD_00263	ANLFPAFH_03441	DLHBAKIL_02960	BFMAMKPI_01371	HJFAGKMK_03161	KBCALCLE_00843	NCAOPGFP_01253	GEGEGHLD_00727	DBJEOIEG_00037	NJHFBNIK_03110	ANDPLLLC_03647	KCEMJLHF_02541
nagC		N-acetylglucosamine repressor	35	35	1	294	3104				257	1220	1168	GDJPPOFM_04330	GBCICNDP_01073	LMMBOEPA_03255	NJLFGGDK_02136	PJIIENHJ_02825	KANJEMEN_00706	IIPHGADO_02241	JHJDLENO_00491	GHDEJAFC_01534	OKOBICEN_01684	GBFNDGHB_04161	AJONFHNM_01291	ADMKIICK_04127	KINJFBAM_04659	MPHFALEL_00375	EDIMHNID_01498	DNPBDEFN_00989	FMNJIFAA_01305	FNGOOONK_00133	ODEDACDE_03350	HJMJEEGF_02974	PEIJAEHO_04154	MMKKLKEB_01417	ELNMFMFD_01572	ANLFPAFH_01030	DLHBAKIL_00839	BFMAMKPI_02054	HJFAGKMK_01097	KBCALCLE_01063	NCAOPGFP_00989	GEGEGHLD_01104	DBJEOIEG_02056	NJHFBNIK_01398	ANDPLLLC_03230	KCEMJLHF_02190
folK		2-amino-4-hydroxy-6-hydroxymethyldihydropteridine pyrophosphokinase	35	35	1	294	2049				230	479	465	GDJPPOFM_04332	GBCICNDP_01423	LMMBOEPA_01795	NJLFGGDK_02237	PJIIENHJ_02425	KANJEMEN_00338	IIPHGADO_00011	JHJDLENO_02553	GHDEJAFC_00912	OKOBICEN_04046	GBFNDGHB_00847	AJONFHNM_02028	ADMKIICK_01228	KINJFBAM_00257	MPHFALEL_01399	EDIMHNID_04382	DNPBDEFN_03261	FMNJIFAA_01349	FNGOOONK_01765	ODEDACDE_01956	HJMJEEGF_00139	PEIJAEHO_03636	MMKKLKEB_00941	ELNMFMFD_02184	ANLFPAFH_00893	DLHBAKIL_01731	BFMAMKPI_02122	HJFAGKMK_03652	KBCALCLE_01874	NCAOPGFP_02977	GEGEGHLD_01898	DBJEOIEG_03007	NJHFBNIK_00777	ANDPLLLC_03800	KCEMJLHF_00180
qseF		Transcriptional regulatory protein QseF	35	35	1	294	6596				686	1337	1306	GDJPPOFM_04338	GBCICNDP_02254	LMMBOEPA_02646	NJLFGGDK_04508	PJIIENHJ_03762	KANJEMEN_02650	IIPHGADO_02255	JHJDLENO_03225	GHDEJAFC_00388	OKOBICEN_03169	GBFNDGHB_02132	AJONFHNM_01551	ADMKIICK_04416	KINJFBAM_01650	MPHFALEL_03510	EDIMHNID_02666	DNPBDEFN_01906	FMNJIFAA_00985	FNGOOONK_04051	ODEDACDE_03271	HJMJEEGF_01766	PEIJAEHO_01943	MMKKLKEB_01045	ELNMFMFD_04267	ANLFPAFH_00706	DLHBAKIL_03069	BFMAMKPI_04067	HJFAGKMK_01930	KBCALCLE_00980	NCAOPGFP_02749	GEGEGHLD_02711	DBJEOIEG_00910	NJHFBNIK_03392	ANDPLLLC_01204	KCEMJLHF_01821
yfcO		putative protein YfcO	35	35	1	294	2026				299	842	823	GDJPPOFM_04354	GBCICNDP_03535	LMMBOEPA_02553	NJLFGGDK_03239	PJIIENHJ_04177	KANJEMEN_04333	IIPHGADO_03096	JHJDLENO_02884	GHDEJAFC_03793	OKOBICEN_03108	GBFNDGHB_02566	AJONFHNM_04365	ADMKIICK_01247	KINJFBAM_03850	MPHFALEL_03185	EDIMHNID_04145	DNPBDEFN_04005	FMNJIFAA_02936	FNGOOONK_03713	ODEDACDE_03171	HJMJEEGF_03110	PEIJAEHO_03022	MMKKLKEB_03371	ELNMFMFD_03615	ANLFPAFH_02941	DLHBAKIL_02970	BFMAMKPI_03182	HJFAGKMK_04016	KBCALCLE_03183	NCAOPGFP_03265	GEGEGHLD_03888	DBJEOIEG_04142	NJHFBNIK_00796	ANDPLLLC_03781	KCEMJLHF_00199
group_1567		hypothetical protein	35	35	1	294	1008				263	998	976	GDJPPOFM_04363	GBCICNDP_02099	LMMBOEPA_01556	NJLFGGDK_00556	PJIIENHJ_01315	KANJEMEN_00221	IIPHGADO_00769	JHJDLENO_02367	GHDEJAFC_03043	OKOBICEN_03838	GBFNDGHB_03244	AJONFHNM_01234	ADMKIICK_00232	KINJFBAM_03673	MPHFALEL_03045	EDIMHNID_03551	DNPBDEFN_02199	FMNJIFAA_03633	FNGOOONK_02351	ODEDACDE_03797	HJMJEEGF_03374	PEIJAEHO_03302	MMKKLKEB_01723	ELNMFMFD_01795	ANLFPAFH_01375	DLHBAKIL_02469	BFMAMKPI_03761	HJFAGKMK_01182	KBCALCLE_03372	NCAOPGFP_03198	GEGEGHLD_03574	DBJEOIEG_01533	NJHFBNIK_04255	ANDPLLLC_04450	KCEMJLHF_04128
mcl1		L-malyl-CoA/beta-methylmalyl-CoA lyase	35	35	1	294	4409				392	842	819	GDJPPOFM_04366	GBCICNDP_02469	LMMBOEPA_00073	NJLFGGDK_00045	PJIIENHJ_03208	KANJEMEN_00998	IIPHGADO_02751	JHJDLENO_00074	GHDEJAFC_03317	OKOBICEN_02407	GBFNDGHB_01992	AJONFHNM_04483	ADMKIICK_01462	KINJFBAM_02175	MPHFALEL_00118	EDIMHNID_00350	DNPBDEFN_04022	FMNJIFAA_02830	FNGOOONK_03271	ODEDACDE_00200	HJMJEEGF_02147	PEIJAEHO_00389	MMKKLKEB_02655	ELNMFMFD_04516	ANLFPAFH_04169	DLHBAKIL_02083	BFMAMKPI_01897	HJFAGKMK_02165	KBCALCLE_03591	NCAOPGFP_02208	GEGEGHLD_00877	DBJEOIEG_00343	NJHFBNIK_00417	ANDPLLLC_00724	KCEMJLHF_03141
yohF		putative oxidoreductase YohF	35	35	1	294	1588				263	761	745	GDJPPOFM_04369	GBCICNDP_01295	LMMBOEPA_00666	NJLFGGDK_02651	PJIIENHJ_00754	KANJEMEN_00460	IIPHGADO_01338	JHJDLENO_03942	GHDEJAFC_03485	OKOBICEN_00967	GBFNDGHB_01119	AJONFHNM_01605	ADMKIICK_00120	KINJFBAM_01040	MPHFALEL_00694	EDIMHNID_02371	DNPBDEFN_04482	FMNJIFAA_02573	FNGOOONK_00398	ODEDACDE_01332	HJMJEEGF_02254	PEIJAEHO_01415	MMKKLKEB_02438	ELNMFMFD_01119	ANLFPAFH_03615	DLHBAKIL_01917	BFMAMKPI_00458	HJFAGKMK_00905	KBCALCLE_00944	NCAOPGFP_03923	GEGEGHLD_01047	DBJEOIEG_00759	NJHFBNIK_02450	ANDPLLLC_01599	KCEMJLHF_01430
ttgI		Toluene efflux pump outer membrane protein TtgI	35	35	1	294	1589				173	1436	1389	GDJPPOFM_04370	GBCICNDP_01294	LMMBOEPA_00667	NJLFGGDK_02650	PJIIENHJ_00753	KANJEMEN_00461	IIPHGADO_01339	JHJDLENO_03943	GHDEJAFC_03486	OKOBICEN_00966	GBFNDGHB_01118	AJONFHNM_01604	ADMKIICK_00119	KINJFBAM_01041	MPHFALEL_00693	EDIMHNID_02370	DNPBDEFN_02759	FMNJIFAA_02574	FNGOOONK_00399	ODEDACDE_01331	HJMJEEGF_02255	PEIJAEHO_01414	MMKKLKEB_03059	ELNMFMFD_01118	ANLFPAFH_03614	DLHBAKIL_01916	BFMAMKPI_00459	HJFAGKMK_00906	KBCALCLE_00945	NCAOPGFP_03924	GEGEGHLD_01046	DBJEOIEG_00758	NJHFBNIK_02451	ANDPLLLC_01598	KCEMJLHF_01431
csgD		putative csgAB operon transcriptional regulatory protein	35	35	1	294	5437				302	680	640	GDJPPOFM_04374	GBCICNDP_03949	LMMBOEPA_03587	NJLFGGDK_03072	PJIIENHJ_01686	KANJEMEN_03221	IIPHGADO_01778	JHJDLENO_04216	GHDEJAFC_03696	OKOBICEN_03854	GBFNDGHB_03829	AJONFHNM_00131	ADMKIICK_02238	KINJFBAM_03399	MPHFALEL_03533	EDIMHNID_02917	DNPBDEFN_03912	FMNJIFAA_03662	FNGOOONK_03887	ODEDACDE_03903	HJMJEEGF_03975	PEIJAEHO_03824	MMKKLKEB_03996	ELNMFMFD_04241	ANLFPAFH_03986	DLHBAKIL_03773	BFMAMKPI_03881	HJFAGKMK_04048	KBCALCLE_03808	NCAOPGFP_03756	GEGEGHLD_04071	DBJEOIEG_03910	NJHFBNIK_02606	ANDPLLLC_01876	KCEMJLHF_00409
mgtB		Magnesium-transporting ATPase, P-type 1	35	35	1	294	5672				395	2756	2541	GDJPPOFM_04395	GBCICNDP_04574	LMMBOEPA_02421	NJLFGGDK_03107	PJIIENHJ_03084	KANJEMEN_01917	IIPHGADO_02886	JHJDLENO_02541	GHDEJAFC_02701	OKOBICEN_03011	GBFNDGHB_02864	AJONFHNM_03293	ADMKIICK_02766	KINJFBAM_00394	MPHFALEL_02282	EDIMHNID_03166	DNPBDEFN_03054	FMNJIFAA_03277	FNGOOONK_04414	ODEDACDE_03121	HJMJEEGF_02964	PEIJAEHO_02928	MMKKLKEB_03708	ELNMFMFD_03559	ANLFPAFH_03129	DLHBAKIL_02844	BFMAMKPI_03085	HJFAGKMK_03090	KBCALCLE_03111	NCAOPGFP_02964	GEGEGHLD_03280	DBJEOIEG_03186	NJHFBNIK_02830	ANDPLLLC_00072	KCEMJLHF_03788
ydiN		Inner membrane transport protein YdiN	35	35	1	294	179				806	1235	1215	GDJPPOFM_04396	GBCICNDP_00264	LMMBOEPA_00904	NJLFGGDK_02436	PJIIENHJ_00171	KANJEMEN_02989	IIPHGADO_00950	JHJDLENO_02713	GHDEJAFC_00727	OKOBICEN_01455	GBFNDGHB_01013	AJONFHNM_02063	ADMKIICK_00477	KINJFBAM_02074	MPHFALEL_00900	EDIMHNID_03727	DNPBDEFN_01137	FMNJIFAA_00696	FNGOOONK_01381	ODEDACDE_00244	HJMJEEGF_01669	PEIJAEHO_00500	MMKKLKEB_00817	ELNMFMFD_02756	ANLFPAFH_01977	DLHBAKIL_00520	BFMAMKPI_00504	HJFAGKMK_00377	KBCALCLE_00572	NCAOPGFP_01007	GEGEGHLD_03124	DBJEOIEG_00403	NJHFBNIK_02080	ANDPLLLC_02101	KCEMJLHF_00625
pgsA		CDP-diacylglycerol--glycerol-3-phosphate 3-phosphatidyltransferase	35	35	1	294	5206				314	548	539	GDJPPOFM_04426	GBCICNDP_03841	LMMBOEPA_02587	NJLFGGDK_03161	PJIIENHJ_04618	KANJEMEN_02279	IIPHGADO_02862	JHJDLENO_04366	GHDEJAFC_03422	OKOBICEN_03101	GBFNDGHB_03025	AJONFHNM_04168	ADMKIICK_02827	KINJFBAM_04302	MPHFALEL_02502	EDIMHNID_04249	DNPBDEFN_04028	FMNJIFAA_03386	FNGOOONK_03137	ODEDACDE_03214	HJMJEEGF_03114	PEIJAEHO_03036	MMKKLKEB_04555	ELNMFMFD_03631	ANLFPAFH_03236	DLHBAKIL_02992	BFMAMKPI_03186	HJFAGKMK_03207	KBCALCLE_03210	NCAOPGFP_03879	GEGEGHLD_03384	DBJEOIEG_03675	NJHFBNIK_03791	ANDPLLLC_02736	KCEMJLHF_01209
uvrC		UvrABC system protein C	35	35	1	294	5207				836	1832	1795	GDJPPOFM_04427	GBCICNDP_03842	LMMBOEPA_02586	NJLFGGDK_03162	PJIIENHJ_03700	KANJEMEN_02280	IIPHGADO_02861	JHJDLENO_04367	GHDEJAFC_03423	OKOBICEN_03100	GBFNDGHB_03024	AJONFHNM_04169	ADMKIICK_02826	KINJFBAM_04303	MPHFALEL_02503	EDIMHNID_04250	DNPBDEFN_04027	FMNJIFAA_03387	FNGOOONK_03138	ODEDACDE_03213	HJMJEEGF_03115	PEIJAEHO_03035	MMKKLKEB_03515	ELNMFMFD_03632	ANLFPAFH_03235	DLHBAKIL_02991	BFMAMKPI_03187	HJFAGKMK_03208	KBCALCLE_03209	NCAOPGFP_03878	GEGEGHLD_03383	DBJEOIEG_03674	NJHFBNIK_03790	ANDPLLLC_02737	KCEMJLHF_01210
pssA		CDP-diacylglycerol--serine O-phosphatidyltransferase	35	35	1	294	6352				515	1355	1315	GDJPPOFM_04441	GBCICNDP_02413	LMMBOEPA_03557	NJLFGGDK_03527	PJIIENHJ_00884	KANJEMEN_04041	IIPHGADO_02931	JHJDLENO_03719	GHDEJAFC_01164	OKOBICEN_02919	GBFNDGHB_03948	AJONFHNM_02136	ADMKIICK_04378	KINJFBAM_00364	MPHFALEL_01835	EDIMHNID_02702	DNPBDEFN_03853	FMNJIFAA_02009	FNGOOONK_01971	ODEDACDE_01419	HJMJEEGF_02427	PEIJAEHO_01479	MMKKLKEB_02841	ELNMFMFD_02257	ANLFPAFH_01766	DLHBAKIL_03861	BFMAMKPI_01772	HJFAGKMK_01611	KBCALCLE_01620	NCAOPGFP_04242	GEGEGHLD_01638	DBJEOIEG_01723	NJHFBNIK_04751	ANDPLLLC_01168	KCEMJLHF_00255
mlrA_2		HTH-type transcriptional regulator MlrA	35	35	1	294	1575				233	761	717	GDJPPOFM_04449	GBCICNDP_02263	LMMBOEPA_03148	NJLFGGDK_01746	PJIIENHJ_01584	KANJEMEN_01416	IIPHGADO_01327	JHJDLENO_02819	GHDEJAFC_02056	OKOBICEN_00978	GBFNDGHB_01130	AJONFHNM_02356	ADMKIICK_00131	KINJFBAM_01029	MPHFALEL_01745	EDIMHNID_02382	DNPBDEFN_01925	FMNJIFAA_03233	FNGOOONK_00387	ODEDACDE_01987	HJMJEEGF_01885	PEIJAEHO_01983	MMKKLKEB_02427	ELNMFMFD_01130	ANLFPAFH_03105	DLHBAKIL_03630	BFMAMKPI_00447	HJFAGKMK_00894	KBCALCLE_00933	NCAOPGFP_01928	GEGEGHLD_04386	DBJEOIEG_00770	NJHFBNIK_02439	ANDPLLLC_01611	KCEMJLHF_01419
tcyP_1		L-cystine uptake protein TcyP	35	35	1	294	135				1118	1391	1376	GDJPPOFM_04460	GBCICNDP_03047	LMMBOEPA_03882	NJLFGGDK_02918	PJIIENHJ_02494	KANJEMEN_04506	IIPHGADO_03410	JHJDLENO_03532	GHDEJAFC_02893	OKOBICEN_03156	GBFNDGHB_03091	AJONFHNM_03476	ADMKIICK_00437	KINJFBAM_00012	MPHFALEL_03814	EDIMHNID_03686	DNPBDEFN_03324	FMNJIFAA_04077	FNGOOONK_03246	ODEDACDE_03277	HJMJEEGF_03173	PEIJAEHO_04012	MMKKLKEB_03477	ELNMFMFD_03696	ANLFPAFH_03289	DLHBAKIL_03055	BFMAMKPI_03232	HJFAGKMK_03996	KBCALCLE_03248	NCAOPGFP_03054	GEGEGHLD_03421	DBJEOIEG_03296	NJHFBNIK_02121	ANDPLLLC_02062	KCEMJLHF_00585
mscM		Miniconductance mechanosensitive channel MscM	35	35	1	294	2469				968	3326	3233	GDJPPOFM_04470	GBCICNDP_03320	LMMBOEPA_01891	NJLFGGDK_01615	PJIIENHJ_02782	KANJEMEN_00455	IIPHGADO_00470	JHJDLENO_00304	GHDEJAFC_00547	OKOBICEN_00668	GBFNDGHB_03872	AJONFHNM_01078	ADMKIICK_00821	KINJFBAM_00197	MPHFALEL_02718	EDIMHNID_01607	DNPBDEFN_00788	FMNJIFAA_01473	FNGOOONK_00929	ODEDACDE_02616	HJMJEEGF_00800	PEIJAEHO_01222	MMKKLKEB_02855	ELNMFMFD_03075	ANLFPAFH_00853	DLHBAKIL_00637	BFMAMKPI_00830	HJFAGKMK_02931	KBCALCLE_01684	NCAOPGFP_00812	GEGEGHLD_02737	DBJEOIEG_01013	NJHFBNIK_01007	ANDPLLLC_04234	KCEMJLHF_04364
group_1589		hypothetical protein	35	35	1	294	225				179	428	416	GDJPPOFM_04483	GBCICNDP_01964	LMMBOEPA_03503	NJLFGGDK_02324	PJIIENHJ_03617	KANJEMEN_01107	IIPHGADO_02459	JHJDLENO_01416	GHDEJAFC_01406	OKOBICEN_01782	GBFNDGHB_01790	AJONFHNM_02322	ADMKIICK_00519	KINJFBAM_03586	MPHFALEL_02699	EDIMHNID_00953	DNPBDEFN_01953	FMNJIFAA_02276	FNGOOONK_02041	ODEDACDE_02191	HJMJEEGF_01900	PEIJAEHO_02015	MMKKLKEB_02341	ELNMFMFD_02572	ANLFPAFH_03688	DLHBAKIL_01832	BFMAMKPI_02207	HJFAGKMK_01862	KBCALCLE_01909	NCAOPGFP_01866	GEGEGHLD_02742	DBJEOIEG_02248	NJHFBNIK_02038	ANDPLLLC_02144	KCEMJLHF_00667
pth		Peptidyl-tRNA hydrolase	35	35	1	294	6718				470	584	567	GDJPPOFM_04492	GBCICNDP_04445	LMMBOEPA_03928	NJLFGGDK_03687	PJIIENHJ_01988	KANJEMEN_03784	IIPHGADO_02360	JHJDLENO_02277	GHDEJAFC_04434	OKOBICEN_01166	GBFNDGHB_02539	AJONFHNM_02754	ADMKIICK_02330	KINJFBAM_01802	MPHFALEL_02062	EDIMHNID_03026	DNPBDEFN_02241	FMNJIFAA_01478	FNGOOONK_01794	ODEDACDE_03388	HJMJEEGF_02397	PEIJAEHO_03968	MMKKLKEB_01540	ELNMFMFD_01747	ANLFPAFH_01411	DLHBAKIL_02648	BFMAMKPI_01307	HJFAGKMK_02908	KBCALCLE_01207	NCAOPGFP_02636	GEGEGHLD_03225	DBJEOIEG_01190	NJHFBNIK_04009	ANDPLLLC_02519	KCEMJLHF_01049
group_1592		hypothetical protein	35	35	1	294	4818			Hypothetical protein with no hits to refseq/uniprot/clusters/cdd/tigrfams/pfam overlapping another protein with hits	479	926	884	GDJPPOFM_04501	GBCICNDP_04551	LMMBOEPA_04527	NJLFGGDK_04500	PJIIENHJ_04504	KANJEMEN_04552	IIPHGADO_04619	JHJDLENO_04573	GHDEJAFC_04597	OKOBICEN_04554	GBFNDGHB_04601	AJONFHNM_04644	ADMKIICK_00659	KINJFBAM_02641	MPHFALEL_04579	EDIMHNID_02525	DNPBDEFN_04583	FMNJIFAA_04383	FNGOOONK_04404	ODEDACDE_04762	HJMJEEGF_04550	PEIJAEHO_04405	MMKKLKEB_04485	ELNMFMFD_04738	ANLFPAFH_04382	DLHBAKIL_04382	BFMAMKPI_04523	HJFAGKMK_04394	KBCALCLE_04408	NCAOPGFP_04418	GEGEGHLD_04796	DBJEOIEG_04528	NJHFBNIK_03710	ANDPLLLC_03086	KCEMJLHF_02031
ybiV_2		Sugar phosphatase YbiV	35	35	1	294	4819				188	530	244	GDJPPOFM_04502	GBCICNDP_04552	LMMBOEPA_04528	NJLFGGDK_04501	PJIIENHJ_04503	KANJEMEN_04551	IIPHGADO_04618	JHJDLENO_04572	GHDEJAFC_04598	OKOBICEN_04555	GBFNDGHB_04600	AJONFHNM_04643	ADMKIICK_00658	KINJFBAM_02640	MPHFALEL_04580	EDIMHNID_02524	DNPBDEFN_04582	FMNJIFAA_04384	FNGOOONK_04405	ODEDACDE_04761	HJMJEEGF_04551	PEIJAEHO_04406	MMKKLKEB_04486	ELNMFMFD_04737	ANLFPAFH_04381	DLHBAKIL_04381	BFMAMKPI_04524	HJFAGKMK_04395	KBCALCLE_04409	NCAOPGFP_04417	GEGEGHLD_04797	DBJEOIEG_04529	NJHFBNIK_03711	ANDPLLLC_03084	KCEMJLHF_02030
btuF		Vitamin B12-binding protein	35	35	1	294	2020				386	800	782	GDJPPOFM_04511	GBCICNDP_01275	LMMBOEPA_00560	NJLFGGDK_03274	PJIIENHJ_04368	KANJEMEN_00762	IIPHGADO_00525	JHJDLENO_00533	GHDEJAFC_00864	OKOBICEN_04436	GBFNDGHB_01380	AJONFHNM_00918	ADMKIICK_01252	KINJFBAM_03845	MPHFALEL_04627	EDIMHNID_04140	DNPBDEFN_03779	FMNJIFAA_01251	FNGOOONK_01114	ODEDACDE_01312	HJMJEEGF_01347	PEIJAEHO_01017	MMKKLKEB_01439	ELNMFMFD_01489	ANLFPAFH_01274	DLHBAKIL_04013	BFMAMKPI_03835	HJFAGKMK_00941	KBCALCLE_01524	NCAOPGFP_03456	GEGEGHLD_01079	DBJEOIEG_03845	NJHFBNIK_00801	ANDPLLLC_03776	KCEMJLHF_00204
araC		Arabinose operon regulatory protein	35	35	1	294	2146				311	845	683	GDJPPOFM_04522	GBCICNDP_04303	LMMBOEPA_03824	NJLFGGDK_03600	PJIIENHJ_03182	KANJEMEN_02980	IIPHGADO_03801	JHJDLENO_04342	GHDEJAFC_04675	OKOBICEN_02938	GBFNDGHB_04285	AJONFHNM_04391	ADMKIICK_01149	KINJFBAM_00020	MPHFALEL_03272	EDIMHNID_01174	DNPBDEFN_03646	FMNJIFAA_03691	FNGOOONK_03458	ODEDACDE_03636	HJMJEEGF_04240	PEIJAEHO_03523	MMKKLKEB_03869	ELNMFMFD_03525	ANLFPAFH_04438	DLHBAKIL_03553	BFMAMKPI_03538	HJFAGKMK_03543	KBCALCLE_03692	NCAOPGFP_04129	GEGEGHLD_04068	DBJEOIEG_04247	NJHFBNIK_00698	ANDPLLLC_03883	KCEMJLHF_00101
msbA		Lipid A export ATP-binding/permease protein MsbA	35	35	1	294	4942				182	1748	1686	GDJPPOFM_04539	GBCICNDP_02067	LMMBOEPA_04506	NJLFGGDK_01292	PJIIENHJ_01091	KANJEMEN_00118	IIPHGADO_04393	JHJDLENO_00056	GHDEJAFC_00499	OKOBICEN_00894	GBFNDGHB_00276	AJONFHNM_01242	ADMKIICK_00766	KINJFBAM_03001	MPHFALEL_03277	EDIMHNID_02780	DNPBDEFN_00653	FMNJIFAA_01776	FNGOOONK_02183	ODEDACDE_00500	HJMJEEGF_01945	PEIJAEHO_01126	MMKKLKEB_00973	ELNMFMFD_01088	ANLFPAFH_00543	DLHBAKIL_00457	BFMAMKPI_01340	HJFAGKMK_00319	KBCALCLE_00311	NCAOPGFP_03951	GEGEGHLD_00459	DBJEOIEG_01172	NJHFBNIK_04403	ANDPLLLC_02875	KCEMJLHF_01924
iolU		scyllo-inositol 2-dehydrogenase (NADP( )) IolU	35	35	1	294	4523				593	998	981	GDJPPOFM_04551	GBCICNDP_03720	LMMBOEPA_03738	NJLFGGDK_03376	PJIIENHJ_04331	KANJEMEN_04445	IIPHGADO_03714	JHJDLENO_02999	GHDEJAFC_03625	OKOBICEN_03783	GBFNDGHB_03775	AJONFHNM_04067	ADMKIICK_01358	KINJFBAM_00301	MPHFALEL_03999	EDIMHNID_00454	DNPBDEFN_03861	FMNJIFAA_03861	FNGOOONK_03826	ODEDACDE_04835	HJMJEEGF_04045	PEIJAEHO_03757	MMKKLKEB_03931	ELNMFMFD_04160	ANLFPAFH_03758	DLHBAKIL_03688	BFMAMKPI_03827	HJFAGKMK_03721	KBCALCLE_03745	NCAOPGFP_03678	GEGEGHLD_04139	DBJEOIEG_03838	NJHFBNIK_00521	ANDPLLLC_00618	KCEMJLHF_03246
nasD		Nitrite reductase [NAD(P)H]	35	35	1	294	1082			Hypothetical protein with no hits to refseq/uniprot/clusters/cdd/tigrfams/pfam overlapping another protein with hits	686	2543	2441	GDJPPOFM_04569	GBCICNDP_03449	LMMBOEPA_03692	NJLFGGDK_03568	PJIIENHJ_01559	KANJEMEN_03336	IIPHGADO_02517	JHJDLENO_01888	GHDEJAFC_04051	OKOBICEN_02378	GBFNDGHB_03487	AJONFHNM_04417	ADMKIICK_04339	KINJFBAM_01552	MPHFALEL_03572	EDIMHNID_03984	DNPBDEFN_03494	FMNJIFAA_03606	FNGOOONK_02576	ODEDACDE_03022	HJMJEEGF_02366	PEIJAEHO_03359	MMKKLKEB_03642	ELNMFMFD_03021	ANLFPAFH_03468	DLHBAKIL_03324	BFMAMKPI_03657	HJFAGKMK_03563	KBCALCLE_03409	NCAOPGFP_03260	GEGEGHLD_03650	DBJEOIEG_03479	NJHFBNIK_04574	ANDPLLLC_00368	KCEMJLHF_03500
argP		HTH-type transcriptional regulator ArgP	35	35	1	294	4346				248	893	862	GDJPPOFM_04574	GBCICNDP_01384	LMMBOEPA_00884	NJLFGGDK_02871	PJIIENHJ_00815	KANJEMEN_01345	IIPHGADO_03074	JHJDLENO_03017	GHDEJAFC_03163	OKOBICEN_01283	GBFNDGHB_01355	AJONFHNM_01798	ADMKIICK_01516	KINJFBAM_02229	MPHFALEL_00705	EDIMHNID_00296	DNPBDEFN_01707	FMNJIFAA_02034	FNGOOONK_01749	ODEDACDE_01450	HJMJEEGF_03341	PEIJAEHO_01504	MMKKLKEB_04069	ELNMFMFD_03544	ANLFPAFH_01815	DLHBAKIL_01428	BFMAMKPI_03079	HJFAGKMK_01622	KBCALCLE_01650	NCAOPGFP_02352	GEGEGHLD_04492	DBJEOIEG_01740	NJHFBNIK_00363	ANDPLLLC_00780	KCEMJLHF_03087
phoE		Outer membrane porin PhoE	35	35	1	294	1909				296	1052	1027	GDJPPOFM_04591	GBCICNDP_04277	LMMBOEPA_04023	NJLFGGDK_04261	PJIIENHJ_04104	KANJEMEN_04718	IIPHGADO_04234	JHJDLENO_02070	GHDEJAFC_04198	OKOBICEN_02736	GBFNDGHB_02315	AJONFHNM_03642	ADMKIICK_01690	KINJFBAM_03725	MPHFALEL_04203	EDIMHNID_02109	DNPBDEFN_02962	FMNJIFAA_03471	FNGOOONK_03768	ODEDACDE_04510	HJMJEEGF_03199	PEIJAEHO_03942	MMKKLKEB_02947	ELNMFMFD_01376	ANLFPAFH_02725	DLHBAKIL_02458	BFMAMKPI_04047	HJFAGKMK_02916	KBCALCLE_03754	NCAOPGFP_02623	GEGEGHLD_02889	DBJEOIEG_03312	NJHFBNIK_03042	ANDPLLLC_03657	KCEMJLHF_02609
group_1604		hypothetical protein	35	35	1	294	4064			Hypothetical protein with no hits to refseq/uniprot/clusters/cdd/tigrfams/pfam overlapping another protein with hits	278	524	435	GDJPPOFM_04607	GBCICNDP_04471	LMMBOEPA_03474	NJLFGGDK_04570	PJIIENHJ_04401	KANJEMEN_03185	IIPHGADO_03691	JHJDLENO_04441	GHDEJAFC_04441	OKOBICEN_04103	GBFNDGHB_03760	AJONFHNM_04062	ADMKIICK_03475	KINJFBAM_01730	MPHFALEL_04192	EDIMHNID_03498	DNPBDEFN_04649	FMNJIFAA_03903	FNGOOONK_03819	ODEDACDE_04741	HJMJEEGF_04495	PEIJAEHO_03746	MMKKLKEB_04549	ELNMFMFD_04200	ANLFPAFH_03768	DLHBAKIL_04443	BFMAMKPI_03811	HJFAGKMK_03737	KBCALCLE_04305	NCAOPGFP_04335	GEGEGHLD_04874	DBJEOIEG_03821	NJHFBNIK_03562	ANDPLLLC_01773	KCEMJLHF_01264
selB		Selenocysteine-specific elongation factor	35	35	1	294	5766				620	1850	1719	GDJPPOFM_04634	GBCICNDP_02307	LMMBOEPA_01864	NJLFGGDK_03951	PJIIENHJ_03482	KANJEMEN_03853	IIPHGADO_03275	JHJDLENO_02145	GHDEJAFC_02239	OKOBICEN_02635	GBFNDGHB_02153	AJONFHNM_04372	ADMKIICK_02684	KINJFBAM_04219	MPHFALEL_02125	EDIMHNID_02850	DNPBDEFN_02742	FMNJIFAA_02894	FNGOOONK_04015	ODEDACDE_03779	HJMJEEGF_02386	PEIJAEHO_02661	MMKKLKEB_02835	ELNMFMFD_03185	ANLFPAFH_02552	DLHBAKIL_02685	BFMAMKPI_02872	HJFAGKMK_02484	KBCALCLE_02787	NCAOPGFP_02822	GEGEGHLD_02727	DBJEOIEG_02869	NJHFBNIK_02912	ANDPLLLC_00158	KCEMJLHF_03705
comM		Competence protein ComM	35	35	1	294	3310				491	1520	1475	GDJPPOFM_04656	GBCICNDP_03643	LMMBOEPA_03629	NJLFGGDK_03791	PJIIENHJ_02690	KANJEMEN_01862	IIPHGADO_03085	JHJDLENO_04142	GHDEJAFC_03524	OKOBICEN_03459	GBFNDGHB_03129	AJONFHNM_03368	ADMKIICK_03060	KINJFBAM_04237	MPHFALEL_03806	EDIMHNID_03337	DNPBDEFN_00995	FMNJIFAA_00902	FNGOOONK_01302	ODEDACDE_03762	HJMJEEGF_00415	PEIJAEHO_00768	MMKKLKEB_04100	ELNMFMFD_01015	ANLFPAFH_02526	DLHBAKIL_01777	BFMAMKPI_00195	HJFAGKMK_00504	KBCALCLE_04247	NCAOPGFP_00840	GEGEGHLD_00531	DBJEOIEG_01246	NJHFBNIK_04222	ANDPLLLC_04649	KCEMJLHF_03925
serC		Phosphoserine aminotransferase	35	35	1	294	4935				296	1088	1045	GDJPPOFM_04663	GBCICNDP_02320	LMMBOEPA_01289	NJLFGGDK_04326	PJIIENHJ_01084	KANJEMEN_00125	IIPHGADO_01254	JHJDLENO_00049	GHDEJAFC_00492	OKOBICEN_00887	GBFNDGHB_00283	AJONFHNM_02581	ADMKIICK_00759	KINJFBAM_02994	MPHFALEL_01687	EDIMHNID_02787	DNPBDEFN_00660	FMNJIFAA_01769	FNGOOONK_02190	ODEDACDE_00493	HJMJEEGF_01938	PEIJAEHO_04026	MMKKLKEB_00966	ELNMFMFD_01095	ANLFPAFH_00536	DLHBAKIL_00464	BFMAMKPI_01333	HJFAGKMK_00312	KBCALCLE_00304	NCAOPGFP_03080	GEGEGHLD_00452	DBJEOIEG_02698	NJHFBNIK_04410	ANDPLLLC_02985	KCEMJLHF_01931
chaA		Sodium-potassium/proton antiporter ChaA	35	35	1	294	6732				584	1100	1082	GDJPPOFM_04682	GBCICNDP_01461	LMMBOEPA_03676	NJLFGGDK_03174	PJIIENHJ_03692	KANJEMEN_03585	IIPHGADO_02693	JHJDLENO_03085	GHDEJAFC_02714	OKOBICEN_01178	GBFNDGHB_02879	AJONFHNM_03303	ADMKIICK_02342	KINJFBAM_00572	MPHFALEL_03640	EDIMHNID_00584	DNPBDEFN_03112	FMNJIFAA_01490	FNGOOONK_01782	ODEDACDE_02661	HJMJEEGF_02409	PEIJAEHO_03393	MMKKLKEB_01552	ELNMFMFD_01735	ANLFPAFH_01423	DLHBAKIL_02301	BFMAMKPI_01295	HJFAGKMK_02500	KBCALCLE_01219	NCAOPGFP_02910	GEGEGHLD_03074	DBJEOIEG_01202	NJHFBNIK_01669	ANDPLLLC_02507	KCEMJLHF_01037
sbnA		N-(2-amino-2-carboxyethyl)-L-glutamate synthase	35	35	1	294	3669				281	1055	1027	GDJPPOFM_04695	GBCICNDP_01412	LMMBOEPA_00937	NJLFGGDK_01100	PJIIENHJ_02877	KANJEMEN_01909	IIPHGADO_03005	JHJDLENO_00023	GHDEJAFC_00528	OKOBICEN_00226	GBFNDGHB_01967	AJONFHNM_02578	ADMKIICK_03905	KINJFBAM_00331	MPHFALEL_00353	EDIMHNID_01288	DNPBDEFN_01112	FMNJIFAA_01212	FNGOOONK_00331	ODEDACDE_00144	HJMJEEGF_00510	PEIJAEHO_00328	MMKKLKEB_01103	ELNMFMFD_04022	ANLFPAFH_01439	DLHBAKIL_02899	BFMAMKPI_01753	HJFAGKMK_03549	KBCALCLE_00482	NCAOPGFP_00408	GEGEGHLD_00821	DBJEOIEG_00741	NJHFBNIK_01609	ANDPLLLC_03515	KCEMJLHF_02411
yhhS		putative MFS-type transporter YhhS	35	35	1	294	5882				302	1289	1206	GDJPPOFM_01437	GBCICNDP_04170	LMMBOEPA_03887	NJLFGGDK_04164	PJIIENHJ_02204	KANJEMEN_00909	IIPHGADO_04429	JHJDLENO_02422	GHDEJAFC_02555	OKOBICEN_03215	GBFNDGHB_02892	AJONFHNM_04076	ADMKIICK_03726	KINJFBAM_01747	MPHFALEL_02194	EDIMHNID_02204	DNPBDEFN_03006	FMNJIFAA_03795	FNGOOONK_01874	ODEDACDE_04521	HJMJEEGF_03447	PEIJAEHO_03225	MMKKLKEB_03547	ELNMFMFD_03483	ANLFPAFH_00675	DLHBAKIL_02783	BFMAMKPI_00051	HJFAGKMK_04009	KBCALCLE_03003	NCAOPGFP_00143	GEGEGHLD_03200	DBJEOIEG_00472	NJHFBNIK_03280	ANDPLLLC_00263	KCEMJLHF_03604
arnE		putative 4-amino-4-deoxy-L-arabinose-phosphoundecaprenol flippase subunit ArnE	35	35	1	294	1425				227	335	328	GDJPPOFM_04712	GBCICNDP_00383	LMMBOEPA_02090	NJLFGGDK_02835	PJIIENHJ_01603	KANJEMEN_03650	IIPHGADO_03916	JHJDLENO_03935	GHDEJAFC_03806	OKOBICEN_00486	GBFNDGHB_00820	AJONFHNM_03312	ADMKIICK_01827	KINJFBAM_00153	MPHFALEL_01144	EDIMHNID_01800	DNPBDEFN_03121	FMNJIFAA_01192	FNGOOONK_01336	ODEDACDE_02851	HJMJEEGF_01083	PEIJAEHO_04257	MMKKLKEB_02204	ELNMFMFD_00602	ANLFPAFH_00402	DLHBAKIL_01205	BFMAMKPI_03975	HJFAGKMK_03938	KBCALCLE_03897	NCAOPGFP_03019	GEGEGHLD_03291	DBJEOIEG_01961	NJHFBNIK_02185	ANDPLLLC_01476	KCEMJLHF_01561
yejM		Inner membrane protein YejM	35	35	1	294	1654				809	1790	1722	GDJPPOFM_03775	GBCICNDP_01095	LMMBOEPA_03437	NJLFGGDK_04560	PJIIENHJ_04464	KANJEMEN_00693	IIPHGADO_01379	JHJDLENO_03315	GHDEJAFC_01239	OKOBICEN_02860	GBFNDGHB_01451	AJONFHNM_03106	ADMKIICK_01567	KINJFBAM_00953	MPHFALEL_01027	EDIMHNID_02315	DNPBDEFN_03687	FMNJIFAA_01447	FNGOOONK_01191	ODEDACDE_04054	HJMJEEGF_01426	PEIJAEHO_01574	MMKKLKEB_04173	ELNMFMFD_01594	ANLFPAFH_01850	DLHBAKIL_01618	BFMAMKPI_01143	HJFAGKMK_01046	KBCALCLE_01085	NCAOPGFP_03317	GEGEGHLD_04057	DBJEOIEG_01749	NJHFBNIK_02506	ANDPLLLC_01541	KCEMJLHF_01486
mgtA		Magnesium-transporting ATPase, P-type 1	35	35	1	294	2591				794	2738	2632	GDJPPOFM_00368	GBCICNDP_03450	LMMBOEPA_02940	NJLFGGDK_00033	PJIIENHJ_01354	KANJEMEN_01701	IIPHGADO_02022	JHJDLENO_01243	GHDEJAFC_01210	OKOBICEN_02390	GBFNDGHB_00638	AJONFHNM_03683	ADMKIICK_00929	KINJFBAM_02589	MPHFALEL_03218	EDIMHNID_01715	DNPBDEFN_02922	FMNJIFAA_01079	FNGOOONK_03416	ODEDACDE_00463	HJMJEEGF_00722	PEIJAEHO_03297	MMKKLKEB_01072	ELNMFMFD_01659	ANLFPAFH_00009	DLHBAKIL_02152	BFMAMKPI_00555	HJFAGKMK_02458	KBCALCLE_02073	NCAOPGFP_02494	GEGEGHLD_02554	DBJEOIEG_00967	NJHFBNIK_01115	ANDPLLLC_04143	KCEMJLHF_04472
nagE		PTS system N-acetylglucosamine-specific EIICBA component	35	35	1	294	3099				311	1982	1886	GDJPPOFM_02356	GBCICNDP_01076	LMMBOEPA_02460	NJLFGGDK_02133	PJIIENHJ_03513	KANJEMEN_00703	IIPHGADO_02244	JHJDLENO_00494	GHDEJAFC_01537	OKOBICEN_01681	GBFNDGHB_01181	AJONFHNM_01294	ADMKIICK_04130	KINJFBAM_04656	MPHFALEL_00378	EDIMHNID_01501	DNPBDEFN_00986	FMNJIFAA_01308	FNGOOONK_00136	ODEDACDE_03353	HJMJEEGF_02977	PEIJAEHO_02287	MMKKLKEB_01420	ELNMFMFD_01575	ANLFPAFH_01027	DLHBAKIL_00842	BFMAMKPI_02057	HJFAGKMK_01100	KBCALCLE_01066	NCAOPGFP_00986	GEGEGHLD_01107	DBJEOIEG_02059	NJHFBNIK_01395	ANDPLLLC_03227	KCEMJLHF_02187
group_1674		hypothetical protein	35	35	1	294	3693				914	1541	1494	GDJPPOFM_00458	GBCICNDP_03178	LMMBOEPA_02568	NJLFGGDK_02162	PJIIENHJ_03335	KANJEMEN_01362	IIPHGADO_01287	JHJDLENO_00002	GHDEJAFC_02806	OKOBICEN_00205	GBFNDGHB_02019	AJONFHNM_01195	ADMKIICK_03884	KINJFBAM_02085	MPHFALEL_00332	EDIMHNID_01267	DNPBDEFN_04030	FMNJIFAA_02866	FNGOOONK_00310	ODEDACDE_00165	HJMJEEGF_00489	PEIJAEHO_00307	MMKKLKEB_01082	ELNMFMFD_03874	ANLFPAFH_02138	DLHBAKIL_03329	BFMAMKPI_03169	HJFAGKMK_02201	KBCALCLE_00503	NCAOPGFP_00387	GEGEGHLD_00800	DBJEOIEG_00720	NJHFBNIK_01630	ANDPLLLC_03537	KCEMJLHF_02432
nifJ		Pyruvate-flavodoxin oxidoreductase	35	35	1	294	503				1712	3554	3455	GDJPPOFM_00025	GBCICNDP_00166	LMMBOEPA_03203	NJLFGGDK_00108	PJIIENHJ_01301	KANJEMEN_00257	IIPHGADO_02088	JHJDLENO_01281	GHDEJAFC_02733	OKOBICEN_00880	GBFNDGHB_00102	AJONFHNM_00063	ADMKIICK_02460	KINJFBAM_00093	MPHFALEL_04230	EDIMHNID_00702	DNPBDEFN_00021	FMNJIFAA_00063	FNGOOONK_00018	ODEDACDE_00284	HJMJEEGF_00907	PEIJAEHO_00187	MMKKLKEB_00074	ELNMFMFD_00063	ANLFPAFH_00924	DLHBAKIL_00539	BFMAMKPI_00414	HJFAGKMK_00984	KBCALCLE_01598	NCAOPGFP_02037	GEGEGHLD_00174	DBJEOIEG_01120	NJHFBNIK_01787	ANDPLLLC_02387	KCEMJLHF_00918
ggt		Glutathione hydrolase proenzyme	35	35	1	294	5914				1046	1772	1718	GDJPPOFM_00736	GBCICNDP_01483	LMMBOEPA_03487	NJLFGGDK_01463	PJIIENHJ_02397	KANJEMEN_01055	IIPHGADO_03591	JHJDLENO_01054	GHDEJAFC_03186	OKOBICEN_03474	GBFNDGHB_04044	AJONFHNM_03741	ADMKIICK_03697	KINJFBAM_01250	MPHFALEL_02654	EDIMHNID_02233	DNPBDEFN_01821	FMNJIFAA_02541	FNGOOONK_02427	ODEDACDE_03013	HJMJEEGF_01514	PEIJAEHO_02095	MMKKLKEB_01993	ELNMFMFD_03049	ANLFPAFH_01924	DLHBAKIL_01528	BFMAMKPI_03682	HJFAGKMK_03489	KBCALCLE_01973	NCAOPGFP_01833	GEGEGHLD_02357	DBJEOIEG_01828	NJHFBNIK_03251	ANDPLLLC_00292	KCEMJLHF_03575
amiB		N-acetylmuramoyl-L-alanine amidase AmiB	35	35	1	294	2481				455	1322	1199	GDJPPOFM_03988	GBCICNDP_01811	LMMBOEPA_03791	NJLFGGDK_04413	PJIIENHJ_03541	KANJEMEN_02003	IIPHGADO_03799	JHJDLENO_02598	GHDEJAFC_03698	OKOBICEN_03045	GBFNDGHB_02368	AJONFHNM_02518	ADMKIICK_00832	KINJFBAM_00208	MPHFALEL_03554	EDIMHNID_01617	DNPBDEFN_04488	FMNJIFAA_02459	FNGOOONK_02676	ODEDACDE_03430	HJMJEEGF_03917	PEIJAEHO_04349	MMKKLKEB_02524	ELNMFMFD_02712	ANLFPAFH_02710	DLHBAKIL_01925	BFMAMKPI_03892	HJFAGKMK_04370	KBCALCLE_02173	NCAOPGFP_03469	GEGEGHLD_04036	DBJEOIEG_03244	NJHFBNIK_01018	ANDPLLLC_04223	KCEMJLHF_04375
rcsC_1		Sensor histidine kinase RcsC	35	35	1	294	214				644	2762	2554	GDJPPOFM_02039	GBCICNDP_01489	LMMBOEPA_02128	NJLFGGDK_03418	PJIIENHJ_03648	KANJEMEN_00709	IIPHGADO_00929	JHJDLENO_01096	GHDEJAFC_02799	OKOBICEN_01342	GBFNDGHB_01093	AJONFHNM_01426	ADMKIICK_00508	KINJFBAM_04542	MPHFALEL_01797	EDIMHNID_03758	DNPBDEFN_01327	FMNJIFAA_02301	FNGOOONK_01801	ODEDACDE_02797	HJMJEEGF_01641	PEIJAEHO_01312	MMKKLKEB_02460	ELNMFMFD_01950	ANLFPAFH_01336	DLHBAKIL_01169	BFMAMKPI_01879	HJFAGKMK_01392	KBCALCLE_02157	NCAOPGFP_01598	GEGEGHLD_01716	DBJEOIEG_01880	NJHFBNIK_02049	ANDPLLLC_02133	KCEMJLHF_00656
yheI		putative multidrug resistance ABC transporter ATP-binding/permease protein YheI	35	35	1	294	3667				146	1802	1664	GDJPPOFM_02620	GBCICNDP_01414	LMMBOEPA_00935	NJLFGGDK_04388	PJIIENHJ_03392	KANJEMEN_01911	IIPHGADO_03003	JHJDLENO_00025	GHDEJAFC_00526	OKOBICEN_00228	GBFNDGHB_01965	AJONFHNM_02576	ADMKIICK_03907	KINJFBAM_00329	MPHFALEL_04062	EDIMHNID_01290	DNPBDEFN_01110	FMNJIFAA_01214	FNGOOONK_00333	ODEDACDE_00142	HJMJEEGF_00512	PEIJAEHO_00330	MMKKLKEB_01105	ELNMFMFD_04024	ANLFPAFH_01441	DLHBAKIL_02897	BFMAMKPI_01755	HJFAGKMK_03547	KBCALCLE_00480	NCAOPGFP_00410	GEGEGHLD_00823	DBJEOIEG_00743	NJHFBNIK_01607	ANDPLLLC_03513	KCEMJLHF_02409
malS		Periplasmic alpha-amylase	35	35	1	294	5787				191	2057	1932	GDJPPOFM_02559	GBCICNDP_00473	LMMBOEPA_00460	NJLFGGDK_00748	PJIIENHJ_01948	KANJEMEN_00032	IIPHGADO_00288	JHJDLENO_00485	GHDEJAFC_03089	OKOBICEN_02422	GBFNDGHB_00085	AJONFHNM_01958	ADMKIICK_02666	KINJFBAM_02316	MPHFALEL_00152	EDIMHNID_02868	DNPBDEFN_04592	FMNJIFAA_00849	FNGOOONK_02296	ODEDACDE_00384	HJMJEEGF_01653	PEIJAEHO_00670	MMKKLKEB_00837	ELNMFMFD_00383	ANLFPAFH_03072	DLHBAKIL_01998	BFMAMKPI_00608	HJFAGKMK_00561	KBCALCLE_00638	NCAOPGFP_00475	GEGEGHLD_01266	DBJEOIEG_00792	NJHFBNIK_02930	ANDPLLLC_00176	KCEMJLHF_03687
clpV1		Protein ClpV1	35	35	1	294	1839				1271	2669	2564	GDJPPOFM_02721	GBCICNDP_02572	LMMBOEPA_02684	NJLFGGDK_01847	PJIIENHJ_03780	KANJEMEN_03396	IIPHGADO_03459	JHJDLENO_03698	GHDEJAFC_03876	OKOBICEN_03844	GBFNDGHB_03583	AJONFHNM_02936	ADMKIICK_01638	KINJFBAM_00568	MPHFALEL_01936	EDIMHNID_02160	DNPBDEFN_03382	FMNJIFAA_02955	FNGOOONK_03979	ODEDACDE_03927	HJMJEEGF_03217	PEIJAEHO_02646	MMKKLKEB_02999	ELNMFMFD_03196	ANLFPAFH_03843	DLHBAKIL_03700	BFMAMKPI_02982	HJFAGKMK_02764	KBCALCLE_03819	NCAOPGFP_03698	GEGEGHLD_02930	DBJEOIEG_02848	NJHFBNIK_02991	ANDPLLLC_03708	KCEMJLHF_02661
kefC_2		Glutathione-regulated potassium-efflux system protein KefC	35	35	1	294	1059				200	1805	1683	GDJPPOFM_02266	GBCICNDP_04439	LMMBOEPA_04544	NJLFGGDK_02781	PJIIENHJ_03881	KANJEMEN_04038	IIPHGADO_04206	JHJDLENO_04524	GHDEJAFC_03118	OKOBICEN_02238	GBFNDGHB_03352	AJONFHNM_04543	ADMKIICK_04322	KINJFBAM_01569	MPHFALEL_02816	EDIMHNID_03967	DNPBDEFN_04218	FMNJIFAA_03959	FNGOOONK_03500	ODEDACDE_03513	HJMJEEGF_04183	PEIJAEHO_03376	MMKKLKEB_03672	ELNMFMFD_04252	ANLFPAFH_03474	DLHBAKIL_03347	BFMAMKPI_04395	HJFAGKMK_03418	KBCALCLE_03446	NCAOPGFP_03290	GEGEGHLD_03998	DBJEOIEG_03449	NJHFBNIK_04557	ANDPLLLC_00385	KCEMJLHF_03483
pqiB		Intermembrane transport protein PqiB	35	35	1	294	5478				377	1670	1591	GDJPPOFM_00657	GBCICNDP_02150	LMMBOEPA_00132	NJLFGGDK_00247	PJIIENHJ_00113	KANJEMEN_00053	IIPHGADO_00337	JHJDLENO_00363	GHDEJAFC_00286	OKOBICEN_00703	GBFNDGHB_01210	AJONFHNM_00665	ADMKIICK_01773	KINJFBAM_02362	MPHFALEL_03157	EDIMHNID_03616	DNPBDEFN_00318	FMNJIFAA_00518	FNGOOONK_01312	ODEDACDE_00671	HJMJEEGF_00639	PEIJAEHO_00933	MMKKLKEB_00599	ELNMFMFD_01002	ANLFPAFH_04243	DLHBAKIL_00109	BFMAMKPI_01359	HJFAGKMK_00249	KBCALCLE_00697	NCAOPGFP_00560	GEGEGHLD_00989	DBJEOIEG_00921	NJHFBNIK_02531	ANDPLLLC_02960	KCEMJLHF_00334
cyoB		Cytochrome bo(3) ubiquinol oxidase subunit 1	35	35	1	294	3688				1508	2021	1971	GDJPPOFM_00463	GBCICNDP_03173	LMMBOEPA_02573	NJLFGGDK_02167	PJIIENHJ_01423	KANJEMEN_01367	IIPHGADO_01292	JHJDLENO_00007	GHDEJAFC_02801	OKOBICEN_00210	GBFNDGHB_02024	AJONFHNM_01200	ADMKIICK_03889	KINJFBAM_02080	MPHFALEL_00337	EDIMHNID_01272	DNPBDEFN_01128	FMNJIFAA_02871	FNGOOONK_00315	ODEDACDE_00160	HJMJEEGF_00494	PEIJAEHO_00312	MMKKLKEB_01087	ELNMFMFD_03879	ANLFPAFH_02133	DLHBAKIL_03334	BFMAMKPI_03174	HJFAGKMK_02196	KBCALCLE_00498	NCAOPGFP_00392	GEGEGHLD_00805	DBJEOIEG_00725	NJHFBNIK_01625	ANDPLLLC_03532	KCEMJLHF_02427
frmA		S-(hydroxymethyl)glutathione dehydrogenase	35	35	1	294	476				608	1118	1103	GDJPPOFM_00001	GBCICNDP_02732	LMMBOEPA_00582	NJLFGGDK_01177	PJIIENHJ_01172	KANJEMEN_04610	IIPHGADO_01757	JHJDLENO_04300	GHDEJAFC_01732	OKOBICEN_02986	GBFNDGHB_04118	AJONFHNM_01848	ADMKIICK_02484	KINJFBAM_02056	MPHFALEL_04228	EDIMHNID_00726	DNPBDEFN_04353	FMNJIFAA_00089	FNGOOONK_00042	ODEDACDE_00003	HJMJEEGF_03693	PEIJAEHO_00128	MMKKLKEB_00050	ELNMFMFD_00317	ANLFPAFH_00173	DLHBAKIL_00272	BFMAMKPI_01192	HJFAGKMK_03132	KBCALCLE_00780	NCAOPGFP_00890	GEGEGHLD_03803	DBJEOIEG_01144	NJHFBNIK_01811	ANDPLLLC_02362	KCEMJLHF_00894
sseJ		Secreted effector protein SseJ	35	35	1	294	480				932	1226	1217	GDJPPOFM_00005	GBCICNDP_02736	LMMBOEPA_00586	NJLFGGDK_01181	PJIIENHJ_01168	KANJEMEN_02840	IIPHGADO_01753	JHJDLENO_04416	GHDEJAFC_01971	OKOBICEN_04381	GBFNDGHB_01752	AJONFHNM_01852	ADMKIICK_02480	KINJFBAM_00073	MPHFALEL_02624	EDIMHNID_00722	DNPBDEFN_00001	FMNJIFAA_00085	FNGOOONK_00038	ODEDACDE_04641	HJMJEEGF_00887	PEIJAEHO_03520	MMKKLKEB_00054	ELNMFMFD_00083	ANLFPAFH_00904	DLHBAKIL_00268	BFMAMKPI_04336	HJFAGKMK_03128	KBCALCLE_04039	NCAOPGFP_04028	GEGEGHLD_03799	DBJEOIEG_01140	NJHFBNIK_01807	ANDPLLLC_02366	KCEMJLHF_00898
group_1724		hypothetical protein	35	35	1	294	487				1106	1550	1537	GDJPPOFM_00011	GBCICNDP_02742	LMMBOEPA_00592	NJLFGGDK_01187	PJIIENHJ_01162	KANJEMEN_00243	IIPHGADO_01747	JHJDLENO_01267	GHDEJAFC_01977	OKOBICEN_02533	GBFNDGHB_01758	AJONFHNM_01858	ADMKIICK_02474	KINJFBAM_00079	MPHFALEL_02630	EDIMHNID_00716	DNPBDEFN_00007	FMNJIFAA_00079	FNGOOONK_00032	ODEDACDE_03987	HJMJEEGF_00893	PEIJAEHO_03514	MMKKLKEB_00060	ELNMFMFD_00077	ANLFPAFH_00910	DLHBAKIL_03822	BFMAMKPI_03953	HJFAGKMK_02899	KBCALCLE_03846	NCAOPGFP_04142	GEGEGHLD_01930	DBJEOIEG_01134	NJHFBNIK_01801	ANDPLLLC_02373	KCEMJLHF_00904
group_1725		hypothetical protein	35	35	1	294	488				95	95	95	GDJPPOFM_00012	GBCICNDP_02743	LMMBOEPA_00593	NJLFGGDK_01188	PJIIENHJ_01161	KANJEMEN_00244	IIPHGADO_01746	JHJDLENO_01268	GHDEJAFC_01978	OKOBICEN_02534	GBFNDGHB_01759	AJONFHNM_01859	ADMKIICK_02473	KINJFBAM_00080	MPHFALEL_02631	EDIMHNID_00715	DNPBDEFN_00008	FMNJIFAA_00078	FNGOOONK_00031	ODEDACDE_03986	HJMJEEGF_00894	PEIJAEHO_03513	MMKKLKEB_00061	ELNMFMFD_00076	ANLFPAFH_00911	DLHBAKIL_03823	BFMAMKPI_03952	HJFAGKMK_02900	KBCALCLE_03847	NCAOPGFP_04141	GEGEGHLD_01931	DBJEOIEG_01133	NJHFBNIK_01800	ANDPLLLC_02374	KCEMJLHF_00905
group_1726		hypothetical protein	35	35	1	294	496				449	449	449	GDJPPOFM_00018	GBCICNDP_00159	LMMBOEPA_00599	NJLFGGDK_04485	PJIIENHJ_01308	KANJEMEN_00250	IIPHGADO_02081	JHJDLENO_01274	GHDEJAFC_02740	OKOBICEN_02540	GBFNDGHB_01765	AJONFHNM_00070	ADMKIICK_02467	KINJFBAM_00086	MPHFALEL_02071	EDIMHNID_00709	DNPBDEFN_00014	FMNJIFAA_00070	FNGOOONK_00025	ODEDACDE_00277	HJMJEEGF_00900	PEIJAEHO_00180	MMKKLKEB_00067	ELNMFMFD_00070	ANLFPAFH_00917	DLHBAKIL_00532	BFMAMKPI_00407	HJFAGKMK_00991	KBCALCLE_01591	NCAOPGFP_02030	GEGEGHLD_01937	DBJEOIEG_01127	NJHFBNIK_01794	ANDPLLLC_02380	KCEMJLHF_00911
group_1727		hypothetical protein	35	35	1	294	499				1301	2636	2597	GDJPPOFM_00021	GBCICNDP_00162	LMMBOEPA_00602	NJLFGGDK_04085	PJIIENHJ_01305	KANJEMEN_00253	IIPHGADO_02084	JHJDLENO_01277	GHDEJAFC_02737	OKOBICEN_00884	GBFNDGHB_01768	AJONFHNM_00067	ADMKIICK_02464	KINJFBAM_00089	MPHFALEL_02074	EDIMHNID_00706	DNPBDEFN_00017	FMNJIFAA_00067	FNGOOONK_00022	ODEDACDE_00280	HJMJEEGF_00903	PEIJAEHO_00183	MMKKLKEB_00070	ELNMFMFD_00067	ANLFPAFH_00920	DLHBAKIL_00535	BFMAMKPI_00410	HJFAGKMK_00988	KBCALCLE_01594	NCAOPGFP_02033	GEGEGHLD_01940	DBJEOIEG_01124	NJHFBNIK_01791	ANDPLLLC_02383	KCEMJLHF_00914
eptB		Kdo(2)-lipid A phosphoethanolamine 7''-transferase	35	35	1	294	5819				905	1691	1668	GDJPPOFM_00034	GBCICNDP_02509	LMMBOEPA_02050	NJLFGGDK_01757	PJIIENHJ_01763	KANJEMEN_00003	IIPHGADO_02328	JHJDLENO_01903	GHDEJAFC_02023	OKOBICEN_02549	GBFNDGHB_00056	AJONFHNM_02802	ADMKIICK_03781	KINJFBAM_01004	MPHFALEL_00123	EDIMHNID_02897	DNPBDEFN_00392	FMNJIFAA_02900	FNGOOONK_02759	ODEDACDE_03727	HJMJEEGF_01020	PEIJAEHO_02584	MMKKLKEB_03732	ELNMFMFD_00412	ANLFPAFH_02751	DLHBAKIL_02477	BFMAMKPI_02729	HJFAGKMK_02891	KBCALCLE_02688	NCAOPGFP_02606	GEGEGHLD_02873	DBJEOIEG_02128	NJHFBNIK_02959	ANDPLLLC_00206	KCEMJLHF_03659
group_1731		hypothetical protein	35	35	1	294	5811			Hypothetical protein with no hits to refseq/uniprot/clusters/cdd/tigrfams/pfam overlapping another protein with hits	650	704	702	GDJPPOFM_00041	GBCICNDP_04243	LMMBOEPA_04120	NJLFGGDK_01705	PJIIENHJ_00574	KANJEMEN_00010	IIPHGADO_00310	JHJDLENO_00463	GHDEJAFC_04473	OKOBICEN_04589	GBFNDGHB_00063	AJONFHNM_03696	ADMKIICK_02644	KINJFBAM_02338	MPHFALEL_00130	EDIMHNID_02890	DNPBDEFN_00399	FMNJIFAA_00827	FNGOOONK_02999	ODEDACDE_00406	HJMJEEGF_01028	PEIJAEHO_00692	MMKKLKEB_00859	ELNMFMFD_00405	ANLFPAFH_01888	DLHBAKIL_01520	BFMAMKPI_00586	HJFAGKMK_00539	KBCALCLE_00616	NCAOPGFP_00497	GEGEGHLD_03368	DBJEOIEG_02120	NJHFBNIK_02952	ANDPLLLC_00198	KCEMJLHF_03665
xylR		Xylose operon regulatory protein	35	35	1	294	5790				1103	1178	1173	GDJPPOFM_00061	GBCICNDP_00475	LMMBOEPA_00462	NJLFGGDK_00750	PJIIENHJ_00594	KANJEMEN_00030	IIPHGADO_00290	JHJDLENO_00483	GHDEJAFC_03087	OKOBICEN_01298	GBFNDGHB_00083	AJONFHNM_01956	ADMKIICK_02664	KINJFBAM_02318	MPHFALEL_00150	EDIMHNID_02870	DNPBDEFN_00419	FMNJIFAA_00847	FNGOOONK_02294	ODEDACDE_00386	HJMJEEGF_01655	PEIJAEHO_00672	MMKKLKEB_00839	ELNMFMFD_00385	ANLFPAFH_03070	DLHBAKIL_02000	BFMAMKPI_00606	HJFAGKMK_00559	KBCALCLE_00636	NCAOPGFP_00477	GEGEGHLD_01264	DBJEOIEG_00794	NJHFBNIK_02932	ANDPLLLC_00178	KCEMJLHF_03685
group_1733		hypothetical protein	35	35	1	294	5789				572	824	816	GDJPPOFM_00062	GBCICNDP_00474	LMMBOEPA_00461	NJLFGGDK_00749	PJIIENHJ_00595	KANJEMEN_00031	IIPHGADO_00289	JHJDLENO_00484	GHDEJAFC_03088	OKOBICEN_01297	GBFNDGHB_00084	AJONFHNM_01957	ADMKIICK_02665	KINJFBAM_02317	MPHFALEL_00151	EDIMHNID_02869	DNPBDEFN_00420	FMNJIFAA_00848	FNGOOONK_02295	ODEDACDE_00385	HJMJEEGF_01654	PEIJAEHO_00671	MMKKLKEB_00838	ELNMFMFD_00384	ANLFPAFH_03071	DLHBAKIL_01999	BFMAMKPI_00607	HJFAGKMK_00560	KBCALCLE_00637	NCAOPGFP_00476	GEGEGHLD_01265	DBJEOIEG_00793	NJHFBNIK_02931	ANDPLLLC_00177	KCEMJLHF_03686
hsrA		putative transport protein HsrA	35	35	1	294	3317				836	1427	1410	GDJPPOFM_00064	GBCICNDP_00347	LMMBOEPA_01576	NJLFGGDK_00972	PJIIENHJ_01866	KANJEMEN_02925	IIPHGADO_00277	JHJDLENO_01265	GHDEJAFC_01531	OKOBICEN_01633	GBFNDGHB_01770	AJONFHNM_02075	ADMKIICK_03021	KINJFBAM_00549	MPHFALEL_03008	EDIMHNID_04153	DNPBDEFN_04149	FMNJIFAA_01540	FNGOOONK_00605	ODEDACDE_03031	HJMJEEGF_03826	PEIJAEHO_00725	MMKKLKEB_00899	ELNMFMFD_00976	ANLFPAFH_02539	DLHBAKIL_03484	BFMAMKPI_04176	HJFAGKMK_00442	KBCALCLE_01641	NCAOPGFP_02432	GEGEGHLD_00526	DBJEOIEG_00620	NJHFBNIK_04375	ANDPLLLC_04659	KCEMJLHF_03915
ravA		ATPase RavA	35	35	1	294	3326				773	1496	1475	GDJPPOFM_00072	GBCICNDP_00355	LMMBOEPA_01584	NJLFGGDK_00980	PJIIENHJ_01874	KANJEMEN_01178	IIPHGADO_00269	JHJDLENO_01257	GHDEJAFC_01523	OKOBICEN_01641	GBFNDGHB_01778	AJONFHNM_02083	ADMKIICK_03013	KINJFBAM_00541	MPHFALEL_01174	EDIMHNID_04161	DNPBDEFN_00633	FMNJIFAA_01532	FNGOOONK_00613	ODEDACDE_01073	HJMJEEGF_02708	PEIJAEHO_00717	MMKKLKEB_00907	ELNMFMFD_00968	ANLFPAFH_02547	DLHBAKIL_00923	BFMAMKPI_00760	HJFAGKMK_00450	KBCALCLE_01633	NCAOPGFP_02440	GEGEGHLD_00518	DBJEOIEG_00612	NJHFBNIK_04367	ANDPLLLC_04667	KCEMJLHF_03907
viaA		Protein ViaA	35	35	1	294	3327				1115	1451	1441	GDJPPOFM_00073	GBCICNDP_00356	LMMBOEPA_01585	NJLFGGDK_00981	PJIIENHJ_04416	KANJEMEN_01177	IIPHGADO_00268	JHJDLENO_01256	GHDEJAFC_01522	OKOBICEN_01642	GBFNDGHB_01779	AJONFHNM_02084	ADMKIICK_03012	KINJFBAM_00540	MPHFALEL_01175	EDIMHNID_04162	DNPBDEFN_00632	FMNJIFAA_01531	FNGOOONK_00614	ODEDACDE_01072	HJMJEEGF_02707	PEIJAEHO_00716	MMKKLKEB_00908	ELNMFMFD_00967	ANLFPAFH_02548	DLHBAKIL_00922	BFMAMKPI_00759	HJFAGKMK_00451	KBCALCLE_01632	NCAOPGFP_02441	GEGEGHLD_00517	DBJEOIEG_00611	NJHFBNIK_04366	ANDPLLLC_04668	KCEMJLHF_03906
mnmG		tRNA uridine 5-carboxymethylaminomethyl modification enzyme MnmG	35	35	1	294	3331				608	1889	1852	GDJPPOFM_00077	GBCICNDP_00360	LMMBOEPA_01005	NJLFGGDK_00985	PJIIENHJ_00776	KANJEMEN_01173	IIPHGADO_00264	JHJDLENO_01252	GHDEJAFC_04567	OKOBICEN_01646	GBFNDGHB_01783	AJONFHNM_02088	ADMKIICK_03008	KINJFBAM_00536	MPHFALEL_01179	EDIMHNID_04166	DNPBDEFN_00628	FMNJIFAA_01527	FNGOOONK_00618	ODEDACDE_01068	HJMJEEGF_02703	PEIJAEHO_00712	MMKKLKEB_00912	ELNMFMFD_00963	ANLFPAFH_01608	DLHBAKIL_00918	BFMAMKPI_00755	HJFAGKMK_00455	KBCALCLE_01628	NCAOPGFP_03978	GEGEGHLD_00513	DBJEOIEG_00607	NJHFBNIK_04362	ANDPLLLC_04672	KCEMJLHF_03902
atpB		ATP synthase subunit a	35	35	1	294	3334				680	815	811	GDJPPOFM_00080	GBCICNDP_00363	LMMBOEPA_01002	NJLFGGDK_03322	PJIIENHJ_00773	KANJEMEN_01170	IIPHGADO_00261	JHJDLENO_01373	GHDEJAFC_02221	OKOBICEN_03336	GBFNDGHB_02303	AJONFHNM_02446	ADMKIICK_03005	KINJFBAM_00721	MPHFALEL_01182	EDIMHNID_04169	DNPBDEFN_00625	FMNJIFAA_01524	FNGOOONK_00621	ODEDACDE_01065	HJMJEEGF_04429	PEIJAEHO_00709	MMKKLKEB_00915	ELNMFMFD_00960	ANLFPAFH_01605	DLHBAKIL_00915	BFMAMKPI_00752	HJFAGKMK_00458	KBCALCLE_01625	NCAOPGFP_01972	GEGEGHLD_00510	DBJEOIEG_00604	NJHFBNIK_04359	ANDPLLLC_04675	KCEMJLHF_03899
atpH		ATP synthase subunit delta	35	35	1	294	3337				296	533	526	GDJPPOFM_00083	GBCICNDP_00366	LMMBOEPA_00999	NJLFGGDK_03325	PJIIENHJ_00770	KANJEMEN_03568	IIPHGADO_00258	JHJDLENO_01370	GHDEJAFC_02224	OKOBICEN_03333	GBFNDGHB_02300	AJONFHNM_02449	ADMKIICK_03002	KINJFBAM_00724	MPHFALEL_01185	EDIMHNID_04172	DNPBDEFN_00622	FMNJIFAA_01521	FNGOOONK_00624	ODEDACDE_01062	HJMJEEGF_02177	PEIJAEHO_00706	MMKKLKEB_00918	ELNMFMFD_00957	ANLFPAFH_01602	DLHBAKIL_00912	BFMAMKPI_00749	HJFAGKMK_00461	KBCALCLE_02289	NCAOPGFP_01975	GEGEGHLD_00507	DBJEOIEG_00601	NJHFBNIK_04356	ANDPLLLC_04678	KCEMJLHF_03896
glmU		Bifunctional protein GlmU	35	35	1	294	3344				1190	1370	1364	GDJPPOFM_00089	GBCICNDP_00372	LMMBOEPA_00993	NJLFGGDK_02360	PJIIENHJ_00764	KANJEMEN_02055	IIPHGADO_00252	JHJDLENO_01364	GHDEJAFC_02230	OKOBICEN_03365	GBFNDGHB_02294	AJONFHNM_02455	ADMKIICK_02996	KINJFBAM_00730	MPHFALEL_02469	EDIMHNID_04178	DNPBDEFN_00616	FMNJIFAA_03384	FNGOOONK_00630	ODEDACDE_01056	HJMJEEGF_02183	PEIJAEHO_00700	MMKKLKEB_00924	ELNMFMFD_00951	ANLFPAFH_01596	DLHBAKIL_00906	BFMAMKPI_00743	HJFAGKMK_00467	KBCALCLE_02283	NCAOPGFP_01981	GEGEGHLD_00501	DBJEOIEG_00595	NJHFBNIK_04350	ANDPLLLC_04684	KCEMJLHF_03890
spaL		putative ATP synthase SpaL	35	35	1	294	6137				668	1295	1277	GDJPPOFM_00094	GBCICNDP_01720	LMMBOEPA_00348	NJLFGGDK_02042	PJIIENHJ_00207	KANJEMEN_02105	IIPHGADO_00598	JHJDLENO_00826	GHDEJAFC_00335	OKOBICEN_01605	GBFNDGHB_00408	AJONFHNM_01644	ADMKIICK_03318	KINJFBAM_02466	MPHFALEL_01233	EDIMHNID_00125	DNPBDEFN_00085	FMNJIFAA_00270	FNGOOONK_00299	ODEDACDE_01274	HJMJEEGF_00519	PEIJAEHO_00009	MMKKLKEB_00219	ELNMFMFD_02498	ANLFPAFH_00336	DLHBAKIL_00191	BFMAMKPI_00255	HJFAGKMK_01731	KBCALCLE_00163	NCAOPGFP_00595	GEGEGHLD_00673	DBJEOIEG_00101	NJHFBNIK_00192	ANDPLLLC_00958	KCEMJLHF_02914
spaP_1		Surface presentation of antigens protein SpaP	35	35	1	294	6141				674	704	674	GDJPPOFM_00098	GBCICNDP_01716	LMMBOEPA_00352	NJLFGGDK_02336	PJIIENHJ_00203	KANJEMEN_02109	IIPHGADO_00602	JHJDLENO_00830	GHDEJAFC_00339	OKOBICEN_01601	GBFNDGHB_00412	AJONFHNM_01640	ADMKIICK_03322	KINJFBAM_02470	MPHFALEL_01237	EDIMHNID_00121	DNPBDEFN_00089	FMNJIFAA_00274	FNGOOONK_00295	ODEDACDE_01278	HJMJEEGF_00523	PEIJAEHO_00013	MMKKLKEB_00223	ELNMFMFD_02494	ANLFPAFH_00340	DLHBAKIL_00195	BFMAMKPI_00259	HJFAGKMK_01735	KBCALCLE_00159	NCAOPGFP_00591	GEGEGHLD_00677	DBJEOIEG_00105	NJHFBNIK_00188	ANDPLLLC_00962	KCEMJLHF_02910
spaS		Surface presentation of antigens protein SpaS	35	35	1	294	6144				1070	1100	1070	GDJPPOFM_00101	GBCICNDP_01713	LMMBOEPA_00355	NJLFGGDK_02339	PJIIENHJ_00200	KANJEMEN_02112	IIPHGADO_00605	JHJDLENO_00833	GHDEJAFC_00342	OKOBICEN_01598	GBFNDGHB_00415	AJONFHNM_01637	ADMKIICK_03325	KINJFBAM_02473	MPHFALEL_01240	EDIMHNID_00118	DNPBDEFN_00092	FMNJIFAA_00277	FNGOOONK_00292	ODEDACDE_01281	HJMJEEGF_00526	PEIJAEHO_00016	MMKKLKEB_00226	ELNMFMFD_02491	ANLFPAFH_00343	DLHBAKIL_00198	BFMAMKPI_00262	HJFAGKMK_01738	KBCALCLE_00156	NCAOPGFP_00588	GEGEGHLD_00680	DBJEOIEG_00108	NJHFBNIK_00185	ANDPLLLC_00965	KCEMJLHF_02907
sipC		Cell invasion protein SipC	35	35	1	294	6147				971	1229	1221	GDJPPOFM_00104	GBCICNDP_02030	LMMBOEPA_00358	NJLFGGDK_02342	PJIIENHJ_00197	KANJEMEN_02115	IIPHGADO_00608	JHJDLENO_00836	GHDEJAFC_00345	OKOBICEN_01595	GBFNDGHB_00418	AJONFHNM_01634	ADMKIICK_03328	KINJFBAM_02476	MPHFALEL_01624	EDIMHNID_00115	DNPBDEFN_00095	FMNJIFAA_00280	FNGOOONK_00289	ODEDACDE_01284	HJMJEEGF_00529	PEIJAEHO_00019	MMKKLKEB_00229	ELNMFMFD_02488	ANLFPAFH_00346	DLHBAKIL_00201	BFMAMKPI_00265	HJFAGKMK_01741	KBCALCLE_00153	NCAOPGFP_00585	GEGEGHLD_00683	DBJEOIEG_00111	NJHFBNIK_00182	ANDPLLLC_00968	KCEMJLHF_02904
hilA		Transcriptional regulator HilA	35	35	1	294	6155				731	1661	1634	GDJPPOFM_00112	GBCICNDP_02022	LMMBOEPA_00366	NJLFGGDK_01340	PJIIENHJ_00189	KANJEMEN_00281	IIPHGADO_00616	JHJDLENO_00844	GHDEJAFC_00353	OKOBICEN_03526	GBFNDGHB_00426	AJONFHNM_00488	ADMKIICK_03336	KINJFBAM_02484	MPHFALEL_01616	EDIMHNID_00107	DNPBDEFN_00103	FMNJIFAA_00288	FNGOOONK_00281	ODEDACDE_01292	HJMJEEGF_00537	PEIJAEHO_00027	MMKKLKEB_00237	ELNMFMFD_02480	ANLFPAFH_00354	DLHBAKIL_00209	BFMAMKPI_00273	HJFAGKMK_02700	KBCALCLE_00145	NCAOPGFP_00577	GEGEGHLD_00691	DBJEOIEG_00119	NJHFBNIK_00174	ANDPLLLC_00976	KCEMJLHF_02896
prgH		Protein PrgH	35	35	1	294	6157				956	1235	1227	GDJPPOFM_00114	GBCICNDP_02020	LMMBOEPA_03229	NJLFGGDK_01342	PJIIENHJ_00187	KANJEMEN_00279	IIPHGADO_00618	JHJDLENO_03547	GHDEJAFC_00355	OKOBICEN_02904	GBFNDGHB_00428	AJONFHNM_00490	ADMKIICK_03338	KINJFBAM_03412	MPHFALEL_01614	EDIMHNID_00105	DNPBDEFN_00105	FMNJIFAA_00290	FNGOOONK_00279	ODEDACDE_01294	HJMJEEGF_00539	PEIJAEHO_00029	MMKKLKEB_00239	ELNMFMFD_00766	ANLFPAFH_00356	DLHBAKIL_00211	BFMAMKPI_00275	HJFAGKMK_02698	KBCALCLE_00143	NCAOPGFP_00575	GEGEGHLD_00693	DBJEOIEG_00121	NJHFBNIK_00172	ANDPLLLC_00978	KCEMJLHF_02894
glmM_1		Phosphoglucosamine mutase	35	35	1	294	4596				476	1337	1312	GDJPPOFM_00124	GBCICNDP_02724	LMMBOEPA_02877	NJLFGGDK_02036	PJIIENHJ_02091	KANJEMEN_02773	IIPHGADO_03420	JHJDLENO_01770	GHDEJAFC_02337	OKOBICEN_03802	GBFNDGHB_02097	AJONFHNM_04261	ADMKIICK_01287	KINJFBAM_03176	MPHFALEL_03305	EDIMHNID_00525	DNPBDEFN_02448	FMNJIFAA_02778	FNGOOONK_03878	ODEDACDE_02642	HJMJEEGF_03885	PEIJAEHO_02777	MMKKLKEB_02809	ELNMFMFD_03816	ANLFPAFH_02577	DLHBAKIL_02391	BFMAMKPI_03702	HJFAGKMK_02592	KBCALCLE_02923	NCAOPGFP_02447	GEGEGHLD_03095	DBJEOIEG_03861	NJHFBNIK_00592	ANDPLLLC_00553	KCEMJLHF_03317
yhbY		RNA-binding protein YhbY	35	35	1	294	4603				293	332	330	GDJPPOFM_00128	GBCICNDP_02728	LMMBOEPA_02881	NJLFGGDK_02032	PJIIENHJ_02095	KANJEMEN_04119	IIPHGADO_03391	JHJDLENO_01766	GHDEJAFC_02341	OKOBICEN_03357	GBFNDGHB_02101	AJONFHNM_02783	ADMKIICK_01283	KINJFBAM_03172	MPHFALEL_03630	EDIMHNID_00529	DNPBDEFN_02452	FMNJIFAA_02782	FNGOOONK_03577	ODEDACDE_02646	HJMJEEGF_03427	PEIJAEHO_02773	MMKKLKEB_02805	ELNMFMFD_02763	ANLFPAFH_02581	DLHBAKIL_02387	BFMAMKPI_03690	HJFAGKMK_02588	KBCALCLE_02919	NCAOPGFP_02451	GEGEGHLD_03091	DBJEOIEG_00518	NJHFBNIK_00596	ANDPLLLC_00548	KCEMJLHF_03321
dacB		D-alanyl-D-alanine carboxypeptidase DacB	35	35	1	294	4731				326	1433	1401	GDJPPOFM_00131	GBCICNDP_02731	LMMBOEPA_02884	NJLFGGDK_02029	PJIIENHJ_02098	KANJEMEN_03920	IIPHGADO_03388	JHJDLENO_01763	GHDEJAFC_02344	OKOBICEN_03360	GBFNDGHB_02104	AJONFHNM_02786	ADMKIICK_01280	KINJFBAM_03169	MPHFALEL_03627	EDIMHNID_00532	DNPBDEFN_02455	FMNJIFAA_02785	FNGOOONK_03574	ODEDACDE_02649	HJMJEEGF_03430	PEIJAEHO_02770	MMKKLKEB_02802	ELNMFMFD_02766	ANLFPAFH_02584	DLHBAKIL_02384	BFMAMKPI_03693	HJFAGKMK_02585	KBCALCLE_02916	NCAOPGFP_02454	GEGEGHLD_03088	DBJEOIEG_00521	NJHFBNIK_00599	ANDPLLLC_00545	KCEMJLHF_03324
obg		GTPase Obg	35	35	1	294	4730				542	1172	1154	GDJPPOFM_00132	GBCICNDP_04225	LMMBOEPA_04160	NJLFGGDK_02804	PJIIENHJ_04094	KANJEMEN_03919	IIPHGADO_03387	JHJDLENO_01762	GHDEJAFC_02345	OKOBICEN_03361	GBFNDGHB_02105	AJONFHNM_02787	ADMKIICK_04263	KINJFBAM_03168	MPHFALEL_03626	EDIMHNID_00533	DNPBDEFN_02456	FMNJIFAA_03292	FNGOOONK_04221	ODEDACDE_04416	HJMJEEGF_03431	PEIJAEHO_03633	MMKKLKEB_04380	ELNMFMFD_02767	ANLFPAFH_04173	DLHBAKIL_02336	BFMAMKPI_04264	HJFAGKMK_04180	KBCALCLE_03657	NCAOPGFP_03804	GEGEGHLD_04474	DBJEOIEG_00522	NJHFBNIK_00600	ANDPLLLC_00544	KCEMJLHF_03325
rplU		50S ribosomal protein L21	35	35	1	294	4726				194	311	307	GDJPPOFM_00135	GBCICNDP_04222	LMMBOEPA_04157	NJLFGGDK_02807	PJIIENHJ_04091	KANJEMEN_03916	IIPHGADO_03384	JHJDLENO_01759	GHDEJAFC_03106	OKOBICEN_03364	GBFNDGHB_02108	AJONFHNM_02790	ADMKIICK_04260	KINJFBAM_03165	MPHFALEL_03169	EDIMHNID_00536	DNPBDEFN_02459	FMNJIFAA_03289	FNGOOONK_04224	ODEDACDE_04419	HJMJEEGF_03434	PEIJAEHO_03630	MMKKLKEB_04542	ELNMFMFD_02770	ANLFPAFH_04176	DLHBAKIL_02339	BFMAMKPI_04267	HJFAGKMK_04183	KBCALCLE_03654	NCAOPGFP_03807	GEGEGHLD_04477	DBJEOIEG_00525	NJHFBNIK_00603	ANDPLLLC_00540	KCEMJLHF_03329
ilvC		Ketol-acid reductoisomerase (NADP( ))	35	35	1	294	3301				845	1475	1457	GDJPPOFM_00159	GBCICNDP_00726	LMMBOEPA_00973	NJLFGGDK_02290	PJIIENHJ_00618	KANJEMEN_04131	IIPHGADO_00655	JHJDLENO_00671	GHDEJAFC_02272	OKOBICEN_01571	GBFNDGHB_04671	AJONFHNM_02891	ADMKIICK_03069	KINJFBAM_04246	MPHFALEL_01223	EDIMHNID_03346	DNPBDEFN_01004	FMNJIFAA_00911	FNGOOONK_01293	ODEDACDE_01013	HJMJEEGF_00406	PEIJAEHO_00777	MMKKLKEB_01114	ELNMFMFD_01024	ANLFPAFH_02535	DLHBAKIL_01786	BFMAMKPI_00204	HJFAGKMK_00495	KBCALCLE_01182	NCAOPGFP_00849	GEGEGHLD_00540	DBJEOIEG_01237	NJHFBNIK_04213	ANDPLLLC_04640	KCEMJLHF_03934
wzzE		ECA polysaccharide chain length modulation protein	35	35	1	294	3291				260	1046	1023	GDJPPOFM_00168	GBCICNDP_00734	LMMBOEPA_00981	NJLFGGDK_01365	PJIIENHJ_00610	KANJEMEN_02953	IIPHGADO_00663	JHJDLENO_00663	GHDEJAFC_03555	OKOBICEN_01563	GBFNDGHB_01903	AJONFHNM_03694	ADMKIICK_03077	KINJFBAM_04254	MPHFALEL_01215	EDIMHNID_03354	DNPBDEFN_01012	FMNJIFAA_00919	FNGOOONK_01285	ODEDACDE_01021	HJMJEEGF_00398	PEIJAEHO_00785	MMKKLKEB_01122	ELNMFMFD_01032	ANLFPAFH_01835	DLHBAKIL_03412	BFMAMKPI_00212	HJFAGKMK_00487	KBCALCLE_01190	NCAOPGFP_00857	GEGEGHLD_00548	DBJEOIEG_01229	NJHFBNIK_04205	ANDPLLLC_04632	KCEMJLHF_03942
wecC		UDP-N-acetyl-D-mannosamine dehydrogenase	35	35	1	294	3289				809	1262	1236	GDJPPOFM_00170	GBCICNDP_00736	LMMBOEPA_00983	NJLFGGDK_01367	PJIIENHJ_00608	KANJEMEN_02955	IIPHGADO_00665	JHJDLENO_00661	GHDEJAFC_02759	OKOBICEN_01561	GBFNDGHB_01901	AJONFHNM_03692	ADMKIICK_03079	KINJFBAM_04256	MPHFALEL_01213	EDIMHNID_03356	DNPBDEFN_01014	FMNJIFAA_00921	FNGOOONK_01283	ODEDACDE_01023	HJMJEEGF_00396	PEIJAEHO_00787	MMKKLKEB_01124	ELNMFMFD_01034	ANLFPAFH_01837	DLHBAKIL_03410	BFMAMKPI_00214	HJFAGKMK_00485	KBCALCLE_01192	NCAOPGFP_00859	GEGEGHLD_00550	DBJEOIEG_03239	NJHFBNIK_04203	ANDPLLLC_04630	KCEMJLHF_03944
group_1761		hypothetical protein	35	35	1	294	3950				1175	1280	1277	GDJPPOFM_00172	GBCICNDP_00619	LMMBOEPA_01084	NJLFGGDK_01261	PJIIENHJ_03100	KANJEMEN_03134	IIPHGADO_00409	JHJDLENO_00191	GHDEJAFC_01681	OKOBICEN_00375	GBFNDGHB_02210	AJONFHNM_02261	ADMKIICK_00191	KINJFBAM_01935	MPHFALEL_01468	EDIMHNID_02442	DNPBDEFN_02377	FMNJIFAA_01409	FNGOOONK_02079	ODEDACDE_00225	HJMJEEGF_01542	PEIJAEHO_03879	MMKKLKEB_02826	ELNMFMFD_01234	ANLFPAFH_01758	DLHBAKIL_01286	BFMAMKPI_00692	HJFAGKMK_01688	KBCALCLE_00282	NCAOPGFP_00682	GEGEGHLD_00245	DBJEOIEG_02042	NJHFBNIK_02379	ANDPLLLC_01674	KCEMJLHF_01359
rmlA		Glucose-1-phosphate thymidylyltransferase	35	35	1	294	3956				512	878	867	GDJPPOFM_00178	GBCICNDP_03976	LMMBOEPA_01078	NJLFGGDK_01255	PJIIENHJ_00953	KANJEMEN_02968	IIPHGADO_00403	JHJDLENO_00185	GHDEJAFC_01687	OKOBICEN_00381	GBFNDGHB_02204	AJONFHNM_02255	ADMKIICK_00197	KINJFBAM_01941	MPHFALEL_02355	EDIMHNID_02448	DNPBDEFN_02371	FMNJIFAA_01403	FNGOOONK_02085	ODEDACDE_00231	HJMJEEGF_01536	PEIJAEHO_02706	MMKKLKEB_02820	ELNMFMFD_03536	ANLFPAFH_01752	DLHBAKIL_01292	BFMAMKPI_00698	HJFAGKMK_01682	KBCALCLE_00288	NCAOPGFP_00676	GEGEGHLD_00251	DBJEOIEG_02048	NJHFBNIK_02373	ANDPLLLC_01680	KCEMJLHF_01353
rfbM		Mannose-1-phosphate guanylyltransferase RfbM	35	35	1	294	3972				509	1439	1412	GDJPPOFM_00189	GBCICNDP_02043	LMMBOEPA_01573	NJLFGGDK_02379	PJIIENHJ_00942	KANJEMEN_01503	IIPHGADO_00392	JHJDLENO_04165	GHDEJAFC_03397	OKOBICEN_02495	GBFNDGHB_03714	AJONFHNM_03895	ADMKIICK_03554	KINJFBAM_02878	MPHFALEL_02574	EDIMHNID_04713	DNPBDEFN_03548	FMNJIFAA_02253	FNGOOONK_02327	ODEDACDE_04047	HJMJEEGF_03540	PEIJAEHO_04019	MMKKLKEB_03195	ELNMFMFD_02787	ANLFPAFH_02661	DLHBAKIL_02061	BFMAMKPI_04114	HJFAGKMK_03295	KBCALCLE_03719	NCAOPGFP_04026	GEGEGHLD_02520	DBJEOIEG_02380	NJHFBNIK_02362	ANDPLLLC_01692	KCEMJLHF_01342
rhmR_1		putative HTH-type transcriptional regulator RhmR	35	35	1	294	5940				386	755	744	GDJPPOFM_00194	GBCICNDP_00852	LMMBOEPA_01273	NJLFGGDK_00890	PJIIENHJ_00541	KANJEMEN_01266	IIPHGADO_01195	JHJDLENO_01231	GHDEJAFC_00611	OKOBICEN_00631	GBFNDGHB_04131	AJONFHNM_00392	ADMKIICK_03679	KINJFBAM_01268	MPHFALEL_00445	EDIMHNID_02251	DNPBDEFN_00290	FMNJIFAA_00424	FNGOOONK_01235	ODEDACDE_00315	HJMJEEGF_00874	PEIJAEHO_00961	MMKKLKEB_02114	ELNMFMFD_00685	ANLFPAFH_00751	DLHBAKIL_00937	BFMAMKPI_00641	HJFAGKMK_00852	KBCALCLE_00915	NCAOPGFP_00373	GEGEGHLD_00489	DBJEOIEG_01908	NJHFBNIK_03233	ANDPLLLC_00310	KCEMJLHF_03557
glgA		Glycogen synthase	35	35	1	294	5938				932	1433	1418	GDJPPOFM_00196	GBCICNDP_00854	LMMBOEPA_01275	NJLFGGDK_00892	PJIIENHJ_00543	KANJEMEN_01264	IIPHGADO_01193	JHJDLENO_01229	GHDEJAFC_00613	OKOBICEN_00633	GBFNDGHB_04129	AJONFHNM_00390	ADMKIICK_03681	KINJFBAM_01266	MPHFALEL_00443	EDIMHNID_02249	DNPBDEFN_00288	FMNJIFAA_00422	FNGOOONK_02203	ODEDACDE_00313	HJMJEEGF_00876	PEIJAEHO_00959	MMKKLKEB_02112	ELNMFMFD_00687	ANLFPAFH_00749	DLHBAKIL_00939	BFMAMKPI_00643	HJFAGKMK_00850	KBCALCLE_00917	NCAOPGFP_00375	GEGEGHLD_00491	DBJEOIEG_01910	NJHFBNIK_03235	ANDPLLLC_00308	KCEMJLHF_03559
glgB		1,4-alpha-glucan branching enzyme GlgB	35	35	1	294	5935				1007	2186	2118	GDJPPOFM_00199	GBCICNDP_00857	LMMBOEPA_01278	NJLFGGDK_00895	PJIIENHJ_00546	KANJEMEN_01261	IIPHGADO_01190	JHJDLENO_01226	GHDEJAFC_00616	OKOBICEN_00636	GBFNDGHB_02901	AJONFHNM_00387	ADMKIICK_03684	KINJFBAM_01263	MPHFALEL_00440	EDIMHNID_02246	DNPBDEFN_00285	FMNJIFAA_00419	FNGOOONK_02200	ODEDACDE_00310	HJMJEEGF_00879	PEIJAEHO_00956	MMKKLKEB_02109	ELNMFMFD_00690	ANLFPAFH_00746	DLHBAKIL_00942	BFMAMKPI_00646	HJFAGKMK_00847	KBCALCLE_00920	NCAOPGFP_00378	GEGEGHLD_00494	DBJEOIEG_03359	NJHFBNIK_03238	ANDPLLLC_00305	KCEMJLHF_03562
zntA		Zinc/cadmium/lead-transporting P-type ATPase	35	35	1	294	5887				1010	2198	2033	GDJPPOFM_02627	GBCICNDP_03459	LMMBOEPA_04280	NJLFGGDK_04255	PJIIENHJ_04378	KANJEMEN_04314	IIPHGADO_02756	JHJDLENO_03024	GHDEJAFC_04170	OKOBICEN_03136	GBFNDGHB_03054	AJONFHNM_03790	ADMKIICK_03721	KINJFBAM_01742	MPHFALEL_03348	EDIMHNID_02209	DNPBDEFN_03276	FMNJIFAA_04263	FNGOOONK_03179	ODEDACDE_03243	HJMJEEGF_03151	PEIJAEHO_03070	MMKKLKEB_03467	ELNMFMFD_03670	ANLFPAFH_03254	DLHBAKIL_03011	BFMAMKPI_03766	HJFAGKMK_04264	KBCALCLE_03326	NCAOPGFP_04291	GEGEGHLD_03311	DBJEOIEG_03209	NJHFBNIK_03275	ANDPLLLC_00268	KCEMJLHF_03599
cysD		Sulfate adenylyltransferase subunit 2	35	35	1	294	6091				815	908	905	GDJPPOFM_00207	GBCICNDP_01170	LMMBOEPA_03893	NJLFGGDK_01249	PJIIENHJ_02524	KANJEMEN_01842	IIPHGADO_02583	JHJDLENO_02792	GHDEJAFC_04100	OKOBICEN_04160	GBFNDGHB_04240	AJONFHNM_04355	ADMKIICK_03278	KINJFBAM_02426	MPHFALEL_04120	EDIMHNID_00165	DNPBDEFN_01778	FMNJIFAA_04106	FNGOOONK_00894	ODEDACDE_01186	HJMJEEGF_01136	PEIJAEHO_04092	MMKKLKEB_01193	ELNMFMFD_00837	ANLFPAFH_04039	DLHBAKIL_04016	BFMAMKPI_01396	HJFAGKMK_03008	KBCALCLE_01317	NCAOPGFP_00777	GEGEGHLD_02207	DBJEOIEG_03765	NJHFBNIK_00232	ANDPLLLC_00919	KCEMJLHF_02954
ispF		2-C-methyl-D-erythritol 2,4-cyclodiphosphate synthase	35	35	1	294	6098				413	479	477	GDJPPOFM_00213	GBCICNDP_01176	LMMBOEPA_01128	NJLFGGDK_01243	PJIIENHJ_02530	KANJEMEN_01836	IIPHGADO_02589	JHJDLENO_02786	GHDEJAFC_02164	OKOBICEN_03993	GBFNDGHB_01429	AJONFHNM_01976	ADMKIICK_03284	KINJFBAM_02432	MPHFALEL_00889	EDIMHNID_00159	DNPBDEFN_01772	FMNJIFAA_01861	FNGOOONK_00900	ODEDACDE_01180	HJMJEEGF_01142	PEIJAEHO_02607	MMKKLKEB_01199	ELNMFMFD_00843	ANLFPAFH_01631	DLHBAKIL_03078	BFMAMKPI_01402	HJFAGKMK_03014	KBCALCLE_01323	NCAOPGFP_00783	GEGEGHLD_02213	DBJEOIEG_03759	NJHFBNIK_00226	ANDPLLLC_00925	KCEMJLHF_02948
truD		tRNA pseudouridine synthase D	35	35	1	294	6099				758	1049	1040	GDJPPOFM_00214	GBCICNDP_01177	LMMBOEPA_01127	NJLFGGDK_01242	PJIIENHJ_02531	KANJEMEN_01835	IIPHGADO_02590	JHJDLENO_02785	GHDEJAFC_02165	OKOBICEN_03994	GBFNDGHB_01430	AJONFHNM_01977	ADMKIICK_03285	KINJFBAM_02433	MPHFALEL_00888	EDIMHNID_00158	DNPBDEFN_01771	FMNJIFAA_01860	FNGOOONK_00901	ODEDACDE_01179	HJMJEEGF_01143	PEIJAEHO_02606	MMKKLKEB_01200	ELNMFMFD_00844	ANLFPAFH_01630	DLHBAKIL_03079	BFMAMKPI_01403	HJFAGKMK_03015	KBCALCLE_01324	NCAOPGFP_00784	GEGEGHLD_02214	DBJEOIEG_01489	NJHFBNIK_00225	ANDPLLLC_00926	KCEMJLHF_02947
pcm		Protein-L-isoaspartate O-methyltransferase	35	35	1	294	6102				152	626	612	GDJPPOFM_00216	GBCICNDP_01179	LMMBOEPA_01125	NJLFGGDK_01240	PJIIENHJ_02533	KANJEMEN_01833	IIPHGADO_02592	JHJDLENO_02783	GHDEJAFC_02167	OKOBICEN_01921	GBFNDGHB_01432	AJONFHNM_01979	ADMKIICK_03287	KINJFBAM_02435	MPHFALEL_00886	EDIMHNID_00156	DNPBDEFN_01769	FMNJIFAA_01858	FNGOOONK_00903	ODEDACDE_01177	HJMJEEGF_01145	PEIJAEHO_02604	MMKKLKEB_01202	ELNMFMFD_00846	ANLFPAFH_01628	DLHBAKIL_03081	BFMAMKPI_01405	HJFAGKMK_03017	KBCALCLE_01326	NCAOPGFP_00786	GEGEGHLD_02216	DBJEOIEG_01487	NJHFBNIK_00223	ANDPLLLC_00928	KCEMJLHF_02945
nlpD_1		Murein hydrolase activator NlpD	35	35	1	294	6104				848	1133	1124	GDJPPOFM_00217	GBCICNDP_01180	LMMBOEPA_01124	NJLFGGDK_01239	PJIIENHJ_02534	KANJEMEN_01832	IIPHGADO_02593	JHJDLENO_01846	GHDEJAFC_02168	OKOBICEN_01920	GBFNDGHB_01433	AJONFHNM_01980	ADMKIICK_03288	KINJFBAM_02436	MPHFALEL_00885	EDIMHNID_00155	DNPBDEFN_01768	FMNJIFAA_01857	FNGOOONK_00904	ODEDACDE_01176	HJMJEEGF_01146	PEIJAEHO_02603	MMKKLKEB_01203	ELNMFMFD_00847	ANLFPAFH_01627	DLHBAKIL_03082	BFMAMKPI_01406	HJFAGKMK_03018	KBCALCLE_01327	NCAOPGFP_00787	GEGEGHLD_02217	DBJEOIEG_01486	NJHFBNIK_00222	ANDPLLLC_00929	KCEMJLHF_02944
ltnD		L-threonate dehydrogenase	35	35	1	294	6111				734	923	917	GDJPPOFM_00224	GBCICNDP_01187	LMMBOEPA_01117	NJLFGGDK_01232	PJIIENHJ_02750	KANJEMEN_01993	IIPHGADO_03671	JHJDLENO_01839	GHDEJAFC_02175	OKOBICEN_01913	GBFNDGHB_01440	AJONFHNM_01987	ADMKIICK_03295	KINJFBAM_02443	MPHFALEL_00878	EDIMHNID_00148	DNPBDEFN_01761	FMNJIFAA_01850	FNGOOONK_00911	ODEDACDE_01169	HJMJEEGF_01153	PEIJAEHO_02596	MMKKLKEB_01210	ELNMFMFD_00854	ANLFPAFH_01620	DLHBAKIL_02032	BFMAMKPI_01414	HJFAGKMK_01850	KBCALCLE_01334	NCAOPGFP_00794	GEGEGHLD_02224	DBJEOIEG_01479	NJHFBNIK_00215	ANDPLLLC_00936	KCEMJLHF_02937
phoP		Virulence transcriptional regulatory protein PhoP	35	35	1	294	5335				338	674	664	GDJPPOFM_00231	GBCICNDP_02281	LMMBOEPA_01013	NJLFGGDK_03222	PJIIENHJ_00426	KANJEMEN_00355	IIPHGADO_00858	JHJDLENO_02676	GHDEJAFC_02750	OKOBICEN_02607	GBFNDGHB_00034	AJONFHNM_00854	ADMKIICK_02149	KINJFBAM_01204	MPHFALEL_00461	EDIMHNID_03006	DNPBDEFN_00742	FMNJIFAA_01260	FNGOOONK_01156	ODEDACDE_00922	HJMJEEGF_01468	PEIJAEHO_01079	MMKKLKEB_02694	ELNMFMFD_01336	ANLFPAFH_01089	DLHBAKIL_03306	BFMAMKPI_01072	HJFAGKMK_01028	KBCALCLE_01044	NCAOPGFP_00961	GEGEGHLD_01061	DBJEOIEG_01422	NJHFBNIK_02695	ANDPLLLC_01966	KCEMJLHF_00498
roxA		50S ribosomal protein L16 3-hydroxylase	35	35	1	294	5337				833	1121	1112	GDJPPOFM_00233	GBCICNDP_02279	LMMBOEPA_01015	NJLFGGDK_03220	PJIIENHJ_00424	KANJEMEN_00357	IIPHGADO_00856	JHJDLENO_02674	GHDEJAFC_01386	OKOBICEN_02609	GBFNDGHB_00036	AJONFHNM_00852	ADMKIICK_02151	KINJFBAM_01202	MPHFALEL_00463	EDIMHNID_03004	DNPBDEFN_00740	FMNJIFAA_01262	FNGOOONK_01154	ODEDACDE_00924	HJMJEEGF_01470	PEIJAEHO_01081	MMKKLKEB_02696	ELNMFMFD_01338	ANLFPAFH_01091	DLHBAKIL_04365	BFMAMKPI_01074	HJFAGKMK_01030	KBCALCLE_01046	NCAOPGFP_00959	GEGEGHLD_01063	DBJEOIEG_01420	NJHFBNIK_02693	ANDPLLLC_01964	KCEMJLHF_00496
potB		Spermidine/putrescine transport system permease protein PotB	35	35	1	294	5342				653	863	857	GDJPPOFM_00237	GBCICNDP_02275	LMMBOEPA_01019	NJLFGGDK_03382	PJIIENHJ_00420	KANJEMEN_00361	IIPHGADO_00852	JHJDLENO_01873	GHDEJAFC_01382	OKOBICEN_01924	GBFNDGHB_00040	AJONFHNM_00848	ADMKIICK_02155	KINJFBAM_01198	MPHFALEL_00467	EDIMHNID_03000	DNPBDEFN_00736	FMNJIFAA_01266	FNGOOONK_01150	ODEDACDE_00928	HJMJEEGF_03455	PEIJAEHO_01085	MMKKLKEB_02701	ELNMFMFD_01342	ANLFPAFH_01095	DLHBAKIL_03294	BFMAMKPI_01078	HJFAGKMK_01034	KBCALCLE_01050	NCAOPGFP_00955	GEGEGHLD_01067	DBJEOIEG_02171	NJHFBNIK_02689	ANDPLLLC_01960	KCEMJLHF_00492
sifA		Secreted effector protein SifA	35	35	1	294	5343				581	1010	997	GDJPPOFM_00238	GBCICNDP_02274	LMMBOEPA_01020	NJLFGGDK_03383	PJIIENHJ_00419	KANJEMEN_00362	IIPHGADO_00851	JHJDLENO_01872	GHDEJAFC_01381	OKOBICEN_01925	GBFNDGHB_00041	AJONFHNM_00847	ADMKIICK_02156	KINJFBAM_01197	MPHFALEL_00468	EDIMHNID_02999	DNPBDEFN_00735	FMNJIFAA_01267	FNGOOONK_01149	ODEDACDE_00929	HJMJEEGF_03456	PEIJAEHO_01086	MMKKLKEB_02995	ELNMFMFD_01343	ANLFPAFH_01096	DLHBAKIL_03293	BFMAMKPI_01079	HJFAGKMK_01035	KBCALCLE_01051	NCAOPGFP_00954	GEGEGHLD_01068	DBJEOIEG_02172	NJHFBNIK_02688	ANDPLLLC_01959	KCEMJLHF_00491
cobB		NAD-dependent protein deacylase	35	35	1	294	5346				386	821	808	GDJPPOFM_00241	GBCICNDP_02271	LMMBOEPA_01023	NJLFGGDK_03386	PJIIENHJ_00416	KANJEMEN_00365	IIPHGADO_00848	JHJDLENO_01869	GHDEJAFC_01378	OKOBICEN_01928	GBFNDGHB_00044	AJONFHNM_00844	ADMKIICK_02159	KINJFBAM_01194	MPHFALEL_00471	EDIMHNID_02996	DNPBDEFN_00732	FMNJIFAA_01270	FNGOOONK_01146	ODEDACDE_00932	HJMJEEGF_03459	PEIJAEHO_01089	MMKKLKEB_02992	ELNMFMFD_01346	ANLFPAFH_01099	DLHBAKIL_03290	BFMAMKPI_01082	HJFAGKMK_01038	KBCALCLE_01054	NCAOPGFP_00951	GEGEGHLD_01071	DBJEOIEG_02175	NJHFBNIK_02685	ANDPLLLC_01956	KCEMJLHF_00488
lolC		Lipoprotein-releasing system transmembrane protein LolC	35	35	1	294	5354				806	1199	1187	GDJPPOFM_00245	GBCICNDP_03518	LMMBOEPA_03948	NJLFGGDK_02458	PJIIENHJ_00412	KANJEMEN_00369	IIPHGADO_00844	JHJDLENO_01865	GHDEJAFC_01374	OKOBICEN_01932	GBFNDGHB_00048	AJONFHNM_00840	ADMKIICK_02163	KINJFBAM_01190	MPHFALEL_00475	EDIMHNID_02992	DNPBDEFN_00728	FMNJIFAA_01274	FNGOOONK_01142	ODEDACDE_00936	HJMJEEGF_03515	PEIJAEHO_01093	MMKKLKEB_02988	ELNMFMFD_01350	ANLFPAFH_01103	DLHBAKIL_03275	BFMAMKPI_01086	HJFAGKMK_01042	KBCALCLE_01058	NCAOPGFP_00947	GEGEGHLD_01075	DBJEOIEG_02179	NJHFBNIK_02681	ANDPLLLC_01952	KCEMJLHF_00484
baeS		Signal transduction histidine-protein kinase BaeS	35	35	1	294	1523				1112	1403	1394	GDJPPOFM_00248	GBCICNDP_02533	LMMBOEPA_03343	NJLFGGDK_01491	PJIIENHJ_00390	KANJEMEN_03875	IIPHGADO_03630	JHJDLENO_00580	GHDEJAFC_01454	OKOBICEN_01883	GBFNDGHB_00667	AJONFHNM_02367	ADMKIICK_00161	KINJFBAM_01905	MPHFALEL_02199	EDIMHNID_02412	DNPBDEFN_03091	FMNJIFAA_02809	FNGOOONK_00836	ODEDACDE_01771	HJMJEEGF_02353	PEIJAEHO_00849	MMKKLKEB_01155	ELNMFMFD_02270	ANLFPAFH_01240	DLHBAKIL_01277	BFMAMKPI_02235	HJFAGKMK_02402	KBCALCLE_02418	NCAOPGFP_02961	GEGEGHLD_01829	DBJEOIEG_03496	NJHFBNIK_02409	ANDPLLLC_01642	KCEMJLHF_01389
group_1787		hypothetical protein	35	35	1	294	1527				440	716	708	GDJPPOFM_00251	GBCICNDP_03927	LMMBOEPA_04333	NJLFGGDK_01488	PJIIENHJ_00393	KANJEMEN_04559	IIPHGADO_04625	JHJDLENO_00577	GHDEJAFC_01451	OKOBICEN_01880	GBFNDGHB_00670	AJONFHNM_02370	ADMKIICK_00158	KINJFBAM_01902	MPHFALEL_02520	EDIMHNID_02409	DNPBDEFN_04208	FMNJIFAA_02812	FNGOOONK_00833	ODEDACDE_01768	HJMJEEGF_02356	PEIJAEHO_00852	MMKKLKEB_01152	ELNMFMFD_02267	ANLFPAFH_01243	DLHBAKIL_01274	BFMAMKPI_02232	HJFAGKMK_02399	KBCALCLE_02415	NCAOPGFP_03523	GEGEGHLD_01832	DBJEOIEG_03499	NJHFBNIK_02412	ANDPLLLC_01638	KCEMJLHF_01392
rlhA_2		23S rRNA 5-hydroxycytidine synthase	35	35	1	294	1531				1361	1391	1361	GDJPPOFM_00253	GBCICNDP_03925	LMMBOEPA_02898	NJLFGGDK_01486	PJIIENHJ_00395	KANJEMEN_01526	IIPHGADO_02164	JHJDLENO_00575	GHDEJAFC_01449	OKOBICEN_01878	GBFNDGHB_00672	AJONFHNM_02372	ADMKIICK_00156	KINJFBAM_01900	MPHFALEL_02518	EDIMHNID_02407	DNPBDEFN_04447	FMNJIFAA_02477	FNGOOONK_00831	ODEDACDE_01766	HJMJEEGF_04408	PEIJAEHO_00854	MMKKLKEB_01150	ELNMFMFD_02265	ANLFPAFH_01245	DLHBAKIL_01272	BFMAMKPI_02230	HJFAGKMK_03739	KBCALCLE_02413	NCAOPGFP_03521	GEGEGHLD_01834	DBJEOIEG_04160	NJHFBNIK_02414	ANDPLLLC_01636	KCEMJLHF_01394
draG		ADP-ribosyl-[dinitrogen reductase] glycohydrolase	35	35	1	294	1555				620	1004	993	GDJPPOFM_00260	GBCICNDP_03673	LMMBOEPA_03924	NJLFGGDK_02128	PJIIENHJ_00402	KANJEMEN_01533	IIPHGADO_02171	JHJDLENO_00568	GHDEJAFC_02248	OKOBICEN_03640	GBFNDGHB_00679	AJONFHNM_03096	ADMKIICK_00149	KINJFBAM_01893	MPHFALEL_02672	EDIMHNID_02400	DNPBDEFN_04015	FMNJIFAA_02470	FNGOOONK_00824	ODEDACDE_00835	HJMJEEGF_02745	PEIJAEHO_00861	MMKKLKEB_01143	ELNMFMFD_03172	ANLFPAFH_01252	DLHBAKIL_01265	BFMAMKPI_03332	HJFAGKMK_03324	KBCALCLE_02873	NCAOPGFP_02704	GEGEGHLD_01006	DBJEOIEG_02962	NJHFBNIK_02421	ANDPLLLC_01630	KCEMJLHF_01401
frlR		putative fructoselysine utilization operon transcriptional repressor	35	35	1	294	1557				428	746	736	GDJPPOFM_00262	GBCICNDP_03671	LMMBOEPA_03922	NJLFGGDK_02126	PJIIENHJ_00404	KANJEMEN_01535	IIPHGADO_02173	JHJDLENO_00566	GHDEJAFC_02250	OKOBICEN_03642	GBFNDGHB_00681	AJONFHNM_03098	ADMKIICK_00147	KINJFBAM_01891	MPHFALEL_02670	EDIMHNID_02398	DNPBDEFN_04033	FMNJIFAA_02468	FNGOOONK_00822	ODEDACDE_00833	HJMJEEGF_02747	PEIJAEHO_00863	MMKKLKEB_01141	ELNMFMFD_03170	ANLFPAFH_01254	DLHBAKIL_01263	BFMAMKPI_03334	HJFAGKMK_03322	KBCALCLE_02875	NCAOPGFP_02702	GEGEGHLD_01004	DBJEOIEG_02960	NJHFBNIK_02423	ANDPLLLC_01628	KCEMJLHF_01403
bfr		Bacterioferritin	35	35	1	294	815				386	476	473	GDJPPOFM_00269	GBCICNDP_00929	LMMBOEPA_04598	NJLFGGDK_00407	PJIIENHJ_04577	KANJEMEN_04116	IIPHGADO_04709	JHJDLENO_00628	GHDEJAFC_04631	OKOBICEN_01045	GBFNDGHB_01304	AJONFHNM_01192	ADMKIICK_04308	KINJFBAM_01583	MPHFALEL_01134	EDIMHNID_03953	DNPBDEFN_02690	FMNJIFAA_04411	FNGOOONK_01237	ODEDACDE_02151	HJMJEEGF_02099	PEIJAEHO_01216	MMKKLKEB_01622	ELNMFMFD_04771	ANLFPAFH_01190	DLHBAKIL_04411	BFMAMKPI_01263	HJFAGKMK_01967	KBCALCLE_01175	NCAOPGFP_01230	GEGEGHLD_01281	DBJEOIEG_01323	NJHFBNIK_04666	ANDPLLLC_00399	KCEMJLHF_03470
rplC		50S ribosomal protein L3	35	35	1	294	812				149	629	615	GDJPPOFM_00272	GBCICNDP_00932	LMMBOEPA_00732	NJLFGGDK_00404	PJIIENHJ_03008	KANJEMEN_04113	IIPHGADO_01021	JHJDLENO_00625	GHDEJAFC_01280	OKOBICEN_01042	GBFNDGHB_01307	AJONFHNM_01189	ADMKIICK_04305	KINJFBAM_01586	MPHFALEL_01131	EDIMHNID_03950	DNPBDEFN_02693	FMNJIFAA_01643	FNGOOONK_01240	ODEDACDE_02154	HJMJEEGF_02102	PEIJAEHO_01213	MMKKLKEB_01619	ELNMFMFD_01840	ANLFPAFH_01193	DLHBAKIL_01024	BFMAMKPI_01260	HJFAGKMK_01964	KBCALCLE_01172	NCAOPGFP_01227	GEGEGHLD_01284	DBJEOIEG_01326	NJHFBNIK_04669	ANDPLLLC_00402	KCEMJLHF_03467
rplW		50S ribosomal protein L23	35	35	1	294	809				164	302	298	GDJPPOFM_00274	GBCICNDP_00934	LMMBOEPA_00734	NJLFGGDK_00402	PJIIENHJ_03010	KANJEMEN_01624	IIPHGADO_01019	JHJDLENO_00623	GHDEJAFC_01282	OKOBICEN_01040	GBFNDGHB_01309	AJONFHNM_01187	ADMKIICK_04303	KINJFBAM_01588	MPHFALEL_01129	EDIMHNID_03948	DNPBDEFN_02695	FMNJIFAA_01645	FNGOOONK_01242	ODEDACDE_02156	HJMJEEGF_02104	PEIJAEHO_01211	MMKKLKEB_01617	ELNMFMFD_01838	ANLFPAFH_01196	DLHBAKIL_01026	BFMAMKPI_01258	HJFAGKMK_01962	KBCALCLE_01170	NCAOPGFP_01225	GEGEGHLD_01286	DBJEOIEG_01328	NJHFBNIK_04671	ANDPLLLC_00404	KCEMJLHF_03465
wzxE		Lipid III flippase	35	35	1	294	3283				374	1250	1185	GDJPPOFM_02887	GBCICNDP_00741	LMMBOEPA_03419	NJLFGGDK_01372	PJIIENHJ_00603	KANJEMEN_03423	IIPHGADO_00670	JHJDLENO_03601	GHDEJAFC_02764	OKOBICEN_03734	GBFNDGHB_01896	AJONFHNM_03687	ADMKIICK_03084	KINJFBAM_04261	MPHFALEL_04150	EDIMHNID_03361	DNPBDEFN_03423	FMNJIFAA_00926	FNGOOONK_03517	ODEDACDE_01028	HJMJEEGF_00391	PEIJAEHO_00792	MMKKLKEB_01129	ELNMFMFD_01039	ANLFPAFH_01842	DLHBAKIL_03651	BFMAMKPI_00219	HJFAGKMK_00480	KBCALCLE_01197	NCAOPGFP_03666	GEGEGHLD_00555	DBJEOIEG_03234	NJHFBNIK_04198	ANDPLLLC_04625	KCEMJLHF_03949
group_1800		hypothetical protein	35	35	1	294	783				299	368	366	GDJPPOFM_00299	GBCICNDP_00959	LMMBOEPA_00759	NJLFGGDK_00377	PJIIENHJ_01653	KANJEMEN_04546	IIPHGADO_00994	JHJDLENO_00598	GHDEJAFC_01307	OKOBICEN_01015	GBFNDGHB_01334	AJONFHNM_01162	ADMKIICK_04278	KINJFBAM_01613	MPHFALEL_01104	EDIMHNID_03923	DNPBDEFN_03353	FMNJIFAA_01670	FNGOOONK_01267	ODEDACDE_02181	HJMJEEGF_03005	PEIJAEHO_01186	MMKKLKEB_01592	ELNMFMFD_01813	ANLFPAFH_01221	DLHBAKIL_01051	BFMAMKPI_01233	HJFAGKMK_01937	KBCALCLE_01145	NCAOPGFP_01200	GEGEGHLD_01311	DBJEOIEG_01353	NJHFBNIK_04696	ANDPLLLC_00429	KCEMJLHF_03440
mscL		Large-conductance mechanosensitive channel	35	35	1	294	780				197	413	406	GDJPPOFM_00302	GBCICNDP_00962	LMMBOEPA_00762	NJLFGGDK_00374	PJIIENHJ_01650	KANJEMEN_04543	IIPHGADO_00991	JHJDLENO_00595	GHDEJAFC_01310	OKOBICEN_01012	GBFNDGHB_01337	AJONFHNM_01159	ADMKIICK_04275	KINJFBAM_01616	MPHFALEL_01101	EDIMHNID_03920	DNPBDEFN_03350	FMNJIFAA_01673	FNGOOONK_01270	ODEDACDE_02184	HJMJEEGF_03002	PEIJAEHO_01183	MMKKLKEB_01589	ELNMFMFD_01810	ANLFPAFH_01224	DLHBAKIL_01054	BFMAMKPI_01230	HJFAGKMK_01934	KBCALCLE_01142	NCAOPGFP_01197	GEGEGHLD_01314	DBJEOIEG_01356	NJHFBNIK_04699	ANDPLLLC_00432	KCEMJLHF_03437
trkA		Trk system potassium uptake protein TrkA	35	35	1	294	779				665	1376	1355	GDJPPOFM_00303	GBCICNDP_00963	LMMBOEPA_00763	NJLFGGDK_00373	PJIIENHJ_01649	KANJEMEN_02344	IIPHGADO_00990	JHJDLENO_00594	GHDEJAFC_01311	OKOBICEN_01011	GBFNDGHB_01338	AJONFHNM_01158	ADMKIICK_04274	KINJFBAM_01617	MPHFALEL_01100	EDIMHNID_03919	DNPBDEFN_03349	FMNJIFAA_01674	FNGOOONK_01271	ODEDACDE_03543	HJMJEEGF_03001	PEIJAEHO_01182	MMKKLKEB_01588	ELNMFMFD_01809	ANLFPAFH_01225	DLHBAKIL_01055	BFMAMKPI_01229	HJFAGKMK_01933	KBCALCLE_01141	NCAOPGFP_01196	GEGEGHLD_01315	DBJEOIEG_01357	NJHFBNIK_04700	ANDPLLLC_00433	KCEMJLHF_03436
sglT		Sodium/glucose cotransporter	35	35	1	294	5546				377	1496	1464	GDJPPOFM_00311	GBCICNDP_02549	LMMBOEPA_01768	NJLFGGDK_00862	PJIIENHJ_00551	KANJEMEN_00375	IIPHGADO_02039	JHJDLENO_00959	GHDEJAFC_00700	OKOBICEN_03813	GBFNDGHB_00599	AJONFHNM_01811	ADMKIICK_01712	KINJFBAM_00496	MPHFALEL_01977	EDIMHNID_03678	DNPBDEFN_03703	FMNJIFAA_01066	FNGOOONK_00789	ODEDACDE_02785	HJMJEEGF_00672	PEIJAEHO_01042	MMKKLKEB_02355	ELNMFMFD_01210	ANLFPAFH_01063	DLHBAKIL_00607	BFMAMKPI_02946	HJFAGKMK_00649	KBCALCLE_02309	NCAOPGFP_02384	GEGEGHLD_01188	DBJEOIEG_01298	NJHFBNIK_02592	ANDPLLLC_02828	KCEMJLHF_00395
putA		Bifunctional protein PutA	35	35	1	294	5540				1127	3962	3881	GDJPPOFM_00316	GBCICNDP_02554	LMMBOEPA_01763	NJLFGGDK_00868	PJIIENHJ_00556	KANJEMEN_00380	IIPHGADO_02034	JHJDLENO_00954	GHDEJAFC_00695	OKOBICEN_01968	GBFNDGHB_00594	AJONFHNM_01816	ADMKIICK_01717	KINJFBAM_00491	MPHFALEL_02907	EDIMHNID_03673	DNPBDEFN_03291	FMNJIFAA_01061	FNGOOONK_00784	ODEDACDE_02780	HJMJEEGF_00667	PEIJAEHO_01037	MMKKLKEB_02350	ELNMFMFD_01215	ANLFPAFH_01068	DLHBAKIL_00602	BFMAMKPI_03093	HJFAGKMK_00644	KBCALCLE_02304	NCAOPGFP_02379	GEGEGHLD_01193	DBJEOIEG_01303	NJHFBNIK_02587	ANDPLLLC_02833	KCEMJLHF_00390
rutR		HTH-type transcriptional regulator RutR	35	35	1	294	5538				431	638	632	GDJPPOFM_00318	GBCICNDP_02640	LMMBOEPA_01761	NJLFGGDK_00870	PJIIENHJ_00558	KANJEMEN_00382	IIPHGADO_02032	JHJDLENO_00952	GHDEJAFC_00693	OKOBICEN_01966	GBFNDGHB_00592	AJONFHNM_01818	ADMKIICK_01719	KINJFBAM_00489	MPHFALEL_02909	EDIMHNID_03671	DNPBDEFN_03289	FMNJIFAA_01059	FNGOOONK_00782	ODEDACDE_02778	HJMJEEGF_00665	PEIJAEHO_01035	MMKKLKEB_02348	ELNMFMFD_01217	ANLFPAFH_01070	DLHBAKIL_00600	BFMAMKPI_03095	HJFAGKMK_00642	KBCALCLE_02302	NCAOPGFP_02377	GEGEGHLD_01195	DBJEOIEG_01305	NJHFBNIK_02585	ANDPLLLC_02835	KCEMJLHF_00388
wrbA		NAD(P)H dehydrogenase (quinone)	35	35	1	294	5536				533	596	592	GDJPPOFM_00320	GBCICNDP_02638	LMMBOEPA_03333	NJLFGGDK_00872	PJIIENHJ_00560	KANJEMEN_00384	IIPHGADO_04243	JHJDLENO_00950	GHDEJAFC_00691	OKOBICEN_01964	GBFNDGHB_00590	AJONFHNM_01820	ADMKIICK_01721	KINJFBAM_00487	MPHFALEL_02911	EDIMHNID_03669	DNPBDEFN_03287	FMNJIFAA_01057	FNGOOONK_00780	ODEDACDE_02610	HJMJEEGF_00663	PEIJAEHO_01033	MMKKLKEB_03297	ELNMFMFD_01219	ANLFPAFH_01072	DLHBAKIL_00598	BFMAMKPI_03097	HJFAGKMK_00640	KBCALCLE_02610	NCAOPGFP_03367	GEGEGHLD_01197	DBJEOIEG_01307	NJHFBNIK_02583	ANDPLLLC_02837	KCEMJLHF_00386
rhaS_1		HTH-type transcriptional activator RhaS	35	35	1	294	4022				572	911	901	GDJPPOFM_00324	GBCICNDP_03801	LMMBOEPA_02833	NJLFGGDK_04416	PJIIENHJ_04387	KANJEMEN_02898	IIPHGADO_03059	JHJDLENO_00229	GHDEJAFC_02505	OKOBICEN_01340	GBFNDGHB_00526	AJONFHNM_02472	ADMKIICK_03506	KINJFBAM_03512	MPHFALEL_01928	EDIMHNID_03467	DNPBDEFN_01321	FMNJIFAA_00382	FNGOOONK_03070	ODEDACDE_01538	HJMJEEGF_02059	PEIJAEHO_02062	MMKKLKEB_00523	ELNMFMFD_01310	ANLFPAFH_00432	DLHBAKIL_01666	BFMAMKPI_01845	HJFAGKMK_01654	KBCALCLE_01709	NCAOPGFP_04068	GEGEGHLD_01422	DBJEOIEG_00071	NJHFBNIK_03593	ANDPLLLC_01741	KCEMJLHF_01295
pduB		Propanediol utilization protein PduB	35	35	1	294	4019				212	812	794	GDJPPOFM_00327	GBCICNDP_03804	LMMBOEPA_02830	NJLFGGDK_04317	PJIIENHJ_01631	KANJEMEN_04488	IIPHGADO_03056	JHJDLENO_00232	GHDEJAFC_00984	OKOBICEN_02649	GBFNDGHB_00529	AJONFHNM_02475	ADMKIICK_03509	KINJFBAM_03515	MPHFALEL_01925	EDIMHNID_03464	DNPBDEFN_01318	FMNJIFAA_00385	FNGOOONK_02845	ODEDACDE_01114	HJMJEEGF_02062	PEIJAEHO_02065	MMKKLKEB_00526	ELNMFMFD_01313	ANLFPAFH_00435	DLHBAKIL_01663	BFMAMKPI_04040	HJFAGKMK_02289	KBCALCLE_02783	NCAOPGFP_01296	GEGEGHLD_01425	DBJEOIEG_00068	NJHFBNIK_03596	ANDPLLLC_01738	KCEMJLHF_01298
group_1811	adhE_2	Aldehyde-alcohol dehydrogenase	35	35	1	294	4005				1112	1112	1112	GDJPPOFM_00340	GBCICNDP_02457	LMMBOEPA_03213	NJLFGGDK_03657	PJIIENHJ_01644	KANJEMEN_02576	IIPHGADO_03382	JHJDLENO_00245	GHDEJAFC_00971	OKOBICEN_02662	GBFNDGHB_00542	AJONFHNM_02119	ADMKIICK_03522	KINJFBAM_03528	MPHFALEL_03843	EDIMHNID_03451	DNPBDEFN_01305	FMNJIFAA_00398	FNGOOONK_02832	ODEDACDE_01127	HJMJEEGF_03706	PEIJAEHO_01914	MMKKLKEB_00539	ELNMFMFD_01326	ANLFPAFH_00448	DLHBAKIL_03947	BFMAMKPI_02043	HJFAGKMK_02302	KBCALCLE_02770	NCAOPGFP_01309	GEGEGHLD_02182	DBJEOIEG_00055	NJHFBNIK_03609	ANDPLLLC_01725	KCEMJLHF_01311
relE_1		mRNA interferase toxin RelE	35	35	1	294	2584				284	284	284	GDJPPOFM_00375	GBCICNDP_01006	LMMBOEPA_03080	NJLFGGDK_00026	PJIIENHJ_01347	KANJEMEN_01136	IIPHGADO_01760	JHJDLENO_01236	GHDEJAFC_01203	OKOBICEN_01557	GBFNDGHB_00645	AJONFHNM_04474	ADMKIICK_00922	KINJFBAM_02582	MPHFALEL_02120	EDIMHNID_01708	DNPBDEFN_00142	FMNJIFAA_01086	FNGOOONK_04163	ODEDACDE_00470	HJMJEEGF_00729	PEIJAEHO_03152	MMKKLKEB_01065	ELNMFMFD_01652	ANLFPAFH_00016	DLHBAKIL_02159	BFMAMKPI_00562	HJFAGKMK_01018	KBCALCLE_02066	NCAOPGFP_02487	GEGEGHLD_02547	DBJEOIEG_00960	NJHFBNIK_01108	ANDPLLLC_04149	KCEMJLHF_04465
dgaF_1		2-dehydro-3-deoxy-phosphogluconate aldolase	35	35	1	294	2581				365	740	729	GDJPPOFM_00378	GBCICNDP_01009	LMMBOEPA_01623	NJLFGGDK_00023	PJIIENHJ_00249	KANJEMEN_01133	IIPHGADO_01763	JHJDLENO_01862	GHDEJAFC_01200	OKOBICEN_01554	GBFNDGHB_00648	AJONFHNM_01842	ADMKIICK_00919	KINJFBAM_02579	MPHFALEL_01817	EDIMHNID_01705	DNPBDEFN_00145	FMNJIFAA_01089	FNGOOONK_04160	ODEDACDE_00473	HJMJEEGF_00732	PEIJAEHO_03852	MMKKLKEB_01062	ELNMFMFD_01649	ANLFPAFH_00019	DLHBAKIL_01066	BFMAMKPI_00565	HJFAGKMK_01015	KBCALCLE_00173	NCAOPGFP_00138	GEGEGHLD_00001	DBJEOIEG_00957	NJHFBNIK_01105	ANDPLLLC_04152	KCEMJLHF_04462
group_1815		Deacetylase	35	35	1	294	2579				1025	1133	1129	GDJPPOFM_00380	GBCICNDP_01011	LMMBOEPA_01625	NJLFGGDK_00021	PJIIENHJ_00247	KANJEMEN_01131	IIPHGADO_01765	JHJDLENO_01860	GHDEJAFC_01198	OKOBICEN_01552	GBFNDGHB_00650	AJONFHNM_01840	ADMKIICK_00917	KINJFBAM_02577	MPHFALEL_01819	EDIMHNID_01703	DNPBDEFN_00147	FMNJIFAA_01091	FNGOOONK_01475	ODEDACDE_00475	HJMJEEGF_00734	PEIJAEHO_03854	MMKKLKEB_01060	ELNMFMFD_01647	ANLFPAFH_00021	DLHBAKIL_01068	BFMAMKPI_00567	HJFAGKMK_01013	KBCALCLE_00175	NCAOPGFP_00136	GEGEGHLD_00003	DBJEOIEG_00955	NJHFBNIK_01103	ANDPLLLC_04154	KCEMJLHF_04460
group_1816		hypothetical protein	35	35	1	294	2578				371	644	636	GDJPPOFM_00381	GBCICNDP_01012	LMMBOEPA_01626	NJLFGGDK_00020	PJIIENHJ_00246	KANJEMEN_01130	IIPHGADO_01766	JHJDLENO_01859	GHDEJAFC_04667	OKOBICEN_01551	GBFNDGHB_00651	AJONFHNM_01839	ADMKIICK_00916	KINJFBAM_02576	MPHFALEL_01820	EDIMHNID_01702	DNPBDEFN_00148	FMNJIFAA_01092	FNGOOONK_01476	ODEDACDE_00476	HJMJEEGF_00735	PEIJAEHO_03855	MMKKLKEB_01059	ELNMFMFD_01646	ANLFPAFH_00022	DLHBAKIL_01069	BFMAMKPI_00568	HJFAGKMK_01012	KBCALCLE_00176	NCAOPGFP_00135	GEGEGHLD_00004	DBJEOIEG_00954	NJHFBNIK_01102	ANDPLLLC_04155	KCEMJLHF_04459
hyaD_1		Hydrogenase 1 maturation protease	35	35	1	294	6711				320	596	588	GDJPPOFM_00384	GBCICNDP_01708	LMMBOEPA_02540	NJLFGGDK_03907	PJIIENHJ_03474	KANJEMEN_03148	IIPHGADO_02768	JHJDLENO_02578	GHDEJAFC_03511	OKOBICEN_00727	GBFNDGHB_03852	AJONFHNM_00810	ADMKIICK_02324	KINJFBAM_04050	MPHFALEL_02686	EDIMHNID_03032	DNPBDEFN_04340	FMNJIFAA_00572	FNGOOONK_00077	ODEDACDE_00085	HJMJEEGF_03018	PEIJAEHO_02008	MMKKLKEB_00453	ELNMFMFD_00507	ANLFPAFH_00225	DLHBAKIL_01467	BFMAMKPI_00302	HJFAGKMK_00003	KBCALCLE_00654	NCAOPGFP_00351	GEGEGHLD_00369	DBJEOIEG_03773	NJHFBNIK_04003	ANDPLLLC_02526	KCEMJLHF_01055
group_1818		hypothetical protein	35	35	1	294	6709				356	848	833	GDJPPOFM_00386	GBCICNDP_01706	LMMBOEPA_02542	NJLFGGDK_03984	PJIIENHJ_03472	KANJEMEN_03150	IIPHGADO_02770	JHJDLENO_02580	GHDEJAFC_03513	OKOBICEN_00729	GBFNDGHB_03850	AJONFHNM_00808	ADMKIICK_02322	KINJFBAM_04052	MPHFALEL_02688	EDIMHNID_03034	DNPBDEFN_00482	FMNJIFAA_00574	FNGOOONK_00079	ODEDACDE_00087	HJMJEEGF_03020	PEIJAEHO_02006	MMKKLKEB_00451	ELNMFMFD_00509	ANLFPAFH_00227	DLHBAKIL_01469	BFMAMKPI_00304	HJFAGKMK_00005	KBCALCLE_00656	NCAOPGFP_00349	GEGEGHLD_00371	DBJEOIEG_03775	NJHFBNIK_04001	ANDPLLLC_02528	KCEMJLHF_01057
gdhA_1		Glutamate dehydrogenase	35	35	1	294	6705				884	1274	1262	GDJPPOFM_00390	GBCICNDP_01702	LMMBOEPA_02546	NJLFGGDK_02572	PJIIENHJ_04107	KANJEMEN_01478	IIPHGADO_02774	JHJDLENO_02584	GHDEJAFC_04155	OKOBICEN_00733	GBFNDGHB_00471	AJONFHNM_00804	ADMKIICK_02318	KINJFBAM_04056	MPHFALEL_02692	EDIMHNID_03038	DNPBDEFN_00478	FMNJIFAA_00578	FNGOOONK_00083	ODEDACDE_00091	HJMJEEGF_03024	PEIJAEHO_02002	MMKKLKEB_00447	ELNMFMFD_00513	ANLFPAFH_00231	DLHBAKIL_01473	BFMAMKPI_00308	HJFAGKMK_00009	KBCALCLE_00660	NCAOPGFP_00345	GEGEGHLD_00375	DBJEOIEG_03557	NJHFBNIK_03997	ANDPLLLC_02532	KCEMJLHF_01061
oxyR_1		Hydrogen peroxide-inducible genes activator	35	35	1	294	2391				644	887	880	GDJPPOFM_00404	GBCICNDP_01228	LMMBOEPA_02184	NJLFGGDK_00328	PJIIENHJ_01925	KANJEMEN_03328	IIPHGADO_02238	JHJDLENO_02197	GHDEJAFC_02817	OKOBICEN_02643	GBFNDGHB_00877	AJONFHNM_01470	ADMKIICK_02015	KINJFBAM_03319	MPHFALEL_00404	EDIMHNID_01532	DNPBDEFN_01078	FMNJIFAA_01507	FNGOOONK_00850	ODEDACDE_01548	HJMJEEGF_01556	PEIJAEHO_01547	MMKKLKEB_02604	ELNMFMFD_03063	ANLFPAFH_01161	DLHBAKIL_02754	BFMAMKPI_01855	HJFAGKMK_02523	KBCALCLE_02826	NCAOPGFP_02875	GEGEGHLD_00833	DBJEOIEG_03102	NJHFBNIK_00932	ANDPLLLC_04305	KCEMJLHF_04288
soxR		Redox-sensitive transcriptional activator SoxR	35	35	1	294	2385				302	458	453	GDJPPOFM_00408	GBCICNDP_01224	LMMBOEPA_02480	NJLFGGDK_00332	PJIIENHJ_01074	KANJEMEN_04058	IIPHGADO_02234	JHJDLENO_03510	GHDEJAFC_03599	OKOBICEN_02647	GBFNDGHB_00873	AJONFHNM_01474	ADMKIICK_02011	KINJFBAM_03315	MPHFALEL_00400	EDIMHNID_01528	DNPBDEFN_01082	FMNJIFAA_01503	FNGOOONK_00846	ODEDACDE_01544	HJMJEEGF_01560	PEIJAEHO_01551	MMKKLKEB_02600	ELNMFMFD_03059	ANLFPAFH_01165	DLHBAKIL_02750	BFMAMKPI_01851	HJFAGKMK_02143	KBCALCLE_02583	NCAOPGFP_02871	GEGEGHLD_00829	DBJEOIEG_03098	NJHFBNIK_00928	ANDPLLLC_04309	KCEMJLHF_04284
pdeC		putative cyclic di-GMP phosphodiesterase PdeC	35	35	1	294	2383				347	1601	1565	GDJPPOFM_00410	GBCICNDP_01222	LMMBOEPA_02482	NJLFGGDK_00334	PJIIENHJ_01076	KANJEMEN_04060	IIPHGADO_02232	JHJDLENO_03508	GHDEJAFC_03597	OKOBICEN_03492	GBFNDGHB_00871	AJONFHNM_01476	ADMKIICK_02009	KINJFBAM_03313	MPHFALEL_00398	EDIMHNID_01526	DNPBDEFN_01084	FMNJIFAA_01501	FNGOOONK_00844	ODEDACDE_01542	HJMJEEGF_01562	PEIJAEHO_01553	MMKKLKEB_04315	ELNMFMFD_03057	ANLFPAFH_01167	DLHBAKIL_02748	BFMAMKPI_01849	HJFAGKMK_02145	KBCALCLE_02581	NCAOPGFP_02869	GEGEGHLD_00827	DBJEOIEG_03096	NJHFBNIK_00926	ANDPLLLC_04311	KCEMJLHF_04282
deoR_1		Deoxyribose operon repressor	35	35	1	294	5640				608	785	779	GDJPPOFM_00416	GBCICNDP_01200	LMMBOEPA_02563	NJLFGGDK_00498	PJIIENHJ_01490	KANJEMEN_00809	IIPHGADO_00694	JHJDLENO_03853	GHDEJAFC_00147	OKOBICEN_00185	GBFNDGHB_00715	AJONFHNM_00713	ADMKIICK_02797	KINJFBAM_00425	MPHFALEL_00594	EDIMHNID_03197	DNPBDEFN_01885	FMNJIFAA_01781	FNGOOONK_01447	ODEDACDE_00356	HJMJEEGF_00828	PEIJAEHO_00362	MMKKLKEB_00767	ELNMFMFD_01459	ANLFPAFH_02167	DLHBAKIL_00158	BFMAMKPI_01560	HJFAGKMK_01292	KBCALCLE_00522	NCAOPGFP_01796	GEGEGHLD_00866	DBJEOIEG_00240	NJHFBNIK_02799	ANDPLLLC_00047	KCEMJLHF_03819
rbsK_1		Ribokinase	35	35	1	294	5642				260	920	882	GDJPPOFM_00417	GBCICNDP_01199	LMMBOEPA_02564	NJLFGGDK_00497	PJIIENHJ_01491	KANJEMEN_00860	IIPHGADO_00693	JHJDLENO_03854	GHDEJAFC_00146	OKOBICEN_00184	GBFNDGHB_00716	AJONFHNM_00712	ADMKIICK_02796	KINJFBAM_00424	MPHFALEL_00593	EDIMHNID_03196	DNPBDEFN_01489	FMNJIFAA_01780	FNGOOONK_01448	ODEDACDE_00355	HJMJEEGF_00827	PEIJAEHO_00363	MMKKLKEB_00768	ELNMFMFD_01458	ANLFPAFH_02166	DLHBAKIL_00159	BFMAMKPI_01561	HJFAGKMK_01291	KBCALCLE_00523	NCAOPGFP_01988	GEGEGHLD_00865	DBJEOIEG_00241	NJHFBNIK_02800	ANDPLLLC_00048	KCEMJLHF_03818
fucP_1		L-fucose-proton symporter	35	35	1	294	5643				545	1316	1293	GDJPPOFM_00418	GBCICNDP_01198	LMMBOEPA_02565	NJLFGGDK_00496	PJIIENHJ_01492	KANJEMEN_00859	IIPHGADO_00692	JHJDLENO_04362	GHDEJAFC_00145	OKOBICEN_00183	GBFNDGHB_00717	AJONFHNM_00711	ADMKIICK_02795	KINJFBAM_00423	MPHFALEL_00592	EDIMHNID_03195	DNPBDEFN_01488	FMNJIFAA_01779	FNGOOONK_01449	ODEDACDE_00354	HJMJEEGF_00826	PEIJAEHO_00364	MMKKLKEB_00769	ELNMFMFD_01457	ANLFPAFH_02165	DLHBAKIL_00160	BFMAMKPI_01562	HJFAGKMK_01290	KBCALCLE_00524	NCAOPGFP_01989	GEGEGHLD_00864	DBJEOIEG_00242	NJHFBNIK_02801	ANDPLLLC_00049	KCEMJLHF_03817
uhpT		Hexose-6-phosphate:phosphate antiporter	35	35	1	294	5648				1226	1391	1386	GDJPPOFM_00423	GBCICNDP_03625	LMMBOEPA_01491	NJLFGGDK_00491	PJIIENHJ_01497	KANJEMEN_00854	IIPHGADO_00687	JHJDLENO_01341	GHDEJAFC_00140	OKOBICEN_00178	GBFNDGHB_00722	AJONFHNM_00706	ADMKIICK_02790	KINJFBAM_00418	MPHFALEL_00587	EDIMHNID_03190	DNPBDEFN_01483	FMNJIFAA_02726	FNGOOONK_02497	ODEDACDE_00349	HJMJEEGF_00821	PEIJAEHO_00369	MMKKLKEB_00774	ELNMFMFD_01452	ANLFPAFH_03530	DLHBAKIL_00165	BFMAMKPI_02419	HJFAGKMK_01285	KBCALCLE_00529	NCAOPGFP_01994	GEGEGHLD_00859	DBJEOIEG_00247	NJHFBNIK_02806	ANDPLLLC_00054	KCEMJLHF_03812
group_1828		hypothetical protein	35	35	1	294	5657				227	323	320	GDJPPOFM_00432	GBCICNDP_03018	LMMBOEPA_01482	NJLFGGDK_00482	PJIIENHJ_03078	KANJEMEN_00845	IIPHGADO_00678	JHJDLENO_01350	GHDEJAFC_00131	OKOBICEN_00169	GBFNDGHB_00731	AJONFHNM_00697	ADMKIICK_02781	KINJFBAM_00409	MPHFALEL_01700	EDIMHNID_03181	DNPBDEFN_01474	FMNJIFAA_02717	FNGOOONK_02488	ODEDACDE_00340	HJMJEEGF_00812	PEIJAEHO_00378	MMKKLKEB_00783	ELNMFMFD_01443	ANLFPAFH_03521	DLHBAKIL_00174	BFMAMKPI_02410	HJFAGKMK_01276	KBCALCLE_00538	NCAOPGFP_02003	GEGEGHLD_00850	DBJEOIEG_00256	NJHFBNIK_02815	ANDPLLLC_00056	KCEMJLHF_03803
yajC		Sec translocon accessory complex subunit YajC	35	35	1	294	3727				251	332	329	GDJPPOFM_00437	GBCICNDP_00319	LMMBOEPA_00633	NJLFGGDK_01321	PJIIENHJ_00725	KANJEMEN_02429	IIPHGADO_01897	JHJDLENO_01407	GHDEJAFC_01553	OKOBICEN_00413	GBFNDGHB_01887	AJONFHNM_01371	ADMKIICK_03853	KINJFBAM_02116	MPHFALEL_02987	EDIMHNID_01236	DNPBDEFN_01998	FMNJIFAA_00222	FNGOOONK_01713	ODEDACDE_01942	HJMJEEGF_02090	PEIJAEHO_00287	MMKKLKEB_00163	ELNMFMFD_03382	ANLFPAFH_00471	DLHBAKIL_00486	BFMAMKPI_02071	HJFAGKMK_00758	KBCALCLE_00352	NCAOPGFP_00059	GEGEGHLD_03270	DBJEOIEG_01649	NJHFBNIK_01661	ANDPLLLC_03568	KCEMJLHF_02463
group_1831		hypothetical protein	35	35	1	294	3721				107	263	111	GDJPPOFM_00443	GBCICNDP_00325	LMMBOEPA_00627	NJLFGGDK_00951	PJIIENHJ_00719	KANJEMEN_02435	IIPHGADO_01891	JHJDLENO_01401	GHDEJAFC_01559	OKOBICEN_00407	GBFNDGHB_01881	AJONFHNM_01377	ADMKIICK_03859	KINJFBAM_02110	MPHFALEL_02314	EDIMHNID_01242	DNPBDEFN_02004	FMNJIFAA_00216	FNGOOONK_01719	ODEDACDE_01936	HJMJEEGF_02084	PEIJAEHO_00281	MMKKLKEB_00157	ELNMFMFD_03376	ANLFPAFH_00477	DLHBAKIL_00480	BFMAMKPI_02077	HJFAGKMK_00764	KBCALCLE_00346	NCAOPGFP_00065	GEGEGHLD_03264	DBJEOIEG_01655	NJHFBNIK_01655	ANDPLLLC_03562	KCEMJLHF_02457
tsx		Nucleoside-specific channel-forming protein Tsx	35	35	1	294	3720				863	968	872	GDJPPOFM_00444	GBCICNDP_00326	LMMBOEPA_00626	NJLFGGDK_00950	PJIIENHJ_00718	KANJEMEN_02436	IIPHGADO_01890	JHJDLENO_01400	GHDEJAFC_01560	OKOBICEN_00406	GBFNDGHB_01880	AJONFHNM_01378	ADMKIICK_03860	KINJFBAM_02109	MPHFALEL_02313	EDIMHNID_01243	DNPBDEFN_02005	FMNJIFAA_00215	FNGOOONK_01720	ODEDACDE_01935	HJMJEEGF_02083	PEIJAEHO_00280	MMKKLKEB_00156	ELNMFMFD_03375	ANLFPAFH_00478	DLHBAKIL_00479	BFMAMKPI_02078	HJFAGKMK_00765	KBCALCLE_00345	NCAOPGFP_00066	GEGEGHLD_03263	DBJEOIEG_01656	NJHFBNIK_01654	ANDPLLLC_03561	KCEMJLHF_02456
ribH		6,7-dimethyl-8-ribityllumazine synthase	35	35	1	294	3715				317	470	465	GDJPPOFM_00448	GBCICNDP_00330	LMMBOEPA_00622	NJLFGGDK_00946	PJIIENHJ_04333	KANJEMEN_03248	IIPHGADO_03790	JHJDLENO_01396	GHDEJAFC_04035	OKOBICEN_00402	GBFNDGHB_01876	AJONFHNM_01382	ADMKIICK_03864	KINJFBAM_02105	MPHFALEL_02309	EDIMHNID_01247	DNPBDEFN_04462	FMNJIFAA_00211	FNGOOONK_01724	ODEDACDE_01931	HJMJEEGF_03804	PEIJAEHO_00276	MMKKLKEB_00152	ELNMFMFD_03371	ANLFPAFH_00482	DLHBAKIL_00475	BFMAMKPI_02082	HJFAGKMK_00769	KBCALCLE_00341	NCAOPGFP_03573	GEGEGHLD_04570	DBJEOIEG_01660	NJHFBNIK_01650	ANDPLLLC_03557	KCEMJLHF_02452
pgpA		Phosphatidylglycerophosphatase A	35	35	1	294	3712				362	515	510	GDJPPOFM_00451	GBCICNDP_00333	LMMBOEPA_00619	NJLFGGDK_00943	PJIIENHJ_03935	KANJEMEN_03251	IIPHGADO_03787	JHJDLENO_01393	GHDEJAFC_04032	OKOBICEN_00399	GBFNDGHB_01873	AJONFHNM_01385	ADMKIICK_03867	KINJFBAM_02102	MPHFALEL_02306	EDIMHNID_01250	DNPBDEFN_04165	FMNJIFAA_00208	FNGOOONK_01727	ODEDACDE_01928	HJMJEEGF_03807	PEIJAEHO_00273	MMKKLKEB_00149	ELNMFMFD_03368	ANLFPAFH_00485	DLHBAKIL_00472	BFMAMKPI_02085	HJFAGKMK_00772	KBCALCLE_00338	NCAOPGFP_03570	GEGEGHLD_04573	DBJEOIEG_01663	NJHFBNIK_01647	ANDPLLLC_03554	KCEMJLHF_02449
group_1836		hypothetical protein	35	35	1	294	3692				1493	1493	1493	GDJPPOFM_00459	GBCICNDP_03177	LMMBOEPA_02569	NJLFGGDK_02163	PJIIENHJ_03336	KANJEMEN_01363	IIPHGADO_01288	JHJDLENO_00003	GHDEJAFC_02805	OKOBICEN_00206	GBFNDGHB_02020	AJONFHNM_01196	ADMKIICK_03885	KINJFBAM_02084	MPHFALEL_00333	EDIMHNID_01268	DNPBDEFN_04031	FMNJIFAA_02867	FNGOOONK_00311	ODEDACDE_00164	HJMJEEGF_00490	PEIJAEHO_00308	MMKKLKEB_01083	ELNMFMFD_03875	ANLFPAFH_02137	DLHBAKIL_03330	BFMAMKPI_03170	HJFAGKMK_02200	KBCALCLE_00502	NCAOPGFP_00388	GEGEGHLD_00801	DBJEOIEG_00721	NJHFBNIK_01629	ANDPLLLC_03536	KCEMJLHF_02431
cyoD		Cytochrome bo(3) ubiquinol oxidase subunit 4	35	35	1	294	3690				275	329	327	GDJPPOFM_00461	GBCICNDP_03175	LMMBOEPA_02571	NJLFGGDK_02165	PJIIENHJ_03338	KANJEMEN_01365	IIPHGADO_01290	JHJDLENO_00005	GHDEJAFC_02803	OKOBICEN_00208	GBFNDGHB_02022	AJONFHNM_01198	ADMKIICK_03887	KINJFBAM_02082	MPHFALEL_00335	EDIMHNID_01270	DNPBDEFN_01130	FMNJIFAA_02869	FNGOOONK_00313	ODEDACDE_00162	HJMJEEGF_00492	PEIJAEHO_00310	MMKKLKEB_01085	ELNMFMFD_03877	ANLFPAFH_02135	DLHBAKIL_03332	BFMAMKPI_03172	HJFAGKMK_02198	KBCALCLE_00500	NCAOPGFP_00390	GEGEGHLD_00803	DBJEOIEG_00723	NJHFBNIK_01627	ANDPLLLC_03534	KCEMJLHF_02429
cyoA		Cytochrome bo(3) ubiquinol oxidase subunit 2	35	35	1	294	3687				557	956	944	GDJPPOFM_00464	GBCICNDP_03172	LMMBOEPA_02574	NJLFGGDK_02168	PJIIENHJ_01424	KANJEMEN_01368	IIPHGADO_01293	JHJDLENO_00008	GHDEJAFC_02800	OKOBICEN_00211	GBFNDGHB_02025	AJONFHNM_01201	ADMKIICK_03890	KINJFBAM_02079	MPHFALEL_00338	EDIMHNID_01273	DNPBDEFN_01127	FMNJIFAA_02872	FNGOOONK_00316	ODEDACDE_00159	HJMJEEGF_00495	PEIJAEHO_00313	MMKKLKEB_01088	ELNMFMFD_02534	ANLFPAFH_02132	DLHBAKIL_04435	BFMAMKPI_03175	HJFAGKMK_02195	KBCALCLE_00497	NCAOPGFP_00393	GEGEGHLD_00806	DBJEOIEG_00726	NJHFBNIK_01624	ANDPLLLC_03531	KCEMJLHF_02426
ampG		Anhydromuropeptide permease	35	35	1	294	3686				752	1481	1460	GDJPPOFM_00465	GBCICNDP_01398	LMMBOEPA_02575	NJLFGGDK_02169	PJIIENHJ_01425	KANJEMEN_01369	IIPHGADO_01294	JHJDLENO_00009	GHDEJAFC_00542	OKOBICEN_00212	GBFNDGHB_02026	AJONFHNM_01202	ADMKIICK_03891	KINJFBAM_00345	MPHFALEL_00339	EDIMHNID_01274	DNPBDEFN_01126	FMNJIFAA_02873	FNGOOONK_00317	ODEDACDE_00158	HJMJEEGF_00496	PEIJAEHO_00314	MMKKLKEB_01089	ELNMFMFD_02533	ANLFPAFH_02131	DLHBAKIL_02547	BFMAMKPI_03133	HJFAGKMK_02194	KBCALCLE_00496	NCAOPGFP_00394	GEGEGHLD_00807	DBJEOIEG_00727	NJHFBNIK_01623	ANDPLLLC_03530	KCEMJLHF_02425
tig		Trigger factor	35	35	1	294	3682				1148	1298	1293	GDJPPOFM_00468	GBCICNDP_01401	LMMBOEPA_00948	NJLFGGDK_01111	PJIIENHJ_01428	KANJEMEN_02170	IIPHGADO_01297	JHJDLENO_00012	GHDEJAFC_00539	OKOBICEN_00215	GBFNDGHB_02029	AJONFHNM_01205	ADMKIICK_03894	KINJFBAM_00342	MPHFALEL_00342	EDIMHNID_01277	DNPBDEFN_01123	FMNJIFAA_01201	FNGOOONK_00320	ODEDACDE_00155	HJMJEEGF_00499	PEIJAEHO_00317	MMKKLKEB_01092	ELNMFMFD_02530	ANLFPAFH_02128	DLHBAKIL_02550	BFMAMKPI_03136	HJFAGKMK_02191	KBCALCLE_00493	NCAOPGFP_00397	GEGEGHLD_00810	DBJEOIEG_00730	NJHFBNIK_01620	ANDPLLLC_03527	KCEMJLHF_02422
group_1842		hypothetical protein	35	35	1	294	3799				320	743	730	GDJPPOFM_00475	GBCICNDP_00536	LMMBOEPA_00400	NJLFGGDK_03615	PJIIENHJ_00695	KANJEMEN_01844	IIPHGADO_00868	JHJDLENO_00554	GHDEJAFC_01237	OKOBICEN_00028	GBFNDGHB_00194	AJONFHNM_00091	ADMKIICK_03792	KINJFBAM_01967	MPHFALEL_03590	EDIMHNID_02025	DNPBDEFN_00213	FMNJIFAA_00817	FNGOOONK_00354	ODEDACDE_00591	HJMJEEGF_01182	PEIJAEHO_00241	MMKKLKEB_02889	ELNMFMFD_00247	ANLFPAFH_00503	DLHBAKIL_00313	BFMAMKPI_01387	HJFAGKMK_02248	KBCALCLE_00859	NCAOPGFP_01237	GEGEGHLD_00711	DBJEOIEG_00021	NJHFBNIK_03126	ANDPLLLC_03631	KCEMJLHF_02524
ail_1		Attachment invasion locus protein	35	35	1	294	3797				332	524	518	GDJPPOFM_00477	GBCICNDP_00534	LMMBOEPA_00398	NJLFGGDK_03617	PJIIENHJ_00693	KANJEMEN_01398	IIPHGADO_00866	JHJDLENO_00556	GHDEJAFC_00732	OKOBICEN_00026	GBFNDGHB_00196	AJONFHNM_00093	ADMKIICK_03794	KINJFBAM_02786	MPHFALEL_03588	EDIMHNID_02023	DNPBDEFN_00211	FMNJIFAA_00815	FNGOOONK_00356	ODEDACDE_00589	HJMJEEGF_01184	PEIJAEHO_00239	MMKKLKEB_02887	ELNMFMFD_00245	ANLFPAFH_00505	DLHBAKIL_00315	BFMAMKPI_01389	HJFAGKMK_02250	KBCALCLE_00861	NCAOPGFP_01235	GEGEGHLD_00709	DBJEOIEG_00019	NJHFBNIK_03128	ANDPLLLC_03629	KCEMJLHF_02522
group_1845		hypothetical protein	35	35	1	294	3796				527	641	530	GDJPPOFM_00478	GBCICNDP_00533	LMMBOEPA_00397	NJLFGGDK_03618	PJIIENHJ_00692	KANJEMEN_01397	IIPHGADO_00865	JHJDLENO_00557	GHDEJAFC_00733	OKOBICEN_00025	GBFNDGHB_00197	AJONFHNM_00094	ADMKIICK_03795	KINJFBAM_02787	MPHFALEL_03587	EDIMHNID_02022	DNPBDEFN_00210	FMNJIFAA_00814	FNGOOONK_00357	ODEDACDE_00588	HJMJEEGF_01185	PEIJAEHO_00238	MMKKLKEB_02886	ELNMFMFD_00244	ANLFPAFH_00506	DLHBAKIL_00316	BFMAMKPI_01390	HJFAGKMK_02251	KBCALCLE_00862	NCAOPGFP_01234	GEGEGHLD_00708	DBJEOIEG_00018	NJHFBNIK_03129	ANDPLLLC_03628	KCEMJLHF_02521
bepF		Efflux pump periplasmic linker BepF	35	35	1	294	3792				992	1226	1219	GDJPPOFM_00482	GBCICNDP_00529	LMMBOEPA_00393	NJLFGGDK_01630	PJIIENHJ_04036	KANJEMEN_01393	IIPHGADO_00217	JHJDLENO_04308	GHDEJAFC_00737	OKOBICEN_00021	GBFNDGHB_00201	AJONFHNM_00098	ADMKIICK_03799	KINJFBAM_02791	MPHFALEL_00042	EDIMHNID_02018	DNPBDEFN_00206	FMNJIFAA_00810	FNGOOONK_00361	ODEDACDE_00584	HJMJEEGF_01586	PEIJAEHO_00234	MMKKLKEB_02703	ELNMFMFD_00240	ANLFPAFH_00510	DLHBAKIL_00320	BFMAMKPI_03974	HJFAGKMK_02255	KBCALCLE_00866	NCAOPGFP_00005	GEGEGHLD_00704	DBJEOIEG_00014	NJHFBNIK_03133	ANDPLLLC_03624	KCEMJLHF_02517
gdhA_2		NADP-specific glutamate dehydrogenase	35	35	1	294	112				809	1343	1297	GDJPPOFM_00490	GBCICNDP_04073	LMMBOEPA_00026	NJLFGGDK_00696	PJIIENHJ_02156	KANJEMEN_02929	IIPHGADO_00115	JHJDLENO_03610	GHDEJAFC_02002	OKOBICEN_00994	GBFNDGHB_02277	AJONFHNM_00361	ADMKIICK_00415	KINJFBAM_04597	MPHFALEL_01714	EDIMHNID_03853	DNPBDEFN_01266	FMNJIFAA_02351	FNGOOONK_00199	ODEDACDE_00987	HJMJEEGF_00983	PEIJAEHO_02312	MMKKLKEB_00476	ELNMFMFD_00479	ANLFPAFH_01364	DLHBAKIL_02928	BFMAMKPI_01109	HJFAGKMK_00070	KBCALCLE_00237	NCAOPGFP_01039	GEGEGHLD_00350	DBJEOIEG_00324	NJHFBNIK_02760	ANDPLLLC_02040	KCEMJLHF_00563
xthA		Exodeoxyribonuclease III	35	35	1	294	115				806	878	875	GDJPPOFM_00493	GBCICNDP_01507	LMMBOEPA_00029	NJLFGGDK_00699	PJIIENHJ_02153	KANJEMEN_02932	IIPHGADO_00118	JHJDLENO_03607	GHDEJAFC_02005	OKOBICEN_00997	GBFNDGHB_02280	AJONFHNM_00364	ADMKIICK_00418	KINJFBAM_04600	MPHFALEL_01711	EDIMHNID_03850	DNPBDEFN_01263	FMNJIFAA_02354	FNGOOONK_00202	ODEDACDE_00990	HJMJEEGF_00980	PEIJAEHO_01631	MMKKLKEB_00473	ELNMFMFD_00476	ANLFPAFH_01367	DLHBAKIL_02925	BFMAMKPI_01106	HJFAGKMK_00067	KBCALCLE_00240	NCAOPGFP_01580	GEGEGHLD_00347	DBJEOIEG_00321	NJHFBNIK_02763	ANDPLLLC_02043	KCEMJLHF_00566
astB		N-succinylarginine dihydrolase	35	35	1	294	120				959	1343	1321	GDJPPOFM_00497	GBCICNDP_01511	LMMBOEPA_00033	NJLFGGDK_00703	PJIIENHJ_01695	KANJEMEN_02858	IIPHGADO_00122	JHJDLENO_01702	GHDEJAFC_02625	OKOBICEN_02579	GBFNDGHB_04588	AJONFHNM_00368	ADMKIICK_00422	KINJFBAM_04604	MPHFALEL_02153	EDIMHNID_03846	DNPBDEFN_01259	FMNJIFAA_02358	FNGOOONK_00206	ODEDACDE_00994	HJMJEEGF_00976	PEIJAEHO_01635	MMKKLKEB_00469	ELNMFMFD_00472	ANLFPAFH_01371	DLHBAKIL_03180	BFMAMKPI_01102	HJFAGKMK_00063	KBCALCLE_00244	NCAOPGFP_01584	GEGEGHLD_00343	DBJEOIEG_00317	NJHFBNIK_02767	ANDPLLLC_02047	KCEMJLHF_00570
group_1851		hypothetical protein	35	35	1	294	122				215	215	215	GDJPPOFM_00499	GBCICNDP_01513	LMMBOEPA_00035	NJLFGGDK_00705	PJIIENHJ_01697	KANJEMEN_02856	IIPHGADO_00124	JHJDLENO_01704	GHDEJAFC_02623	OKOBICEN_02577	GBFNDGHB_03079	AJONFHNM_00370	ADMKIICK_00424	KINJFBAM_04606	MPHFALEL_02151	EDIMHNID_03844	DNPBDEFN_01257	FMNJIFAA_02360	FNGOOONK_00208	ODEDACDE_00996	HJMJEEGF_00974	PEIJAEHO_01637	MMKKLKEB_00467	ELNMFMFD_00470	ANLFPAFH_02847	DLHBAKIL_03182	BFMAMKPI_01100	HJFAGKMK_00061	KBCALCLE_00246	NCAOPGFP_01586	GEGEGHLD_00341	DBJEOIEG_00315	NJHFBNIK_02769	ANDPLLLC_02049	KCEMJLHF_00572
cho		Excinuclease cho	35	35	1	294	124				665	881	806	GDJPPOFM_00501	GBCICNDP_01515	LMMBOEPA_00037	NJLFGGDK_00707	PJIIENHJ_01699	KANJEMEN_02854	IIPHGADO_00126	JHJDLENO_01706	GHDEJAFC_02621	OKOBICEN_02575	GBFNDGHB_03081	AJONFHNM_00372	ADMKIICK_00426	KINJFBAM_04608	MPHFALEL_02149	EDIMHNID_03842	DNPBDEFN_01255	FMNJIFAA_02362	FNGOOONK_00210	ODEDACDE_00998	HJMJEEGF_00972	PEIJAEHO_01639	MMKKLKEB_00465	ELNMFMFD_00468	ANLFPAFH_02845	DLHBAKIL_03184	BFMAMKPI_01098	HJFAGKMK_00059	KBCALCLE_00248	NCAOPGFP_01588	GEGEGHLD_00339	DBJEOIEG_00313	NJHFBNIK_02771	ANDPLLLC_02051	KCEMJLHF_00574
ptrA		Protease 3	35	35	1	294	6010				2045	2888	2863	GDJPPOFM_00507	GBCICNDP_01374	LMMBOEPA_02407	NJLFGGDK_01591	PJIIENHJ_00461	KANJEMEN_00509	IIPHGADO_02440	JHJDLENO_01284	GHDEJAFC_00261	OKOBICEN_00309	GBFNDGHB_00334	AJONFHNM_00440	ADMKIICK_03217	KINJFBAM_01421	MPHFALEL_00369	EDIMHNID_00226	DNPBDEFN_03216	FMNJIFAA_02978	FNGOOONK_02648	ODEDACDE_03425	HJMJEEGF_01972	PEIJAEHO_03570	MMKKLKEB_00632	ELNMFMFD_00632	ANLFPAFH_03139	DLHBAKIL_01007	BFMAMKPI_01326	HJFAGKMK_00536	KBCALCLE_00401	NCAOPGFP_02668	GEGEGHLD_01502	DBJEOIEG_01212	NJHFBNIK_00293	ANDPLLLC_00851	KCEMJLHF_03015
lgt		Phosphatidylglycerol--prolipoprotein diacylglyceryl transferase	35	35	1	294	6000				578	875	866	GDJPPOFM_00514	GBCICNDP_01367	LMMBOEPA_02115	NJLFGGDK_02501	PJIIENHJ_00468	KANJEMEN_00502	IIPHGADO_00907	JHJDLENO_01291	GHDEJAFC_00254	OKOBICEN_00302	GBFNDGHB_00341	AJONFHNM_00433	ADMKIICK_03210	KINJFBAM_01428	MPHFALEL_00362	EDIMHNID_00233	DNPBDEFN_02151	FMNJIFAA_02490	FNGOOONK_02641	ODEDACDE_00980	HJMJEEGF_01979	PEIJAEHO_00816	MMKKLKEB_00639	ELNMFMFD_00639	ANLFPAFH_02705	DLHBAKIL_01014	BFMAMKPI_01319	HJFAGKMK_00529	KBCALCLE_00408	NCAOPGFP_03605	GEGEGHLD_01509	DBJEOIEG_01219	NJHFBNIK_00300	ANDPLLLC_00844	KCEMJLHF_03022
sapB		Peptide transport system permease protein SapB	35	35	1	294	6823				698	965	957	GDJPPOFM_00520	GBCICNDP_00514	LMMBOEPA_00282	NJLFGGDK_00582	PJIIENHJ_00627	KANJEMEN_00085	IIPHGADO_01410	JHJDLENO_02322	GHDEJAFC_01890	OKOBICEN_00067	GBFNDGHB_00930	AJONFHNM_00022	ADMKIICK_02419	KINJFBAM_03471	MPHFALEL_00064	EDIMHNID_00661	DNPBDEFN_00062	FMNJIFAA_00022	FNGOOONK_00241	ODEDACDE_04235	HJMJEEGF_02486	PEIJAEHO_02544	MMKKLKEB_00115	ELNMFMFD_00022	ANLFPAFH_00079	DLHBAKIL_00580	BFMAMKPI_02960	HJFAGKMK_02343	KBCALCLE_00447	NCAOPGFP_00429	GEGEGHLD_00215	DBJEOIEG_01990	NJHFBNIK_01746	ANDPLLLC_02429	KCEMJLHF_00959
sapA		Peptide transport periplasmic protein SapA	35	35	1	294	6824				1535	1649	1645	GDJPPOFM_00521	GBCICNDP_00515	LMMBOEPA_00283	NJLFGGDK_00583	PJIIENHJ_00626	KANJEMEN_00084	IIPHGADO_01409	JHJDLENO_02323	GHDEJAFC_01889	OKOBICEN_00066	GBFNDGHB_00931	AJONFHNM_00023	ADMKIICK_02420	KINJFBAM_03470	MPHFALEL_00065	EDIMHNID_00662	DNPBDEFN_00061	FMNJIFAA_00023	FNGOOONK_00242	ODEDACDE_01578	HJMJEEGF_02485	PEIJAEHO_02545	MMKKLKEB_00114	ELNMFMFD_00023	ANLFPAFH_00080	DLHBAKIL_00579	BFMAMKPI_02959	HJFAGKMK_02344	KBCALCLE_00448	NCAOPGFP_00430	GEGEGHLD_00214	DBJEOIEG_01991	NJHFBNIK_01747	ANDPLLLC_02428	KCEMJLHF_00958
tyrR		Transcriptional regulatory protein TyrR	35	35	1	294	535				173	1541	1462	GDJPPOFM_00530	GBCICNDP_00524	LMMBOEPA_00292	NJLFGGDK_00592	PJIIENHJ_03604	KANJEMEN_03531	IIPHGADO_01400	JHJDLENO_02056	GHDEJAFC_01880	OKOBICEN_00057	GBFNDGHB_00133	AJONFHNM_00032	ADMKIICK_02429	KINJFBAM_03461	MPHFALEL_00074	EDIMHNID_00671	DNPBDEFN_00052	FMNJIFAA_00032	FNGOOONK_00251	ODEDACDE_01569	HJMJEEGF_02476	PEIJAEHO_00218	MMKKLKEB_00105	ELNMFMFD_00032	ANLFPAFH_00089	DLHBAKIL_00570	BFMAMKPI_03212	HJFAGKMK_02793	KBCALCLE_00457	NCAOPGFP_00439	GEGEGHLD_00205	DBJEOIEG_02000	NJHFBNIK_01756	ANDPLLLC_02419	KCEMJLHF_00949
dinF		DNA damage-inducible protein F	35	35	1	294	2352				827	1325	1296	GDJPPOFM_00551	GBCICNDP_01784	LMMBOEPA_01839	NJLFGGDK_00622	PJIIENHJ_01174	KANJEMEN_03486	IIPHGADO_03433	JHJDLENO_03117	GHDEJAFC_00799	OKOBICEN_03914	GBFNDGHB_04197	AJONFHNM_02396	ADMKIICK_01984	KINJFBAM_00243	MPHFALEL_00433	EDIMHNID_03776	DNPBDEFN_02865	FMNJIFAA_01372	FNGOOONK_02162	ODEDACDE_02047	HJMJEEGF_02159	PEIJAEHO_02990	MMKKLKEB_03378	ELNMFMFD_04097	ANLFPAFH_01130	DLHBAKIL_01970	BFMAMKPI_03365	HJFAGKMK_03181	KBCALCLE_02063	NCAOPGFP_02024	GEGEGHLD_02188	DBJEOIEG_02168	NJHFBNIK_00901	ANDPLLLC_04335	KCEMJLHF_04257
group_1860		hypothetical protein	35	35	1	294	2356				1310	1340	1310	GDJPPOFM_00555	GBCICNDP_01780	LMMBOEPA_01843	NJLFGGDK_00626	PJIIENHJ_01178	KANJEMEN_03490	IIPHGADO_03437	JHJDLENO_03121	GHDEJAFC_00803	OKOBICEN_03918	GBFNDGHB_04201	AJONFHNM_02400	ADMKIICK_01988	KINJFBAM_00239	MPHFALEL_00429	EDIMHNID_03772	DNPBDEFN_02869	FMNJIFAA_01368	FNGOOONK_02158	ODEDACDE_02051	HJMJEEGF_02163	PEIJAEHO_02994	MMKKLKEB_03382	ELNMFMFD_04093	ANLFPAFH_01134	DLHBAKIL_01966	BFMAMKPI_03369	HJFAGKMK_03177	KBCALCLE_02059	NCAOPGFP_02020	GEGEGHLD_02192	DBJEOIEG_02164	NJHFBNIK_00905	ANDPLLLC_04332	KCEMJLHF_04261
dnaB_1		Replicative DNA helicase	35	35	1	294	2362				797	1415	1362	GDJPPOFM_00559	GBCICNDP_01776	LMMBOEPA_01847	NJLFGGDK_00630	PJIIENHJ_01182	KANJEMEN_03303	IIPHGADO_03497	JHJDLENO_03235	GHDEJAFC_00807	OKOBICEN_02803	GBFNDGHB_01197	AJONFHNM_02404	ADMKIICK_01992	KINJFBAM_00235	MPHFALEL_00425	EDIMHNID_03768	DNPBDEFN_02873	FMNJIFAA_01364	FNGOOONK_02154	ODEDACDE_02055	HJMJEEGF_02167	PEIJAEHO_02998	MMKKLKEB_03386	ELNMFMFD_04698	ANLFPAFH_01138	DLHBAKIL_01962	BFMAMKPI_03373	HJFAGKMK_03173	KBCALCLE_02055	NCAOPGFP_02016	GEGEGHLD_02196	DBJEOIEG_02160	NJHFBNIK_00909	ANDPLLLC_04328	KCEMJLHF_04265
group_1863		hypothetical protein	35	35	1	294	2370				443	443	443	GDJPPOFM_00566	GBCICNDP_01769	LMMBOEPA_01854	NJLFGGDK_00637	PJIIENHJ_01189	KANJEMEN_04151	IIPHGADO_03504	JHJDLENO_03242	GHDEJAFC_00814	OKOBICEN_02796	GBFNDGHB_01190	AJONFHNM_02411	ADMKIICK_01999	KINJFBAM_00228	MPHFALEL_00418	EDIMHNID_03761	DNPBDEFN_02385	FMNJIFAA_01357	FNGOOONK_02147	ODEDACDE_02062	HJMJEEGF_02174	PEIJAEHO_03651	MMKKLKEB_03453	ELNMFMFD_03886	ANLFPAFH_01145	DLHBAKIL_01955	BFMAMKPI_03610	HJFAGKMK_03601	KBCALCLE_02048	NCAOPGFP_02009	GEGEGHLD_02203	DBJEOIEG_02153	NJHFBNIK_00916	ANDPLLLC_04321	KCEMJLHF_04272
group_1864		putative signaling protein	35	35	1	294	4622				1442	2099	2079	GDJPPOFM_00571	GBCICNDP_00750	LMMBOEPA_03864	NJLFGGDK_00316	PJIIENHJ_00689	KANJEMEN_00883	IIPHGADO_00570	JHJDLENO_04026	GHDEJAFC_00822	OKOBICEN_00859	GBFNDGHB_04087	AJONFHNM_00980	ADMKIICK_03153	KINJFBAM_03232	MPHFALEL_02884	EDIMHNID_04267	DNPBDEFN_00940	FMNJIFAA_01928	FNGOOONK_01137	ODEDACDE_00912	HJMJEEGF_00914	PEIJAEHO_01319	MMKKLKEB_01383	ELNMFMFD_01540	ANLFPAFH_01723	DLHBAKIL_01938	BFMAMKPI_01217	HJFAGKMK_00945	KBCALCLE_03882	NCAOPGFP_00942	GEGEGHLD_01328	DBJEOIEG_01463	NJHFBNIK_04538	ANDPLLLC_00455	KCEMJLHF_03415
prmA		Ribosomal protein L11 methyltransferase	35	35	1	294	4628				398	881	867	GDJPPOFM_00577	GBCICNDP_00756	LMMBOEPA_03622	NJLFGGDK_00310	PJIIENHJ_00683	KANJEMEN_00889	IIPHGADO_00564	JHJDLENO_03308	GHDEJAFC_00828	OKOBICEN_00853	GBFNDGHB_01959	AJONFHNM_00986	ADMKIICK_03159	KINJFBAM_00970	MPHFALEL_02878	EDIMHNID_04273	DNPBDEFN_00934	FMNJIFAA_01922	FNGOOONK_01131	ODEDACDE_00906	HJMJEEGF_00920	PEIJAEHO_01325	MMKKLKEB_01377	ELNMFMFD_01534	ANLFPAFH_01717	DLHBAKIL_01944	BFMAMKPI_01211	HJFAGKMK_00951	KBCALCLE_02633	NCAOPGFP_00936	GEGEGHLD_01334	DBJEOIEG_01457	NJHFBNIK_04532	ANDPLLLC_00461	KCEMJLHF_03409
panF		Sodium/pantothenate symporter	35	35	1	294	4629				737	1451	1430	GDJPPOFM_00578	GBCICNDP_00757	LMMBOEPA_03621	NJLFGGDK_00309	PJIIENHJ_00682	KANJEMEN_00890	IIPHGADO_00563	JHJDLENO_03307	GHDEJAFC_00829	OKOBICEN_00852	GBFNDGHB_01958	AJONFHNM_00987	ADMKIICK_03160	KINJFBAM_00971	MPHFALEL_04608	EDIMHNID_04274	DNPBDEFN_00933	FMNJIFAA_01921	FNGOOONK_01130	ODEDACDE_00905	HJMJEEGF_00921	PEIJAEHO_01326	MMKKLKEB_01376	ELNMFMFD_01533	ANLFPAFH_01716	DLHBAKIL_01945	BFMAMKPI_01210	HJFAGKMK_00952	KBCALCLE_02632	NCAOPGFP_00935	GEGEGHLD_01335	DBJEOIEG_01456	NJHFBNIK_04531	ANDPLLLC_00462	KCEMJLHF_03408
acuI		putative acrylyl-CoA reductase AcuI	35	35	1	294	4636				500	974	960	GDJPPOFM_00584	GBCICNDP_00763	LMMBOEPA_03355	NJLFGGDK_00303	PJIIENHJ_00676	KANJEMEN_00896	IIPHGADO_00557	JHJDLENO_03301	GHDEJAFC_00835	OKOBICEN_00846	GBFNDGHB_01952	AJONFHNM_00993	ADMKIICK_03166	KINJFBAM_00977	MPHFALEL_03556	EDIMHNID_04280	DNPBDEFN_00927	FMNJIFAA_01915	FNGOOONK_01124	ODEDACDE_00899	HJMJEEGF_00927	PEIJAEHO_01332	MMKKLKEB_01370	ELNMFMFD_01527	ANLFPAFH_01710	DLHBAKIL_01951	BFMAMKPI_01204	HJFAGKMK_00958	KBCALCLE_02626	NCAOPGFP_00929	GEGEGHLD_01341	DBJEOIEG_01450	NJHFBNIK_04525	ANDPLLLC_00468	KCEMJLHF_03402
ybhK		Putative gluconeogenesis factor	35	35	1	294	2972				260	908	833	GDJPPOFM_00589	GBCICNDP_04430	LMMBOEPA_03536	NJLFGGDK_00606	PJIIENHJ_01888	KANJEMEN_04652	IIPHGADO_04673	JHJDLENO_01532	GHDEJAFC_02319	OKOBICEN_01709	GBFNDGHB_04667	AJONFHNM_01533	ADMKIICK_00698	KINJFBAM_02681	MPHFALEL_01754	EDIMHNID_02565	DNPBDEFN_01864	FMNJIFAA_03029	FNGOOONK_01537	ODEDACDE_02901	HJMJEEGF_02246	PEIJAEHO_04376	MMKKLKEB_01962	ELNMFMFD_00774	ANLFPAFH_02105	DLHBAKIL_03366	BFMAMKPI_02143	HJFAGKMK_02848	KBCALCLE_02843	NCAOPGFP_01773	GEGEGHLD_01958	DBJEOIEG_00642	NJHFBNIK_03670	ANDPLLLC_03125	KCEMJLHF_02070
moaA		GTP 3',8-cyclase	35	35	1	294	2971				620	1022	1010	GDJPPOFM_00590	GBCICNDP_03775	LMMBOEPA_02609	NJLFGGDK_00607	PJIIENHJ_01889	KANJEMEN_03654	IIPHGADO_03492	JHJDLENO_01533	GHDEJAFC_02318	OKOBICEN_01710	GBFNDGHB_03836	AJONFHNM_01534	ADMKIICK_00697	KINJFBAM_02680	MPHFALEL_01755	EDIMHNID_02564	DNPBDEFN_01863	FMNJIFAA_03028	FNGOOONK_01536	ODEDACDE_02902	HJMJEEGF_02247	PEIJAEHO_02957	MMKKLKEB_01961	ELNMFMFD_00773	ANLFPAFH_02104	DLHBAKIL_03365	BFMAMKPI_02142	HJFAGKMK_02847	KBCALCLE_02844	NCAOPGFP_01772	GEGEGHLD_01957	DBJEOIEG_00643	NJHFBNIK_03671	ANDPLLLC_03124	KCEMJLHF_02069
moaE		Molybdopterin synthase catalytic subunit	35	35	1	294	2967				281	452	447	GDJPPOFM_00594	GBCICNDP_03779	LMMBOEPA_02605	NJLFGGDK_00611	PJIIENHJ_01893	KANJEMEN_03658	IIPHGADO_03488	JHJDLENO_01537	GHDEJAFC_02314	OKOBICEN_01714	GBFNDGHB_03840	AJONFHNM_01538	ADMKIICK_00693	KINJFBAM_02676	MPHFALEL_01759	EDIMHNID_02560	DNPBDEFN_01859	FMNJIFAA_03024	FNGOOONK_01532	ODEDACDE_02906	HJMJEEGF_03557	PEIJAEHO_02953	MMKKLKEB_01957	ELNMFMFD_00769	ANLFPAFH_02100	DLHBAKIL_03361	BFMAMKPI_02138	HJFAGKMK_02843	KBCALCLE_02848	NCAOPGFP_01768	GEGEGHLD_01953	DBJEOIEG_00647	NJHFBNIK_03675	ANDPLLLC_03120	KCEMJLHF_02065
dctD		C4-dicarboxylate transport transcriptional regulatory protein DctD	35	35	1	294	1306				977	1250	1242	GDJPPOFM_00608	GBCICNDP_01985	LMMBOEPA_02703	NJLFGGDK_02217	PJIIENHJ_02900	KANJEMEN_02306	IIPHGADO_01731	JHJDLENO_01548	GHDEJAFC_02636	OKOBICEN_02516	GBFNDGHB_01922	AJONFHNM_02558	ADMKIICK_01921	KINJFBAM_02403	MPHFALEL_02383	EDIMHNID_01894	DNPBDEFN_03177	FMNJIFAA_02532	FNGOOONK_02304	ODEDACDE_02379	HJMJEEGF_02069	PEIJAEHO_02281	MMKKLKEB_02589	ELNMFMFD_03001	ANLFPAFH_02354	DLHBAKIL_02559	BFMAMKPI_02393	HJFAGKMK_03070	KBCALCLE_02206	NCAOPGFP_02173	GEGEGHLD_02380	DBJEOIEG_02442	NJHFBNIK_02279	ANDPLLLC_01377	KCEMJLHF_01655
group_1874		hypothetical protein	35	35	1	294	1318				224	284	282	GDJPPOFM_00615	GBCICNDP_01992	LMMBOEPA_04086	NJLFGGDK_03552	PJIIENHJ_04643	KANJEMEN_03322	IIPHGADO_01738	JHJDLENO_01555	GHDEJAFC_02629	OKOBICEN_02509	GBFNDGHB_01929	AJONFHNM_02551	ADMKIICK_01914	KINJFBAM_02396	MPHFALEL_02390	EDIMHNID_01887	DNPBDEFN_04325	FMNJIFAA_02525	FNGOOONK_02311	ODEDACDE_02372	HJMJEEGF_02076	PEIJAEHO_02274	MMKKLKEB_02596	ELNMFMFD_03008	ANLFPAFH_02361	DLHBAKIL_02566	BFMAMKPI_02400	HJFAGKMK_04026	KBCALCLE_02213	NCAOPGFP_02180	GEGEGHLD_02373	DBJEOIEG_02435	NJHFBNIK_02272	ANDPLLLC_01388	KCEMJLHF_01648
sixA		Phosphohistidine phosphatase SixA	35	35	1	294	1322				386	485	482	GDJPPOFM_00618	GBCICNDP_01995	LMMBOEPA_04198	NJLFGGDK_03549	PJIIENHJ_04226	KANJEMEN_04709	IIPHGADO_01741	JHJDLENO_01558	GHDEJAFC_02626	OKOBICEN_04400	GBFNDGHB_01932	AJONFHNM_02548	ADMKIICK_01911	KINJFBAM_02393	MPHFALEL_04206	EDIMHNID_01884	DNPBDEFN_04369	FMNJIFAA_02522	FNGOOONK_02314	ODEDACDE_02369	HJMJEEGF_02079	PEIJAEHO_02271	MMKKLKEB_02599	ELNMFMFD_03011	ANLFPAFH_02364	DLHBAKIL_04449	BFMAMKPI_02403	HJFAGKMK_04410	KBCALCLE_02216	NCAOPGFP_02183	GEGEGHLD_02370	DBJEOIEG_04554	NJHFBNIK_02269	ANDPLLLC_01391	KCEMJLHF_01645
thrS		Threonine--tRNA ligase	35	35	1	294	148				980	1928	1900	GDJPPOFM_00619	GBCICNDP_00237	LMMBOEPA_04166	NJLFGGDK_03005	PJIIENHJ_00144	KANJEMEN_03801	IIPHGADO_02003	JHJDLENO_04203	GHDEJAFC_03275	OKOBICEN_01704	GBFNDGHB_02214	AJONFHNM_02378	ADMKIICK_00450	KINJFBAM_04321	MPHFALEL_04000	EDIMHNID_03699	DNPBDEFN_04264	FMNJIFAA_00723	FNGOOONK_03651	ODEDACDE_00271	HJMJEEGF_03585	PEIJAEHO_00527	MMKKLKEB_00790	ELNMFMFD_02153	ANLFPAFH_02612	DLHBAKIL_03605	BFMAMKPI_00477	HJFAGKMK_00404	KBCALCLE_00545	NCAOPGFP_03479	GEGEGHLD_04347	DBJEOIEG_00376	NJHFBNIK_02108	ANDPLLLC_02074	KCEMJLHF_00598
btuC		Vitamin B12 import system permease protein BtuC	35	35	1	294	155				542	980	929	GDJPPOFM_00626	GBCICNDP_00244	LMMBOEPA_02738	NJLFGGDK_02947	PJIIENHJ_00151	KANJEMEN_04069	IIPHGADO_01996	JHJDLENO_01930	GHDEJAFC_00706	OKOBICEN_01697	GBFNDGHB_02221	AJONFHNM_02385	ADMKIICK_00457	KINJFBAM_04328	MPHFALEL_03770	EDIMHNID_03706	DNPBDEFN_03722	FMNJIFAA_00716	FNGOOONK_03779	ODEDACDE_00264	HJMJEEGF_02930	PEIJAEHO_00520	MMKKLKEB_00797	ELNMFMFD_02160	ANLFPAFH_02619	DLHBAKIL_00500	BFMAMKPI_00484	HJFAGKMK_00397	KBCALCLE_00552	NCAOPGFP_04017	GEGEGHLD_01456	DBJEOIEG_00383	NJHFBNIK_02101	ANDPLLLC_02081	KCEMJLHF_00605
group_1881		hypothetical protein	35	35	1	294	3596				473	809	799	GDJPPOFM_00641	GBCICNDP_01632	LMMBOEPA_00434	NJLFGGDK_00787	PJIIENHJ_01154	KANJEMEN_00137	IIPHGADO_03301	JHJDLENO_02262	GHDEJAFC_00406	OKOBICEN_01394	GBFNDGHB_01698	AJONFHNM_00272	ADMKIICK_03978	KINJFBAM_03375	MPHFALEL_02899	EDIMHNID_01349	DNPBDEFN_01556	FMNJIFAA_00353	FNGOOONK_01894	ODEDACDE_03485	HJMJEEGF_00432	PEIJAEHO_00644	MMKKLKEB_01809	ELNMFMFD_00327	ANLFPAFH_01786	DLHBAKIL_00015	BFMAMKPI_00174	HJFAGKMK_01322	KBCALCLE_00787	NCAOPGFP_00515	GEGEGHLD_03081	DBJEOIEG_00159	NJHFBNIK_01548	ANDPLLLC_03442	KCEMJLHF_02339
arcC2		Carbamate kinase 2	35	35	1	294	3595				893	923	893	GDJPPOFM_00642	GBCICNDP_01631	LMMBOEPA_00433	NJLFGGDK_00786	PJIIENHJ_01155	KANJEMEN_00136	IIPHGADO_03302	JHJDLENO_02261	GHDEJAFC_00407	OKOBICEN_01393	GBFNDGHB_01697	AJONFHNM_00273	ADMKIICK_03979	KINJFBAM_03374	MPHFALEL_02900	EDIMHNID_01350	DNPBDEFN_01557	FMNJIFAA_00354	FNGOOONK_01893	ODEDACDE_03486	HJMJEEGF_00433	PEIJAEHO_00645	MMKKLKEB_01810	ELNMFMFD_00326	ANLFPAFH_01787	DLHBAKIL_00014	BFMAMKPI_00175	HJFAGKMK_01323	KBCALCLE_00786	NCAOPGFP_00516	GEGEGHLD_03082	DBJEOIEG_00160	NJHFBNIK_01547	ANDPLLLC_03441	KCEMJLHF_02338
purK		N5-carboxyaminoimidazole ribonucleotide synthase	35	35	1	294	3594				443	1067	1049	GDJPPOFM_00643	GBCICNDP_01630	LMMBOEPA_00432	NJLFGGDK_00785	PJIIENHJ_01156	KANJEMEN_00135	IIPHGADO_03303	JHJDLENO_02260	GHDEJAFC_00408	OKOBICEN_01392	GBFNDGHB_01696	AJONFHNM_00274	ADMKIICK_03980	KINJFBAM_03373	MPHFALEL_02901	EDIMHNID_01351	DNPBDEFN_01558	FMNJIFAA_00355	FNGOOONK_01892	ODEDACDE_03487	HJMJEEGF_00434	PEIJAEHO_00646	MMKKLKEB_01811	ELNMFMFD_00325	ANLFPAFH_01788	DLHBAKIL_00013	BFMAMKPI_00176	HJFAGKMK_01324	KBCALCLE_00785	NCAOPGFP_00517	GEGEGHLD_03083	DBJEOIEG_00161	NJHFBNIK_01546	ANDPLLLC_03440	KCEMJLHF_02337
purE		N5-carboxyaminoimidazole ribonucleotide mutase	35	35	1	294	3593				182	509	490	GDJPPOFM_00644	GBCICNDP_01629	LMMBOEPA_00431	NJLFGGDK_00784	PJIIENHJ_04033	KANJEMEN_00134	IIPHGADO_03304	JHJDLENO_02259	GHDEJAFC_00409	OKOBICEN_01391	GBFNDGHB_01695	AJONFHNM_00275	ADMKIICK_03981	KINJFBAM_03372	MPHFALEL_02902	EDIMHNID_01352	DNPBDEFN_01559	FMNJIFAA_00356	FNGOOONK_01891	ODEDACDE_03488	HJMJEEGF_00435	PEIJAEHO_00647	MMKKLKEB_01812	ELNMFMFD_00324	ANLFPAFH_01789	DLHBAKIL_00012	BFMAMKPI_00177	HJFAGKMK_01325	KBCALCLE_00784	NCAOPGFP_00518	GEGEGHLD_03084	DBJEOIEG_00162	NJHFBNIK_01545	ANDPLLLC_03439	KCEMJLHF_02336
lpxH		UDP-2,3-diacylglucosamine hydrolase	35	35	1	294	3591				722	722	722	GDJPPOFM_00645	GBCICNDP_01628	LMMBOEPA_00430	NJLFGGDK_00783	PJIIENHJ_04032	KANJEMEN_00133	IIPHGADO_03305	JHJDLENO_02258	GHDEJAFC_00410	OKOBICEN_01390	GBFNDGHB_01694	AJONFHNM_00276	ADMKIICK_03982	KINJFBAM_03371	MPHFALEL_04440	EDIMHNID_01353	DNPBDEFN_01560	FMNJIFAA_00357	FNGOOONK_01890	ODEDACDE_02334	HJMJEEGF_00436	PEIJAEHO_00648	MMKKLKEB_01813	ELNMFMFD_00323	ANLFPAFH_01790	DLHBAKIL_00011	BFMAMKPI_00178	HJFAGKMK_01326	KBCALCLE_00783	NCAOPGFP_00519	GEGEGHLD_03085	DBJEOIEG_00163	NJHFBNIK_01544	ANDPLLLC_03438	KCEMJLHF_02335
fabA		3-hydroxydecanoyl-[acyl-carrier-protein] dehydratase	35	35	1	294	5481				419	518	515	GDJPPOFM_00655	GBCICNDP_02152	LMMBOEPA_00130	NJLFGGDK_00249	PJIIENHJ_00115	KANJEMEN_00055	IIPHGADO_00335	JHJDLENO_00360	GHDEJAFC_00283	OKOBICEN_00701	GBFNDGHB_01212	AJONFHNM_00668	ADMKIICK_01771	KINJFBAM_02360	MPHFALEL_03159	EDIMHNID_03619	DNPBDEFN_00321	FMNJIFAA_00516	FNGOOONK_01314	ODEDACDE_00669	HJMJEEGF_00637	PEIJAEHO_00935	MMKKLKEB_00601	ELNMFMFD_01000	ANLFPAFH_04241	DLHBAKIL_00111	BFMAMKPI_01357	HJFAGKMK_00247	KBCALCLE_00699	NCAOPGFP_00558	GEGEGHLD_00986	DBJEOIEG_00923	NJHFBNIK_02533	ANDPLLLC_02962	KCEMJLHF_00336
uup		ABC transporter ATP-binding protein uup	35	35	1	294	5474				398	1907	1863	GDJPPOFM_00659	GBCICNDP_02148	LMMBOEPA_00134	NJLFGGDK_00245	PJIIENHJ_00111	KANJEMEN_00051	IIPHGADO_00339	JHJDLENO_00365	GHDEJAFC_00288	OKOBICEN_02699	GBFNDGHB_01208	AJONFHNM_00663	ADMKIICK_01775	KINJFBAM_02364	MPHFALEL_03155	EDIMHNID_03614	DNPBDEFN_00316	FMNJIFAA_00520	FNGOOONK_01310	ODEDACDE_00673	HJMJEEGF_00641	PEIJAEHO_00931	MMKKLKEB_00597	ELNMFMFD_01004	ANLFPAFH_02596	DLHBAKIL_00107	BFMAMKPI_01361	HJFAGKMK_00251	KBCALCLE_00695	NCAOPGFP_00562	GEGEGHLD_00991	DBJEOIEG_00919	NJHFBNIK_02529	ANDPLLLC_02958	KCEMJLHF_00332
rlmL		Ribosomal RNA large subunit methyltransferase K/L	35	35	1	294	5473				236	2108	2054	GDJPPOFM_00660	GBCICNDP_02147	LMMBOEPA_00135	NJLFGGDK_02883	PJIIENHJ_00110	KANJEMEN_00050	IIPHGADO_00340	JHJDLENO_00366	GHDEJAFC_00289	OKOBICEN_02698	GBFNDGHB_01207	AJONFHNM_00662	ADMKIICK_01776	KINJFBAM_02365	MPHFALEL_03154	EDIMHNID_03613	DNPBDEFN_00315	FMNJIFAA_00521	FNGOOONK_01309	ODEDACDE_00674	HJMJEEGF_00642	PEIJAEHO_00930	MMKKLKEB_00596	ELNMFMFD_01005	ANLFPAFH_02595	DLHBAKIL_00106	BFMAMKPI_01362	HJFAGKMK_00252	KBCALCLE_00694	NCAOPGFP_00563	GEGEGHLD_00992	DBJEOIEG_00918	NJHFBNIK_02528	ANDPLLLC_02957	KCEMJLHF_00331
pepN		Aminopeptidase N	35	35	1	294	5468				1445	2612	2578	GDJPPOFM_00664	GBCICNDP_02143	LMMBOEPA_00139	NJLFGGDK_02887	PJIIENHJ_00106	KANJEMEN_00046	IIPHGADO_00344	JHJDLENO_03920	GHDEJAFC_00293	OKOBICEN_02694	GBFNDGHB_01203	AJONFHNM_00658	ADMKIICK_01780	KINJFBAM_02369	MPHFALEL_02727	EDIMHNID_03609	DNPBDEFN_00311	FMNJIFAA_00525	FNGOOONK_01305	ODEDACDE_00678	HJMJEEGF_00646	PEIJAEHO_00926	MMKKLKEB_00592	ELNMFMFD_01009	ANLFPAFH_02591	DLHBAKIL_00102	BFMAMKPI_01366	HJFAGKMK_00256	KBCALCLE_00690	NCAOPGFP_00567	GEGEGHLD_00996	DBJEOIEG_00914	NJHFBNIK_02524	ANDPLLLC_02953	KCEMJLHF_00327
group_1890		hypothetical protein	35	35	1	294	5467				191	254	252	GDJPPOFM_00665	GBCICNDP_02142	LMMBOEPA_00140	NJLFGGDK_04214	PJIIENHJ_00105	KANJEMEN_00045	IIPHGADO_00345	JHJDLENO_03921	GHDEJAFC_00294	OKOBICEN_02693	GBFNDGHB_01202	AJONFHNM_00657	ADMKIICK_01781	KINJFBAM_02370	MPHFALEL_02728	EDIMHNID_03608	DNPBDEFN_00310	FMNJIFAA_00526	FNGOOONK_01304	ODEDACDE_00679	HJMJEEGF_00647	PEIJAEHO_00925	MMKKLKEB_00591	ELNMFMFD_01010	ANLFPAFH_02590	DLHBAKIL_00101	BFMAMKPI_01367	HJFAGKMK_00257	KBCALCLE_00689	NCAOPGFP_00568	GEGEGHLD_00997	DBJEOIEG_00913	NJHFBNIK_02523	ANDPLLLC_02952	KCEMJLHF_00326
group_1891		hypothetical protein	35	35	1	294	2692				362	422	420	GDJPPOFM_00667	GBCICNDP_01575	LMMBOEPA_01473	NJLFGGDK_03138	PJIIENHJ_01837	KANJEMEN_00583	IIPHGADO_01433	JHJDLENO_01801	GHDEJAFC_01645	OKOBICEN_02366	GBFNDGHB_03191	AJONFHNM_02092	ADMKIICK_01009	KINJFBAM_01119	MPHFALEL_01561	EDIMHNID_01007	DNPBDEFN_03255	FMNJIFAA_02145	FNGOOONK_01953	ODEDACDE_02315	HJMJEEGF_01710	PEIJAEHO_01752	MMKKLKEB_03400	ELNMFMFD_02411	ANLFPAFH_02333	DLHBAKIL_01652	BFMAMKPI_02027	HJFAGKMK_01759	KBCALCLE_02464	NCAOPGFP_02412	GEGEGHLD_02107	DBJEOIEG_02213	NJHFBNIK_01195	ANDPLLLC_04046	KCEMJLHF_04552
yjjP		Inner membrane protein YjjP	35	35	1	294	2703				317	944	926	GDJPPOFM_00678	GBCICNDP_01564	LMMBOEPA_01462	NJLFGGDK_02604	PJIIENHJ_03161	KANJEMEN_00572	IIPHGADO_01422	JHJDLENO_01790	GHDEJAFC_01634	OKOBICEN_02355	GBFNDGHB_03631	AJONFHNM_02103	ADMKIICK_01020	KINJFBAM_01108	MPHFALEL_01550	EDIMHNID_01018	DNPBDEFN_03244	FMNJIFAA_02134	FNGOOONK_01942	ODEDACDE_02304	HJMJEEGF_01699	PEIJAEHO_01741	MMKKLKEB_03594	ELNMFMFD_02400	ANLFPAFH_02344	DLHBAKIL_01641	BFMAMKPI_02016	HJFAGKMK_01748	KBCALCLE_02453	NCAOPGFP_02401	GEGEGHLD_02096	DBJEOIEG_02224	NJHFBNIK_01206	ANDPLLLC_04035	KCEMJLHF_04563
group_1894		hypothetical protein	35	35	1	294	2707				287	458	448	GDJPPOFM_00681	GBCICNDP_01561	LMMBOEPA_01459	NJLFGGDK_02601	PJIIENHJ_03158	KANJEMEN_00569	IIPHGADO_01419	JHJDLENO_03774	GHDEJAFC_01631	OKOBICEN_04029	GBFNDGHB_03628	AJONFHNM_02106	ADMKIICK_01023	KINJFBAM_01105	MPHFALEL_01547	EDIMHNID_01021	DNPBDEFN_03929	FMNJIFAA_02131	FNGOOONK_01939	ODEDACDE_02301	HJMJEEGF_01696	PEIJAEHO_01738	MMKKLKEB_03591	ELNMFMFD_02397	ANLFPAFH_02347	DLHBAKIL_01638	BFMAMKPI_02013	HJFAGKMK_01745	KBCALCLE_03955	NCAOPGFP_03916	GEGEGHLD_02093	DBJEOIEG_02227	NJHFBNIK_01209	ANDPLLLC_04032	KCEMJLHF_04566
group_1895		hypothetical protein	35	35	1	294	2710				605	1064	1050	GDJPPOFM_00683	GBCICNDP_01559	LMMBOEPA_04264	NJLFGGDK_02599	PJIIENHJ_03156	KANJEMEN_00567	IIPHGADO_01417	JHJDLENO_03772	GHDEJAFC_01629	OKOBICEN_04027	GBFNDGHB_03626	AJONFHNM_02108	ADMKIICK_01025	KINJFBAM_01103	MPHFALEL_04683	EDIMHNID_01023	DNPBDEFN_03927	FMNJIFAA_02129	FNGOOONK_01937	ODEDACDE_02299	HJMJEEGF_01694	PEIJAEHO_01736	MMKKLKEB_03589	ELNMFMFD_02395	ANLFPAFH_02349	DLHBAKIL_01636	BFMAMKPI_02011	HJFAGKMK_01743	KBCALCLE_03953	NCAOPGFP_03918	GEGEGHLD_02091	DBJEOIEG_04323	NJHFBNIK_01211	ANDPLLLC_04030	KCEMJLHF_04568
secB		Protein-export protein SecB	35	35	1	294	5743				443	467	466	GDJPPOFM_00688	GBCICNDP_01608	LMMBOEPA_01416	NJLFGGDK_01087	PJIIENHJ_01006	KANJEMEN_01025	IIPHGADO_02112	JHJDLENO_01189	GHDEJAFC_02189	OKOBICEN_02153	GBFNDGHB_02984	AJONFHNM_02218	ADMKIICK_02703	KINJFBAM_04200	MPHFALEL_01093	EDIMHNID_02831	DNPBDEFN_02955	FMNJIFAA_02154	FNGOOONK_01981	ODEDACDE_01895	HJMJEEGF_03615	PEIJAEHO_02106	MMKKLKEB_02194	ELNMFMFD_02450	ANLFPAFH_02033	DLHBAKIL_01686	BFMAMKPI_02680	HJFAGKMK_01807	KBCALCLE_02885	NCAOPGFP_03033	GEGEGHLD_02390	DBJEOIEG_01971	NJHFBNIK_02893	ANDPLLLC_00138	KCEMJLHF_03725
cysE_2		Serine acetyltransferase	35	35	1	294	5745				221	821	803	GDJPPOFM_00690	GBCICNDP_01610	LMMBOEPA_01418	NJLFGGDK_01089	PJIIENHJ_01008	KANJEMEN_01027	IIPHGADO_02114	JHJDLENO_01191	GHDEJAFC_02187	OKOBICEN_02155	GBFNDGHB_02986	AJONFHNM_02220	ADMKIICK_02701	KINJFBAM_04202	MPHFALEL_01091	EDIMHNID_02833	DNPBDEFN_02957	FMNJIFAA_02156	FNGOOONK_01983	ODEDACDE_01897	HJMJEEGF_02939	PEIJAEHO_02108	MMKKLKEB_02192	ELNMFMFD_02452	ANLFPAFH_02031	DLHBAKIL_01684	BFMAMKPI_02682	HJFAGKMK_01809	KBCALCLE_02883	NCAOPGFP_03035	GEGEGHLD_02392	DBJEOIEG_01973	NJHFBNIK_02895	ANDPLLLC_00140	KCEMJLHF_03723
gntR_4		HTH-type transcriptional regulator GntR	35	35	1	294	5748				704	1004	995	GDJPPOFM_00693	GBCICNDP_01613	LMMBOEPA_01421	NJLFGGDK_01092	PJIIENHJ_01011	KANJEMEN_01030	IIPHGADO_02117	JHJDLENO_01194	GHDEJAFC_02184	OKOBICEN_02158	GBFNDGHB_03238	AJONFHNM_02223	ADMKIICK_02698	KINJFBAM_04205	MPHFALEL_01088	EDIMHNID_02836	DNPBDEFN_03650	FMNJIFAA_02159	FNGOOONK_01986	ODEDACDE_01900	HJMJEEGF_02936	PEIJAEHO_02111	MMKKLKEB_02189	ELNMFMFD_02455	ANLFPAFH_02028	DLHBAKIL_01681	BFMAMKPI_02685	HJFAGKMK_01812	KBCALCLE_03616	NCAOPGFP_03203	GEGEGHLD_02395	DBJEOIEG_01976	NJHFBNIK_02898	ANDPLLLC_00143	KCEMJLHF_03720
fumB_1		Fumarate hydratase class I, anaerobic	35	35	1	294	2424				275	1646	510	GDJPPOFM_00699	GBCICNDP_01344	LMMBOEPA_02859	NJLFGGDK_01009	PJIIENHJ_02382	KANJEMEN_00666	IIPHGADO_01805	JHJDLENO_00981	GHDEJAFC_01747	OKOBICEN_01249	GBFNDGHB_02466	AJONFHNM_01678	ADMKIICK_02046	KINJFBAM_03350	MPHFALEL_01313	EDIMHNID_01563	DNPBDEFN_03152	FMNJIFAA_02494	FNGOOONK_03760	ODEDACDE_01394	HJMJEEGF_02985	PEIJAEHO_01455	MMKKLKEB_02376	ELNMFMFD_04764	ANLFPAFH_01744	DLHBAKIL_01758	BFMAMKPI_01676	HJFAGKMK_01576	KBCALCLE_01567	NCAOPGFP_01463	GEGEGHLD_02533	DBJEOIEG_02355	NJHFBNIK_00963	ANDPLLLC_04274	KCEMJLHF_04319
feoB		Fe(2 ) transporter FeoB	35	35	1	294	1117				242	2318	1869	GDJPPOFM_03207	GBCICNDP_03357	LMMBOEPA_03452	NJLFGGDK_02552	PJIIENHJ_03072	KANJEMEN_03313	IIPHGADO_03845	JHJDLENO_02223	GHDEJAFC_02536	OKOBICEN_03873	GBFNDGHB_03927	AJONFHNM_04151	ADMKIICK_03653	KINJFBAM_01294	MPHFALEL_03062	EDIMHNID_02277	DNPBDEFN_02856	FMNJIFAA_02370	FNGOOONK_02138	ODEDACDE_02978	HJMJEEGF_04257	PEIJAEHO_02960	MMKKLKEB_02397	ELNMFMFD_03086	ANLFPAFH_03865	DLHBAKIL_02373	BFMAMKPI_02280	HJFAGKMK_02183	KBCALCLE_03275	NCAOPGFP_03776	GEGEGHLD_03455	DBJEOIEG_02724	NJHFBNIK_03207	ANDPLLLC_00337	KCEMJLHF_03532
melB		Melibiose carrier protein	35	35	1	294	2423				650	1430	1407	GDJPPOFM_00700	GBCICNDP_01345	LMMBOEPA_02860	NJLFGGDK_01010	PJIIENHJ_02381	KANJEMEN_00665	IIPHGADO_01806	JHJDLENO_00982	GHDEJAFC_01748	OKOBICEN_01248	GBFNDGHB_02465	AJONFHNM_01679	ADMKIICK_02045	KINJFBAM_03349	MPHFALEL_01314	EDIMHNID_01562	DNPBDEFN_03151	FMNJIFAA_02495	FNGOOONK_03761	ODEDACDE_01393	HJMJEEGF_02984	PEIJAEHO_01454	MMKKLKEB_02377	ELNMFMFD_04765	ANLFPAFH_01743	DLHBAKIL_01759	BFMAMKPI_01675	HJFAGKMK_01575	KBCALCLE_01568	NCAOPGFP_01464	GEGEGHLD_02534	DBJEOIEG_02356	NJHFBNIK_00962	ANDPLLLC_04275	KCEMJLHF_04318
adiA		Biodegradative arginine decarboxylase	35	35	1	294	2420				233	2270	2211	GDJPPOFM_00703	GBCICNDP_01348	LMMBOEPA_02863	NJLFGGDK_01013	PJIIENHJ_02378	KANJEMEN_00662	IIPHGADO_01809	JHJDLENO_00985	GHDEJAFC_01751	OKOBICEN_01245	GBFNDGHB_02462	AJONFHNM_01682	ADMKIICK_02042	KINJFBAM_03346	MPHFALEL_01317	EDIMHNID_01559	DNPBDEFN_03148	FMNJIFAA_02498	FNGOOONK_03547	ODEDACDE_01390	HJMJEEGF_02981	PEIJAEHO_01451	MMKKLKEB_02380	ELNMFMFD_02325	ANLFPAFH_01740	DLHBAKIL_01762	BFMAMKPI_01672	HJFAGKMK_01572	KBCALCLE_01571	NCAOPGFP_01467	GEGEGHLD_02537	DBJEOIEG_02359	NJHFBNIK_00959	ANDPLLLC_04278	KCEMJLHF_04315
basS		Sensor protein BasS	35	35	1	294	2415				845	1079	1072	GDJPPOFM_00708	GBCICNDP_01353	LMMBOEPA_02158	NJLFGGDK_01018	PJIIENHJ_02266	KANJEMEN_00657	IIPHGADO_01814	JHJDLENO_00990	GHDEJAFC_01756	OKOBICEN_01240	GBFNDGHB_03885	AJONFHNM_01687	ADMKIICK_02037	KINJFBAM_03341	MPHFALEL_01322	EDIMHNID_01554	DNPBDEFN_03947	FMNJIFAA_02503	FNGOOONK_03552	ODEDACDE_01385	HJMJEEGF_02949	PEIJAEHO_01446	MMKKLKEB_02385	ELNMFMFD_02320	ANLFPAFH_01735	DLHBAKIL_01767	BFMAMKPI_01667	HJFAGKMK_01567	KBCALCLE_01576	NCAOPGFP_01472	GEGEGHLD_02542	DBJEOIEG_02364	NJHFBNIK_00954	ANDPLLLC_04283	KCEMJLHF_04310
group_1905		hypothetical protein	35	35	1	294	5917				743	761	760	GDJPPOFM_00733	GBCICNDP_01486	LMMBOEPA_03490	NJLFGGDK_01466	PJIIENHJ_02400	KANJEMEN_01052	IIPHGADO_03594	JHJDLENO_01057	GHDEJAFC_03189	OKOBICEN_03477	GBFNDGHB_04331	AJONFHNM_03738	ADMKIICK_03694	KINJFBAM_01253	MPHFALEL_03758	EDIMHNID_02236	DNPBDEFN_01818	FMNJIFAA_02538	FNGOOONK_02424	ODEDACDE_03016	HJMJEEGF_01511	PEIJAEHO_02098	MMKKLKEB_01990	ELNMFMFD_03052	ANLFPAFH_01927	DLHBAKIL_01525	BFMAMKPI_04299	HJFAGKMK_03492	KBCALCLE_01976	NCAOPGFP_01830	GEGEGHLD_02354	DBJEOIEG_01825	NJHFBNIK_03248	ANDPLLLC_00295	KCEMJLHF_03572
ugpB		sn-glycerol-3-phosphate-binding periplasmic protein UgpB	35	35	1	294	5908				380	1316	1289	GDJPPOFM_00742	GBCICNDP_01477	LMMBOEPA_03067	NJLFGGDK_01457	PJIIENHJ_03827	KANJEMEN_01061	IIPHGADO_02488	JHJDLENO_01048	GHDEJAFC_02365	OKOBICEN_02712	GBFNDGHB_02641	AJONFHNM_03006	ADMKIICK_03703	KINJFBAM_01244	MPHFALEL_02648	EDIMHNID_02227	DNPBDEFN_01827	FMNJIFAA_02547	FNGOOONK_02433	ODEDACDE_03007	HJMJEEGF_01520	PEIJAEHO_02089	MMKKLKEB_01999	ELNMFMFD_03043	ANLFPAFH_01918	DLHBAKIL_01534	BFMAMKPI_03583	HJFAGKMK_02817	KBCALCLE_01967	NCAOPGFP_01839	GEGEGHLD_02363	DBJEOIEG_01834	NJHFBNIK_03257	ANDPLLLC_00286	KCEMJLHF_03581
group_1908		hypothetical protein	35	35	1	294	5907				368	368	368	GDJPPOFM_00743	GBCICNDP_01476	LMMBOEPA_03066	NJLFGGDK_01456	PJIIENHJ_03826	KANJEMEN_01062	IIPHGADO_02489	JHJDLENO_01047	GHDEJAFC_02364	OKOBICEN_02711	GBFNDGHB_02640	AJONFHNM_03005	ADMKIICK_03704	KINJFBAM_01243	MPHFALEL_02647	EDIMHNID_02226	DNPBDEFN_01828	FMNJIFAA_02548	FNGOOONK_02434	ODEDACDE_03452	HJMJEEGF_01521	PEIJAEHO_02088	MMKKLKEB_02000	ELNMFMFD_03042	ANLFPAFH_01917	DLHBAKIL_01535	BFMAMKPI_03584	HJFAGKMK_02816	KBCALCLE_01966	NCAOPGFP_01840	GEGEGHLD_02364	DBJEOIEG_01835	NJHFBNIK_03258	ANDPLLLC_00285	KCEMJLHF_03582
lptB_2		Lipopolysaccharide export system ATP-binding protein LptB	35	35	1	294	5903				266	767	709	GDJPPOFM_00746	GBCICNDP_01473	LMMBOEPA_03063	NJLFGGDK_01453	PJIIENHJ_03823	KANJEMEN_01065	IIPHGADO_02492	JHJDLENO_01044	GHDEJAFC_02361	OKOBICEN_02708	GBFNDGHB_02637	AJONFHNM_03002	ADMKIICK_03707	KINJFBAM_01240	MPHFALEL_02644	EDIMHNID_02223	DNPBDEFN_01831	FMNJIFAA_02551	FNGOOONK_02437	ODEDACDE_03449	HJMJEEGF_01524	PEIJAEHO_02085	MMKKLKEB_02003	ELNMFMFD_03039	ANLFPAFH_01914	DLHBAKIL_01538	BFMAMKPI_03587	HJFAGKMK_02813	KBCALCLE_01963	NCAOPGFP_01843	GEGEGHLD_02367	DBJEOIEG_01838	NJHFBNIK_03261	ANDPLLLC_00282	KCEMJLHF_03585
prsE_1		Type I secretion system membrane fusion protein PrsE	35	35	1	294	6311				506	1190	1131	GDJPPOFM_00752	GBCICNDP_01581	LMMBOEPA_01902	NJLFGGDK_01154	PJIIENHJ_01848	KANJEMEN_01164	IIPHGADO_01587	JHJDLENO_03802	GHDEJAFC_02032	OKOBICEN_01254	GBFNDGHB_01915	AJONFHNM_02863	ADMKIICK_00047	KINJFBAM_02553	MPHFALEL_00861	EDIMHNID_04551	DNPBDEFN_00426	FMNJIFAA_02846	FNGOOONK_02222	ODEDACDE_04828	HJMJEEGF_02713	PEIJAEHO_00844	MMKKLKEB_03448	ELNMFMFD_01850	ANLFPAFH_03347	DLHBAKIL_01907	BFMAMKPI_02669	HJFAGKMK_04422	KBCALCLE_03173	NCAOPGFP_01800	GEGEGHLD_03373	DBJEOIEG_03028	NJHFBNIK_00030	ANDPLLLC_01130	KCEMJLHF_02713
lepB		Signal peptidase I	35	35	1	294	6616				227	974	931	GDJPPOFM_00758	GBCICNDP_04565	LMMBOEPA_02441	NJLFGGDK_02746	PJIIENHJ_03500	KANJEMEN_03340	IIPHGADO_01065	JHJDLENO_01022	GHDEJAFC_03022	OKOBICEN_01740	GBFNDGHB_02691	AJONFHNM_02230	ADMKIICK_02945	KINJFBAM_03671	MPHFALEL_02016	EDIMHNID_02685	DNPBDEFN_00532	FMNJIFAA_01802	FNGOOONK_01853	ODEDACDE_01236	HJMJEEGF_01291	PEIJAEHO_01435	MMKKLKEB_02025	ELNMFMFD_03909	ANLFPAFH_02367	DLHBAKIL_01314	BFMAMKPI_03495	HJFAGKMK_01462	KBCALCLE_01565	NCAOPGFP_01446	GEGEGHLD_01615	DBJEOIEG_01668	NJHFBNIK_03411	ANDPLLLC_01185	KCEMJLHF_01840
frdA		Fumarate reductase flavoprotein subunit	35	35	1	294	2465				587	1790	1755	GDJPPOFM_00772	GBCICNDP_03864	LMMBOEPA_01895	NJLFGGDK_01619	PJIIENHJ_03523	KANJEMEN_00451	IIPHGADO_00466	JHJDLENO_00300	GHDEJAFC_00551	OKOBICEN_00664	GBFNDGHB_01675	AJONFHNM_01082	ADMKIICK_00817	KINJFBAM_00193	MPHFALEL_00794	EDIMHNID_01603	DNPBDEFN_00792	FMNJIFAA_01469	FNGOOONK_00933	ODEDACDE_02620	HJMJEEGF_00796	PEIJAEHO_01226	MMKKLKEB_02859	ELNMFMFD_03071	ANLFPAFH_00849	DLHBAKIL_00633	BFMAMKPI_00834	HJFAGKMK_01898	KBCALCLE_01680	NCAOPGFP_00816	GEGEGHLD_02733	DBJEOIEG_01017	NJHFBNIK_01003	ANDPLLLC_04238	KCEMJLHF_04360
blc		Outer membrane lipoprotein Blc	35	35	1	294	2461				446	533	513	GDJPPOFM_00776	GBCICNDP_02125	LMMBOEPA_01589	NJLFGGDK_03832	PJIIENHJ_03907	KANJEMEN_00447	IIPHGADO_00462	JHJDLENO_00296	GHDEJAFC_00555	OKOBICEN_00660	GBFNDGHB_01671	AJONFHNM_01086	ADMKIICK_00813	KINJFBAM_00189	MPHFALEL_00790	EDIMHNID_01599	DNPBDEFN_00796	FMNJIFAA_01465	FNGOOONK_00937	ODEDACDE_02449	HJMJEEGF_00792	PEIJAEHO_01230	MMKKLKEB_04150	ELNMFMFD_02842	ANLFPAFH_00845	DLHBAKIL_00629	BFMAMKPI_00838	HJFAGKMK_01902	KBCALCLE_01676	NCAOPGFP_00820	GEGEGHLD_02453	DBJEOIEG_01021	NJHFBNIK_00999	ANDPLLLC_04242	KCEMJLHF_04356
kdgR		Transcriptional regulator KdgR	35	35	1	294	6660				503	791	782	GDJPPOFM_00786	GBCICNDP_03099	LMMBOEPA_01166	NJLFGGDK_02707	PJIIENHJ_01816	KANJEMEN_00528	IIPHGADO_00085	JHJDLENO_01496	GHDEJAFC_02328	OKOBICEN_01975	GBFNDGHB_03729	AJONFHNM_00460	ADMKIICK_02273	KINJFBAM_02312	MPHFALEL_00945	EDIMHNID_03083	DNPBDEFN_02501	FMNJIFAA_02732	FNGOOONK_00128	ODEDACDE_02464	HJMJEEGF_00323	PEIJAEHO_03258	MMKKLKEB_00402	ELNMFMFD_02028	ANLFPAFH_00276	DLHBAKIL_00411	BFMAMKPI_02476	HJFAGKMK_03762	KBCALCLE_03346	NCAOPGFP_02859	GEGEGHLD_03583	DBJEOIEG_02281	NJHFBNIK_03952	ANDPLLLC_02577	KCEMJLHF_01106
mgrB		PhoP/PhoQ regulator MgrB	35	35	1	294	6662				143	143	143	GDJPPOFM_00788	GBCICNDP_03097	LMMBOEPA_01168	NJLFGGDK_02709	PJIIENHJ_01818	KANJEMEN_00530	IIPHGADO_00083	JHJDLENO_01494	GHDEJAFC_02326	OKOBICEN_01973	GBFNDGHB_03731	AJONFHNM_00462	ADMKIICK_02275	KINJFBAM_02310	MPHFALEL_00947	EDIMHNID_03081	DNPBDEFN_02503	FMNJIFAA_02734	FNGOOONK_00126	ODEDACDE_02466	HJMJEEGF_00325	PEIJAEHO_03256	MMKKLKEB_00404	ELNMFMFD_02030	ANLFPAFH_00274	DLHBAKIL_00413	BFMAMKPI_00351	HJFAGKMK_03760	KBCALCLE_03348	NCAOPGFP_02861	GEGEGHLD_03585	DBJEOIEG_02283	NJHFBNIK_03954	ANDPLLLC_02575	KCEMJLHF_01104
group_1922		hypothetical protein	35	35	1	294	3250				404	467	465	GDJPPOFM_00805	GBCICNDP_02354	LMMBOEPA_03100	NJLFGGDK_03942	PJIIENHJ_02517	KANJEMEN_03844	IIPHGADO_00709	JHJDLENO_00417	GHDEJAFC_03179	OKOBICEN_00814	GBFNDGHB_02775	AJONFHNM_01393	ADMKIICK_03115	KINJFBAM_02835	MPHFALEL_00915	EDIMHNID_03392	DNPBDEFN_01275	FMNJIFAA_00755	FNGOOONK_03950	ODEDACDE_00515	HJMJEEGF_01113	PEIJAEHO_01067	MMKKLKEB_02492	ELNMFMFD_01514	ANLFPAFH_02060	DLHBAKIL_00758	BFMAMKPI_00542	HJFAGKMK_01072	KBCALCLE_01983	NCAOPGFP_00897	GEGEGHLD_00437	DBJEOIEG_00440	NJHFBNIK_04167	ANDPLLLC_04597	KCEMJLHF_03980
recQ		ATP-dependent DNA helicase RecQ	35	35	1	294	3248				1298	1847	1831	GDJPPOFM_00807	GBCICNDP_02356	LMMBOEPA_03102	NJLFGGDK_00159	PJIIENHJ_02519	KANJEMEN_01258	IIPHGADO_00711	JHJDLENO_00415	GHDEJAFC_03181	OKOBICEN_00816	GBFNDGHB_02777	AJONFHNM_01395	ADMKIICK_03117	KINJFBAM_02833	MPHFALEL_00917	EDIMHNID_03394	DNPBDEFN_01277	FMNJIFAA_00753	FNGOOONK_01568	ODEDACDE_00517	HJMJEEGF_01115	PEIJAEHO_01065	MMKKLKEB_02494	ELNMFMFD_01512	ANLFPAFH_02062	DLHBAKIL_00760	BFMAMKPI_00540	HJFAGKMK_01074	KBCALCLE_01985	NCAOPGFP_00899	GEGEGHLD_00435	DBJEOIEG_00438	NJHFBNIK_04165	ANDPLLLC_04595	KCEMJLHF_03982
pldB		Lysophospholipase L2	35	35	1	294	3245				905	1016	1012	GDJPPOFM_00810	GBCICNDP_02359	LMMBOEPA_00813	NJLFGGDK_00156	PJIIENHJ_02522	KANJEMEN_01255	IIPHGADO_00714	JHJDLENO_00412	GHDEJAFC_03862	OKOBICEN_00819	GBFNDGHB_02780	AJONFHNM_01398	ADMKIICK_03120	KINJFBAM_02830	MPHFALEL_00920	EDIMHNID_03397	DNPBDEFN_01280	FMNJIFAA_00750	FNGOOONK_01565	ODEDACDE_00520	HJMJEEGF_01118	PEIJAEHO_01062	MMKKLKEB_02497	ELNMFMFD_01509	ANLFPAFH_02065	DLHBAKIL_00763	BFMAMKPI_00537	HJFAGKMK_01077	KBCALCLE_01988	NCAOPGFP_00902	GEGEGHLD_00432	DBJEOIEG_00435	NJHFBNIK_04162	ANDPLLLC_04592	KCEMJLHF_03985
yigL		Pyridoxal phosphate phosphatase YigL	35	35	1	294	3243				197	800	782	GDJPPOFM_00811	GBCICNDP_02360	LMMBOEPA_00812	NJLFGGDK_00155	PJIIENHJ_01972	KANJEMEN_01254	IIPHGADO_00715	JHJDLENO_00411	GHDEJAFC_03863	OKOBICEN_00820	GBFNDGHB_02781	AJONFHNM_01399	ADMKIICK_03121	KINJFBAM_02829	MPHFALEL_00921	EDIMHNID_03398	DNPBDEFN_01281	FMNJIFAA_00749	FNGOOONK_01564	ODEDACDE_00521	HJMJEEGF_01119	PEIJAEHO_01061	MMKKLKEB_02498	ELNMFMFD_01508	ANLFPAFH_02066	DLHBAKIL_00764	BFMAMKPI_00536	HJFAGKMK_01078	KBCALCLE_01989	NCAOPGFP_00903	GEGEGHLD_00431	DBJEOIEG_00434	NJHFBNIK_04161	ANDPLLLC_04591	KCEMJLHF_03986
group_1927		hypothetical protein	35	35	1	294	826				344	692	682	GDJPPOFM_00816	GBCICNDP_01998	LMMBOEPA_02987	NJLFGGDK_02773	PJIIENHJ_00363	KANJEMEN_02881	IIPHGADO_00521	JHJDLENO_01641	GHDEJAFC_02727	OKOBICEN_01525	GBFNDGHB_01738	AJONFHNM_02042	ADMKIICK_03028	KINJFBAM_00471	MPHFALEL_01665	EDIMHNID_04644	DNPBDEFN_01802	FMNJIFAA_00953	FNGOOONK_03131	ODEDACDE_01830	HJMJEEGF_01801	PEIJAEHO_02415	MMKKLKEB_02087	ELNMFMFD_02474	ANLFPAFH_01291	DLHBAKIL_03422	BFMAMKPI_03556	HJFAGKMK_01775	KBCALCLE_02040	NCAOPGFP_01878	GEGEGHLD_01868	DBJEOIEG_02448	NJHFBNIK_04633	ANDPLLLC_04382	KCEMJLHF_04192
hemE		Uroporphyrinogen decarboxylase	35	35	1	294	830				812	1064	1056	GDJPPOFM_00820	GBCICNDP_02002	LMMBOEPA_02991	NJLFGGDK_03943	PJIIENHJ_00367	KANJEMEN_00198	IIPHGADO_00517	JHJDLENO_01645	GHDEJAFC_02723	OKOBICEN_01529	GBFNDGHB_01742	AJONFHNM_02046	ADMKIICK_03032	KINJFBAM_00467	MPHFALEL_01661	EDIMHNID_04640	DNPBDEFN_01806	FMNJIFAA_00949	FNGOOONK_03127	ODEDACDE_01826	HJMJEEGF_01805	PEIJAEHO_02411	MMKKLKEB_02091	ELNMFMFD_02470	ANLFPAFH_01287	DLHBAKIL_03426	BFMAMKPI_04141	HJFAGKMK_01771	KBCALCLE_02036	NCAOPGFP_01882	GEGEGHLD_01864	DBJEOIEG_02452	NJHFBNIK_04637	ANDPLLLC_04386	KCEMJLHF_04188
nudC		NADH pyrophosphatase	35	35	1	294	831				248	773	758	GDJPPOFM_00821	GBCICNDP_02003	LMMBOEPA_02992	NJLFGGDK_03944	PJIIENHJ_00368	KANJEMEN_00199	IIPHGADO_00516	JHJDLENO_01646	GHDEJAFC_02722	OKOBICEN_01530	GBFNDGHB_01743	AJONFHNM_02047	ADMKIICK_03033	KINJFBAM_00466	MPHFALEL_01660	EDIMHNID_04639	DNPBDEFN_01807	FMNJIFAA_00948	FNGOOONK_03358	ODEDACDE_01825	HJMJEEGF_01806	PEIJAEHO_02410	MMKKLKEB_02092	ELNMFMFD_02469	ANLFPAFH_01286	DLHBAKIL_03427	BFMAMKPI_04142	HJFAGKMK_01770	KBCALCLE_02035	NCAOPGFP_01883	GEGEGHLD_01863	DBJEOIEG_02453	NJHFBNIK_04638	ANDPLLLC_04387	KCEMJLHF_04187
thiE		Thiamine-phosphate synthase	35	35	1	294	835				635	635	635	GDJPPOFM_00824	GBCICNDP_02006	LMMBOEPA_03227	NJLFGGDK_00969	PJIIENHJ_00371	KANJEMEN_00202	IIPHGADO_00513	JHJDLENO_01649	GHDEJAFC_03099	OKOBICEN_01533	GBFNDGHB_01746	AJONFHNM_02050	ADMKIICK_03036	KINJFBAM_00463	MPHFALEL_01657	EDIMHNID_04636	DNPBDEFN_01810	FMNJIFAA_00945	FNGOOONK_03361	ODEDACDE_01822	HJMJEEGF_01809	PEIJAEHO_02407	MMKKLKEB_02095	ELNMFMFD_02466	ANLFPAFH_01283	DLHBAKIL_03430	BFMAMKPI_03627	HJFAGKMK_01767	KBCALCLE_02032	NCAOPGFP_01886	GEGEGHLD_01860	DBJEOIEG_02456	NJHFBNIK_04641	ANDPLLLC_04390	KCEMJLHF_04184
thiG		Thiazole synthase	35	35	1	294	839				770	770	770	GDJPPOFM_00827	GBCICNDP_02009	LMMBOEPA_03224	NJLFGGDK_00966	PJIIENHJ_00374	KANJEMEN_00205	IIPHGADO_00510	JHJDLENO_01652	GHDEJAFC_03096	OKOBICEN_01536	GBFNDGHB_01749	AJONFHNM_02053	ADMKIICK_03039	KINJFBAM_00460	MPHFALEL_01654	EDIMHNID_04633	DNPBDEFN_01813	FMNJIFAA_00942	FNGOOONK_03364	ODEDACDE_01819	HJMJEEGF_01812	PEIJAEHO_02404	MMKKLKEB_02098	ELNMFMFD_02463	ANLFPAFH_01280	DLHBAKIL_04009	BFMAMKPI_03624	HJFAGKMK_01764	KBCALCLE_02029	NCAOPGFP_01889	GEGEGHLD_01857	DBJEOIEG_02459	NJHFBNIK_04644	ANDPLLLC_04393	KCEMJLHF_04181
plsY		putative glycerol-3-phosphate acyltransferase	35	35	1	294	4505				413	611	605	GDJPPOFM_00835	GBCICNDP_01859	LMMBOEPA_01969	NJLFGGDK_01648	PJIIENHJ_03154	KANJEMEN_00838	IIPHGADO_02694	JHJDLENO_04352	GHDEJAFC_02487	OKOBICEN_03535	GBFNDGHB_03377	AJONFHNM_03231	ADMKIICK_01374	KINJFBAM_00317	MPHFALEL_03681	EDIMHNID_00438	DNPBDEFN_01965	FMNJIFAA_04050	FNGOOONK_02058	ODEDACDE_03109	HJMJEEGF_01930	PEIJAEHO_01583	MMKKLKEB_02141	ELNMFMFD_03427	ANLFPAFH_01898	DLHBAKIL_01750	BFMAMKPI_01800	HJFAGKMK_03274	KBCALCLE_01804	NCAOPGFP_02122	GEGEGHLD_02259	DBJEOIEG_01798	NJHFBNIK_00505	ANDPLLLC_00634	KCEMJLHF_03230
uppP		Undecaprenyl-diphosphatase	35	35	1	294	4503				548	821	812	GDJPPOFM_00837	GBCICNDP_01857	LMMBOEPA_01971	NJLFGGDK_01650	PJIIENHJ_02792	KANJEMEN_00840	IIPHGADO_02696	JHJDLENO_02820	GHDEJAFC_02489	OKOBICEN_03283	GBFNDGHB_03375	AJONFHNM_03233	ADMKIICK_01376	KINJFBAM_01348	MPHFALEL_03679	EDIMHNID_00436	DNPBDEFN_01963	FMNJIFAA_03880	FNGOOONK_02060	ODEDACDE_03111	HJMJEEGF_01932	PEIJAEHO_01581	MMKKLKEB_02139	ELNMFMFD_03425	ANLFPAFH_01896	DLHBAKIL_01752	BFMAMKPI_01802	HJFAGKMK_03276	KBCALCLE_01806	NCAOPGFP_02124	GEGEGHLD_02261	DBJEOIEG_01796	NJHFBNIK_00503	ANDPLLLC_00636	KCEMJLHF_03228
pyrG		CTP synthase	35	35	1	294	6068				1259	1637	1626	GDJPPOFM_00844	GBCICNDP_01599	LMMBOEPA_03006	NJLFGGDK_01787	PJIIENHJ_00478	KANJEMEN_02089	IIPHGADO_02986	JHJDLENO_03790	GHDEJAFC_03765	OKOBICEN_03885	GBFNDGHB_03934	AJONFHNM_01004	ADMKIICK_03260	KINJFBAM_04545	MPHFALEL_00311	EDIMHNID_00183	DNPBDEFN_03987	FMNJIFAA_03947	FNGOOONK_01690	ODEDACDE_04347	HJMJEEGF_03996	PEIJAEHO_03885	MMKKLKEB_01985	ELNMFMFD_03999	ANLFPAFH_00981	DLHBAKIL_00817	BFMAMKPI_03970	HJFAGKMK_03930	KBCALCLE_03892	NCAOPGFP_03767	GEGEGHLD_04090	DBJEOIEG_04011	NJHFBNIK_00250	ANDPLLLC_00900	KCEMJLHF_02972
ycaO		Ribosomal protein S12 methylthiotransferase accessory factor YcaO	35	35	1	294	4931				1760	1835	1822	GDJPPOFM_00853	GBCICNDP_02318	LMMBOEPA_01291	NJLFGGDK_03847	PJIIENHJ_01082	KANJEMEN_00127	IIPHGADO_01256	JHJDLENO_00047	GHDEJAFC_00490	OKOBICEN_00885	GBFNDGHB_00285	AJONFHNM_02583	ADMKIICK_00757	KINJFBAM_02992	MPHFALEL_01685	EDIMHNID_02789	DNPBDEFN_00662	FMNJIFAA_01767	FNGOOONK_02192	ODEDACDE_00491	HJMJEEGF_01936	PEIJAEHO_04024	MMKKLKEB_00964	ELNMFMFD_01097	ANLFPAFH_00534	DLHBAKIL_00466	BFMAMKPI_01331	HJFAGKMK_00310	KBCALCLE_00302	NCAOPGFP_03082	GEGEGHLD_00450	DBJEOIEG_02700	NJHFBNIK_04412	ANDPLLLC_02987	KCEMJLHF_01933
pflB		Formate acetyltransferase 1	35	35	1	294	4928				833	2282	2240	GDJPPOFM_00855	GBCICNDP_02316	LMMBOEPA_01293	NJLFGGDK_02695	PJIIENHJ_03754	KANJEMEN_00129	IIPHGADO_01258	JHJDLENO_00045	GHDEJAFC_04164	OKOBICEN_04225	GBFNDGHB_00287	AJONFHNM_02585	ADMKIICK_00755	KINJFBAM_02990	MPHFALEL_01683	EDIMHNID_02791	DNPBDEFN_03312	FMNJIFAA_01765	FNGOOONK_03189	ODEDACDE_00489	HJMJEEGF_04248	PEIJAEHO_03078	MMKKLKEB_00962	ELNMFMFD_01099	ANLFPAFH_00532	DLHBAKIL_00468	BFMAMKPI_01329	HJFAGKMK_00308	KBCALCLE_00300	NCAOPGFP_04133	GEGEGHLD_00448	DBJEOIEG_02702	NJHFBNIK_04414	ANDPLLLC_02989	KCEMJLHF_01935
ycaM		Inner membrane transporter YcaM	35	35	1	294	4924				935	1421	1407	GDJPPOFM_00859	GBCICNDP_02312	LMMBOEPA_03689	NJLFGGDK_02691	PJIIENHJ_03750	KANJEMEN_03671	IIPHGADO_01262	JHJDLENO_00041	GHDEJAFC_03592	OKOBICEN_03962	GBFNDGHB_00291	AJONFHNM_02589	ADMKIICK_00751	KINJFBAM_00779	MPHFALEL_03581	EDIMHNID_02795	DNPBDEFN_03308	FMNJIFAA_01761	FNGOOONK_03193	ODEDACDE_03824	HJMJEEGF_03870	PEIJAEHO_03074	MMKKLKEB_03914	ELNMFMFD_01103	ANLFPAFH_00528	DLHBAKIL_03756	BFMAMKPI_03783	HJFAGKMK_00304	KBCALCLE_00296	NCAOPGFP_03657	GEGEGHLD_00444	DBJEOIEG_02706	NJHFBNIK_04418	ANDPLLLC_02993	KCEMJLHF_01939
dmsC_4		Anaerobic dimethyl sulfoxide reductase chain C	35	35	1	294	4922				656	863	697	GDJPPOFM_00861	GBCICNDP_02310	LMMBOEPA_03691	NJLFGGDK_02689	PJIIENHJ_04202	KANJEMEN_04619	IIPHGADO_04701	JHJDLENO_00039	GHDEJAFC_03590	OKOBICEN_04539	GBFNDGHB_00293	AJONFHNM_02591	ADMKIICK_00749	KINJFBAM_00781	MPHFALEL_03579	EDIMHNID_02797	DNPBDEFN_03306	FMNJIFAA_01759	FNGOOONK_03195	ODEDACDE_03822	HJMJEEGF_03872	PEIJAEHO_03072	MMKKLKEB_03912	ELNMFMFD_01105	ANLFPAFH_00526	DLHBAKIL_03754	BFMAMKPI_03781	HJFAGKMK_00302	KBCALCLE_00294	NCAOPGFP_03659	GEGEGHLD_00442	DBJEOIEG_02708	NJHFBNIK_04420	ANDPLLLC_02995	KCEMJLHF_01941
gabR		HTH-type transcriptional regulatory protein GabR	35	35	1	294	6234				575	1334	1312	GDJPPOFM_00865	GBCICNDP_01156	LMMBOEPA_03642	NJLFGGDK_02669	PJIIENHJ_02285	KANJEMEN_01284	IIPHGADO_02413	JHJDLENO_00643	GHDEJAFC_01419	OKOBICEN_00106	GBFNDGHB_00236	AJONFHNM_01514	ADMKIICK_03410	KINJFBAM_04513	MPHFALEL_00622	EDIMHNID_00033	DNPBDEFN_04661	FMNJIFAA_00544	FNGOOONK_02107	ODEDACDE_01270	HJMJEEGF_01109	PEIJAEHO_00448	MMKKLKEB_01401	ELNMFMFD_00576	ANLFPAFH_01472	DLHBAKIL_01561	BFMAMKPI_00872	HJFAGKMK_00276	KBCALCLE_00736	NCAOPGFP_01053	GEGEGHLD_00283	DBJEOIEG_01055	NJHFBNIK_00100	ANDPLLLC_01050	KCEMJLHF_02823
aroP		Aromatic amino acid transport protein AroP	35	35	1	294	2090				446	1370	1343	GDJPPOFM_00893	GBCICNDP_03392	LMMBOEPA_00370	NJLFGGDK_01337	PJIIENHJ_00300	KANJEMEN_01538	IIPHGADO_02122	JHJDLENO_02092	GHDEJAFC_03295	OKOBICEN_02217	GBFNDGHB_01730	AJONFHNM_03733	ADMKIICK_01195	KINJFBAM_04433	MPHFALEL_00270	EDIMHNID_01220	DNPBDEFN_02911	FMNJIFAA_01300	FNGOOONK_01035	ODEDACDE_02567	HJMJEEGF_01874	PEIJAEHO_03442	MMKKLKEB_03037	ELNMFMFD_00420	ANLFPAFH_02075	DLHBAKIL_00692	BFMAMKPI_00937	HJFAGKMK_00886	KBCALCLE_02589	NCAOPGFP_03370	GEGEGHLD_01911	DBJEOIEG_01097	NJHFBNIK_00744	ANDPLLLC_03834	KCEMJLHF_00147
aceE		Pyruvate dehydrogenase E1 component	35	35	1	294	2088				2114	2663	2647	GDJPPOFM_00895	GBCICNDP_03390	LMMBOEPA_00368	NJLFGGDK_01339	PJIIENHJ_00298	KANJEMEN_01536	IIPHGADO_02120	JHJDLENO_03811	GHDEJAFC_03293	OKOBICEN_02215	GBFNDGHB_01732	AJONFHNM_03735	ADMKIICK_01197	KINJFBAM_04435	MPHFALEL_00272	EDIMHNID_01222	DNPBDEFN_02909	FMNJIFAA_04294	FNGOOONK_01033	ODEDACDE_04284	HJMJEEGF_01876	PEIJAEHO_03444	MMKKLKEB_03035	ELNMFMFD_00418	ANLFPAFH_02073	DLHBAKIL_00694	BFMAMKPI_00935	HJFAGKMK_00888	KBCALCLE_02587	NCAOPGFP_03372	GEGEGHLD_01909	DBJEOIEG_01095	NJHFBNIK_00746	ANDPLLLC_03832	KCEMJLHF_00149
rsxE		Ion-translocating oxidoreductase complex subunit E	35	35	1	294	280				269	692	679	GDJPPOFM_00898	GBCICNDP_03885	LMMBOEPA_01193	NJLFGGDK_04135	PJIIENHJ_01524	KANJEMEN_02147	IIPHGADO_01554	JHJDLENO_00249	GHDEJAFC_01331	OKOBICEN_01760	GBFNDGHB_01139	AJONFHNM_00893	ADMKIICK_00571	KINJFBAM_03638	MPHFALEL_00478	EDIMHNID_00901	DNPBDEFN_00753	FMNJIFAA_03075	FNGOOONK_00890	ODEDACDE_00768	HJMJEEGF_04042	PEIJAEHO_01956	MMKKLKEB_02285	ELNMFMFD_04285	ANLFPAFH_00826	DLHBAKIL_01808	BFMAMKPI_02755	HJFAGKMK_03992	KBCALCLE_02250	NCAOPGFP_02805	GEGEGHLD_01965	DBJEOIEG_03547	NJHFBNIK_01986	ANDPLLLC_02197	KCEMJLHF_00719
dtpA		Dipeptide and tripeptide permease A	35	35	1	294	277				290	1505	1470	GDJPPOFM_00900	GBCICNDP_03887	LMMBOEPA_01191	NJLFGGDK_04349	PJIIENHJ_01526	KANJEMEN_02149	IIPHGADO_01552	JHJDLENO_00251	GHDEJAFC_01329	OKOBICEN_01758	GBFNDGHB_01141	AJONFHNM_00891	ADMKIICK_00569	KINJFBAM_03636	MPHFALEL_00480	EDIMHNID_00903	DNPBDEFN_00755	FMNJIFAA_03077	FNGOOONK_00888	ODEDACDE_00770	HJMJEEGF_04040	PEIJAEHO_01958	MMKKLKEB_02287	ELNMFMFD_04283	ANLFPAFH_00824	DLHBAKIL_01806	BFMAMKPI_02757	HJFAGKMK_02661	KBCALCLE_02252	NCAOPGFP_02807	GEGEGHLD_01967	DBJEOIEG_03545	NJHFBNIK_01988	ANDPLLLC_02195	KCEMJLHF_00717
tyrS		Tyrosine--tRNA ligase	35	35	1	294	274				1220	1274	1272	GDJPPOFM_00903	GBCICNDP_02903	LMMBOEPA_01188	NJLFGGDK_00411	PJIIENHJ_01529	KANJEMEN_02152	IIPHGADO_01549	JHJDLENO_00254	GHDEJAFC_01326	OKOBICEN_01755	GBFNDGHB_01144	AJONFHNM_00888	ADMKIICK_00566	KINJFBAM_03633	MPHFALEL_00483	EDIMHNID_00906	DNPBDEFN_00758	FMNJIFAA_03080	FNGOOONK_00885	ODEDACDE_00773	HJMJEEGF_02673	PEIJAEHO_01961	MMKKLKEB_02290	ELNMFMFD_01879	ANLFPAFH_00821	DLHBAKIL_01803	BFMAMKPI_02760	HJFAGKMK_02664	KBCALCLE_02255	NCAOPGFP_02810	GEGEGHLD_01970	DBJEOIEG_03542	NJHFBNIK_01991	ANDPLLLC_02191	KCEMJLHF_00714
mliC		Membrane-bound lysozyme inhibitor of C-type lysozyme	35	35	1	294	271				329	362	361	GDJPPOFM_00905	GBCICNDP_02901	LMMBOEPA_01186	NJLFGGDK_00413	PJIIENHJ_01531	KANJEMEN_02154	IIPHGADO_01547	JHJDLENO_00256	GHDEJAFC_01324	OKOBICEN_01753	GBFNDGHB_01146	AJONFHNM_00886	ADMKIICK_00564	KINJFBAM_03631	MPHFALEL_00485	EDIMHNID_00908	DNPBDEFN_00760	FMNJIFAA_03082	FNGOOONK_00883	ODEDACDE_00775	HJMJEEGF_02671	PEIJAEHO_01963	MMKKLKEB_02292	ELNMFMFD_01881	ANLFPAFH_00819	DLHBAKIL_01801	BFMAMKPI_02762	HJFAGKMK_02666	KBCALCLE_02257	NCAOPGFP_02812	GEGEGHLD_01972	DBJEOIEG_03249	NJHFBNIK_01993	ANDPLLLC_02189	KCEMJLHF_00712
anmK		Anhydro-N-acetylmuramic acid kinase	35	35	1	294	270				248	1121	1096	GDJPPOFM_00906	GBCICNDP_02900	LMMBOEPA_01185	NJLFGGDK_00414	PJIIENHJ_01532	KANJEMEN_02155	IIPHGADO_01546	JHJDLENO_00257	GHDEJAFC_01323	OKOBICEN_01752	GBFNDGHB_01147	AJONFHNM_00885	ADMKIICK_00563	KINJFBAM_03630	MPHFALEL_00486	EDIMHNID_00909	DNPBDEFN_00761	FMNJIFAA_03083	FNGOOONK_00882	ODEDACDE_00776	HJMJEEGF_02670	PEIJAEHO_01964	MMKKLKEB_02293	ELNMFMFD_01882	ANLFPAFH_00818	DLHBAKIL_01800	BFMAMKPI_02763	HJFAGKMK_02667	KBCALCLE_02258	NCAOPGFP_02813	GEGEGHLD_01973	DBJEOIEG_03250	NJHFBNIK_01994	ANDPLLLC_02188	KCEMJLHF_00711
mukF		Chromosome partition protein MukF	35	35	1	294	4950				482	1322	1298	GDJPPOFM_00923	GBCICNDP_02075	LMMBOEPA_02929	NJLFGGDK_01284	PJIIENHJ_01278	KANJEMEN_00110	IIPHGADO_03401	JHJDLENO_00064	GHDEJAFC_00507	OKOBICEN_00902	GBFNDGHB_00268	AJONFHNM_01250	ADMKIICK_00774	KINJFBAM_03009	MPHFALEL_02241	EDIMHNID_02772	DNPBDEFN_00645	FMNJIFAA_03671	FNGOOONK_02727	ODEDACDE_00508	HJMJEEGF_03789	PEIJAEHO_01134	MMKKLKEB_00981	ELNMFMFD_01080	ANLFPAFH_00551	DLHBAKIL_00449	BFMAMKPI_01348	HJFAGKMK_00327	KBCALCLE_00319	NCAOPGFP_02663	GEGEGHLD_00467	DBJEOIEG_01180	NJHFBNIK_04395	ANDPLLLC_02883	KCEMJLHF_01916
mukE		Chromosome partition protein MukE	35	35	1	294	4951				242	704	690	GDJPPOFM_00924	GBCICNDP_04205	LMMBOEPA_02930	NJLFGGDK_01283	PJIIENHJ_01279	KANJEMEN_00109	IIPHGADO_03400	JHJDLENO_00065	GHDEJAFC_00508	OKOBICEN_00903	GBFNDGHB_00267	AJONFHNM_01251	ADMKIICK_00775	KINJFBAM_03010	MPHFALEL_02240	EDIMHNID_02771	DNPBDEFN_00644	FMNJIFAA_03672	FNGOOONK_02728	ODEDACDE_00509	HJMJEEGF_03790	PEIJAEHO_01135	MMKKLKEB_00982	ELNMFMFD_01079	ANLFPAFH_00552	DLHBAKIL_00448	BFMAMKPI_01349	HJFAGKMK_00328	KBCALCLE_00320	NCAOPGFP_02664	GEGEGHLD_00468	DBJEOIEG_01181	NJHFBNIK_04394	ANDPLLLC_02884	KCEMJLHF_01915
group_1958		hypothetical protein	35	35	1	294	4954			Hypothetical protein with no hits to refseq/uniprot/clusters/cdd/tigrfams/pfam overlapping another protein with hits	236	548	539	GDJPPOFM_00927	GBCICNDP_04047	LMMBOEPA_04138	NJLFGGDK_04144	PJIIENHJ_01282	KANJEMEN_04341	IIPHGADO_04001	JHJDLENO_00068	GHDEJAFC_00511	OKOBICEN_04130	GBFNDGHB_00264	AJONFHNM_01254	ADMKIICK_00778	KINJFBAM_03013	MPHFALEL_02237	EDIMHNID_02768	DNPBDEFN_00641	FMNJIFAA_03981	FNGOOONK_02731	ODEDACDE_00512	HJMJEEGF_03839	PEIJAEHO_01138	MMKKLKEB_00985	ELNMFMFD_03955	ANLFPAFH_04079	DLHBAKIL_04231	BFMAMKPI_03270	HJFAGKMK_00331	KBCALCLE_00323	NCAOPGFP_03973	GEGEGHLD_04248	DBJEOIEG_01184	NJHFBNIK_04391	ANDPLLLC_02887	KCEMJLHF_01912
aspC		Aspartate aminotransferase	35	35	1	294	4956				215	1190	1162	GDJPPOFM_00929	GBCICNDP_04045	LMMBOEPA_04140	NJLFGGDK_04146	PJIIENHJ_01284	KANJEMEN_04458	IIPHGADO_04003	JHJDLENO_00070	GHDEJAFC_00513	OKOBICEN_04128	GBFNDGHB_00262	AJONFHNM_01256	ADMKIICK_00780	KINJFBAM_03015	MPHFALEL_02235	EDIMHNID_02766	DNPBDEFN_00639	FMNJIFAA_03983	FNGOOONK_02733	ODEDACDE_00514	HJMJEEGF_03841	PEIJAEHO_01140	MMKKLKEB_00987	ELNMFMFD_03953	ANLFPAFH_04081	DLHBAKIL_04233	BFMAMKPI_03272	HJFAGKMK_00333	KBCALCLE_00325	NCAOPGFP_03975	GEGEGHLD_04246	DBJEOIEG_01186	NJHFBNIK_04389	ANDPLLLC_02889	KCEMJLHF_01910
yhbU		putative protease YhbU	35	35	1	294	4577				845	995	986	GDJPPOFM_00930	GBCICNDP_00709	LMMBOEPA_01617	NJLFGGDK_00663	PJIIENHJ_02239	KANJEMEN_03681	IIPHGADO_00425	JHJDLENO_00319	GHDEJAFC_01489	OKOBICEN_01503	GBFNDGHB_00388	AJONFHNM_03754	ADMKIICK_01307	KINJFBAM_03196	MPHFALEL_03498	EDIMHNID_00505	DNPBDEFN_03603	FMNJIFAA_00662	FNGOOONK_02367	ODEDACDE_01815	HJMJEEGF_00999	PEIJAEHO_01853	MMKKLKEB_01171	ELNMFMFD_02854	ANLFPAFH_00775	DLHBAKIL_00726	BFMAMKPI_00805	HJFAGKMK_02076	KBCALCLE_02477	NCAOPGFP_01643	GEGEGHLD_01217	DBJEOIEG_01282	NJHFBNIK_00572	ANDPLLLC_00573	KCEMJLHF_03297
mtr		Tryptophan-specific transport protein	35	35	1	294	4582				884	1244	1233	GDJPPOFM_00935	GBCICNDP_00714	LMMBOEPA_01612	NJLFGGDK_00668	PJIIENHJ_02234	KANJEMEN_02992	IIPHGADO_00420	JHJDLENO_00314	GHDEJAFC_01494	OKOBICEN_03002	GBFNDGHB_00393	AJONFHNM_03349	ADMKIICK_01302	KINJFBAM_03191	MPHFALEL_03493	EDIMHNID_00510	DNPBDEFN_03142	FMNJIFAA_00657	FNGOOONK_02372	ODEDACDE_03097	HJMJEEGF_00994	PEIJAEHO_01848	MMKKLKEB_01166	ELNMFMFD_02849	ANLFPAFH_00770	DLHBAKIL_03113	BFMAMKPI_00800	HJFAGKMK_03236	KBCALCLE_02482	NCAOPGFP_01638	GEGEGHLD_01212	DBJEOIEG_01277	NJHFBNIK_00577	ANDPLLLC_00568	KCEMJLHF_03302
group_1965		hypothetical protein	35	35	1	294	453				311	668	657	GDJPPOFM_00945	GBCICNDP_00835	LMMBOEPA_01819	NJLFGGDK_01053	PJIIENHJ_02445	KANJEMEN_00866	IIPHGADO_00639	JHJDLENO_00883	GHDEJAFC_02544	OKOBICEN_02099	GBFNDGHB_00311	AJONFHNM_00306	ADMKIICK_02504	KINJFBAM_02036	MPHFALEL_01198	EDIMHNID_00746	DNPBDEFN_00609	FMNJIFAA_00109	FNGOOONK_00062	ODEDACDE_00023	HJMJEEGF_00166	PEIJAEHO_00148	MMKKLKEB_00030	ELNMFMFD_00297	ANLFPAFH_00193	DLHBAKIL_00292	BFMAMKPI_01172	HJFAGKMK_00350	KBCALCLE_00760	NCAOPGFP_00870	GEGEGHLD_00144	DBJEOIEG_02857	NJHFBNIK_01831	ANDPLLLC_02342	KCEMJLHF_00874
group_1966		hypothetical protein	35	35	1	294	448				152	620	606	GDJPPOFM_00950	GBCICNDP_00840	LMMBOEPA_04027	NJLFGGDK_01058	PJIIENHJ_02450	KANJEMEN_00861	IIPHGADO_00644	JHJDLENO_00393	GHDEJAFC_02549	OKOBICEN_01047	GBFNDGHB_00316	AJONFHNM_00311	ADMKIICK_02509	KINJFBAM_02031	MPHFALEL_01193	EDIMHNID_00751	DNPBDEFN_00604	FMNJIFAA_00114	FNGOOONK_00067	ODEDACDE_00028	HJMJEEGF_00171	PEIJAEHO_00153	MMKKLKEB_00025	ELNMFMFD_00292	ANLFPAFH_00198	DLHBAKIL_00297	BFMAMKPI_01007	HJFAGKMK_00355	KBCALCLE_00755	NCAOPGFP_00865	GEGEGHLD_00149	DBJEOIEG_02862	NJHFBNIK_01836	ANDPLLLC_02337	KCEMJLHF_00869
group_1967		hypothetical protein	35	35	1	294	1638				1376	1805	1792	GDJPPOFM_00956	GBCICNDP_01107	LMMBOEPA_02515	NJLFGGDK_01686	PJIIENHJ_03726	KANJEMEN_00681	IIPHGADO_01391	JHJDLENO_02152	GHDEJAFC_01251	OKOBICEN_02175	GBFNDGHB_01463	AJONFHNM_02616	ADMKIICK_01579	KINJFBAM_00941	MPHFALEL_01039	EDIMHNID_02327	DNPBDEFN_02820	FMNJIFAA_01435	FNGOOONK_01203	ODEDACDE_01344	HJMJEEGF_01414	PEIJAEHO_01562	MMKKLKEB_01862	ELNMFMFD_01606	ANLFPAFH_01862	DLHBAKIL_01606	BFMAMKPI_01155	HJFAGKMK_01058	KBCALCLE_01097	NCAOPGFP_01691	GEGEGHLD_02050	DBJEOIEG_01761	NJHFBNIK_02494	ANDPLLLC_01553	KCEMJLHF_01474
yejE		Inner membrane ABC transporter permease protein YejE	35	35	1	294	1640				881	1025	1016	GDJPPOFM_00958	GBCICNDP_01105	LMMBOEPA_02517	NJLFGGDK_01688	PJIIENHJ_03724	KANJEMEN_00683	IIPHGADO_01389	JHJDLENO_02154	GHDEJAFC_01249	OKOBICEN_02870	GBFNDGHB_01461	AJONFHNM_03116	ADMKIICK_01577	KINJFBAM_00943	MPHFALEL_01037	EDIMHNID_02325	DNPBDEFN_02822	FMNJIFAA_01437	FNGOOONK_01201	ODEDACDE_01342	HJMJEEGF_01416	PEIJAEHO_01564	MMKKLKEB_01864	ELNMFMFD_01604	ANLFPAFH_01860	DLHBAKIL_01608	BFMAMKPI_01153	HJFAGKMK_01056	KBCALCLE_01095	NCAOPGFP_01689	GEGEGHLD_02052	DBJEOIEG_01759	NJHFBNIK_02496	ANDPLLLC_01551	KCEMJLHF_01476
yejF		putative ABC transporter ATP-binding protein YejF	35	35	1	294	1641				365	1589	1554	GDJPPOFM_00959	GBCICNDP_01104	LMMBOEPA_02518	NJLFGGDK_01689	PJIIENHJ_03271	KANJEMEN_00684	IIPHGADO_01388	JHJDLENO_02155	GHDEJAFC_01248	OKOBICEN_02869	GBFNDGHB_01460	AJONFHNM_03115	ADMKIICK_01576	KINJFBAM_00944	MPHFALEL_01036	EDIMHNID_02324	DNPBDEFN_02823	FMNJIFAA_01438	FNGOOONK_01200	ODEDACDE_01341	HJMJEEGF_01417	PEIJAEHO_01565	MMKKLKEB_01865	ELNMFMFD_01603	ANLFPAFH_01859	DLHBAKIL_01609	BFMAMKPI_01152	HJFAGKMK_01055	KBCALCLE_01094	NCAOPGFP_01688	GEGEGHLD_02053	DBJEOIEG_01758	NJHFBNIK_02497	ANDPLLLC_01550	KCEMJLHF_01477
bcr		Bicyclomycin resistance protein	35	35	1	294	1643				788	1190	1167	GDJPPOFM_00961	GBCICNDP_01102	LMMBOEPA_02520	NJLFGGDK_01691	PJIIENHJ_03269	KANJEMEN_00686	IIPHGADO_01386	JHJDLENO_02157	GHDEJAFC_01246	OKOBICEN_02867	GBFNDGHB_01458	AJONFHNM_03113	ADMKIICK_01574	KINJFBAM_00946	MPHFALEL_01034	EDIMHNID_02322	DNPBDEFN_02825	FMNJIFAA_01440	FNGOOONK_01198	ODEDACDE_01339	HJMJEEGF_01419	PEIJAEHO_01567	MMKKLKEB_01867	ELNMFMFD_01601	ANLFPAFH_01857	DLHBAKIL_01611	BFMAMKPI_01150	HJFAGKMK_01053	KBCALCLE_01092	NCAOPGFP_03310	GEGEGHLD_02055	DBJEOIEG_01756	NJHFBNIK_02499	ANDPLLLC_01548	KCEMJLHF_01479
flk		Flagellar regulator flk	35	35	1	294	1340				212	1001	978	GDJPPOFM_00966	GBCICNDP_01903	LMMBOEPA_02918	NJLFGGDK_01404	PJIIENHJ_02920	KANJEMEN_01768	IIPHGADO_02530	JHJDLENO_03143	GHDEJAFC_01830	OKOBICEN_01412	GBFNDGHB_01397	AJONFHNM_02494	ADMKIICK_01895	KINJFBAM_01843	MPHFALEL_02800	EDIMHNID_01868	DNPBDEFN_02055	FMNJIFAA_02760	FNGOOONK_01821	ODEDACDE_02259	HJMJEEGF_01435	PEIJAEHO_01887	MMKKLKEB_02472	ELNMFMFD_03311	ANLFPAFH_03555	DLHBAKIL_01457	BFMAMKPI_02784	HJFAGKMK_02069	KBCALCLE_01700	NCAOPGFP_01569	GEGEGHLD_01700	DBJEOIEG_01783	NJHFBNIK_02253	ANDPLLLC_01408	KCEMJLHF_01629
fabB		3-oxoacyl-[acyl-carrier-protein] synthase 1	35	35	1	294	1332				857	1214	1203	GDJPPOFM_00973	GBCICNDP_01910	LMMBOEPA_02510	NJLFGGDK_01397	PJIIENHJ_01957	KANJEMEN_03350	IIPHGADO_02537	JHJDLENO_02915	GHDEJAFC_01837	OKOBICEN_01405	GBFNDGHB_01390	AJONFHNM_02487	ADMKIICK_01902	KINJFBAM_02384	MPHFALEL_03661	EDIMHNID_01875	DNPBDEFN_02048	FMNJIFAA_02753	FNGOOONK_01828	ODEDACDE_02252	HJMJEEGF_01442	PEIJAEHO_01894	MMKKLKEB_02479	ELNMFMFD_03777	ANLFPAFH_03562	DLHBAKIL_01450	BFMAMKPI_02777	HJFAGKMK_02062	KBCALCLE_01693	NCAOPGFP_01562	GEGEGHLD_01707	DBJEOIEG_01776	NJHFBNIK_02260	ANDPLLLC_01400	KCEMJLHF_01636
mnmC		tRNA 5-methylaminomethyl-2-thiouridine biosynthesis bifunctional protein MnmC	35	35	1	294	1330				1133	2000	1975	GDJPPOFM_00974	GBCICNDP_01911	LMMBOEPA_02509	NJLFGGDK_01396	PJIIENHJ_01956	KANJEMEN_03351	IIPHGADO_02538	JHJDLENO_02916	GHDEJAFC_01838	OKOBICEN_01404	GBFNDGHB_01389	AJONFHNM_02486	ADMKIICK_01903	KINJFBAM_02385	MPHFALEL_04469	EDIMHNID_01876	DNPBDEFN_02047	FMNJIFAA_02752	FNGOOONK_01829	ODEDACDE_02251	HJMJEEGF_01443	PEIJAEHO_01895	MMKKLKEB_02480	ELNMFMFD_03778	ANLFPAFH_03563	DLHBAKIL_01449	BFMAMKPI_03522	HJFAGKMK_02061	KBCALCLE_01692	NCAOPGFP_01561	GEGEGHLD_01708	DBJEOIEG_01775	NJHFBNIK_02261	ANDPLLLC_01399	KCEMJLHF_01637
epmC		Elongation factor P hydroxylase	35	35	1	294	1328				254	548	539	GDJPPOFM_00976	GBCICNDP_01913	LMMBOEPA_02507	NJLFGGDK_01394	PJIIENHJ_01954	KANJEMEN_03353	IIPHGADO_03887	JHJDLENO_02918	GHDEJAFC_01840	OKOBICEN_01402	GBFNDGHB_01387	AJONFHNM_02484	ADMKIICK_01905	KINJFBAM_02387	MPHFALEL_04467	EDIMHNID_01878	DNPBDEFN_02045	FMNJIFAA_02750	FNGOOONK_01831	ODEDACDE_02249	HJMJEEGF_01445	PEIJAEHO_01897	MMKKLKEB_02482	ELNMFMFD_03780	ANLFPAFH_03888	DLHBAKIL_01447	BFMAMKPI_03520	HJFAGKMK_02059	KBCALCLE_01690	NCAOPGFP_01559	GEGEGHLD_01710	DBJEOIEG_01773	NJHFBNIK_02263	ANDPLLLC_01397	KCEMJLHF_01639
yfcA		putative membrane transporter protein YfcA	35	35	1	294	1327				581	809	795	GDJPPOFM_00977	GBCICNDP_01914	LMMBOEPA_02506	NJLFGGDK_01393	PJIIENHJ_01953	KANJEMEN_03354	IIPHGADO_03888	JHJDLENO_02919	GHDEJAFC_01841	OKOBICEN_01401	GBFNDGHB_01386	AJONFHNM_02483	ADMKIICK_01906	KINJFBAM_02388	MPHFALEL_04688	EDIMHNID_01879	DNPBDEFN_02044	FMNJIFAA_02749	FNGOOONK_01832	ODEDACDE_02248	HJMJEEGF_01446	PEIJAEHO_01898	MMKKLKEB_02483	ELNMFMFD_03781	ANLFPAFH_03889	DLHBAKIL_01446	BFMAMKPI_03519	HJFAGKMK_02058	KBCALCLE_01689	NCAOPGFP_01558	GEGEGHLD_01711	DBJEOIEG_01772	NJHFBNIK_02264	ANDPLLLC_01396	KCEMJLHF_01640
mepA		Penicillin-insensitive murein endopeptidase	35	35	1	294	1326				371	824	811	GDJPPOFM_00978	GBCICNDP_01915	LMMBOEPA_02505	NJLFGGDK_01392	PJIIENHJ_01952	KANJEMEN_03872	IIPHGADO_03889	JHJDLENO_02920	GHDEJAFC_01842	OKOBICEN_01400	GBFNDGHB_01385	AJONFHNM_02482	ADMKIICK_01907	KINJFBAM_02389	MPHFALEL_04697	EDIMHNID_01880	DNPBDEFN_02043	FMNJIFAA_02748	FNGOOONK_01833	ODEDACDE_02247	HJMJEEGF_01447	PEIJAEHO_01899	MMKKLKEB_02484	ELNMFMFD_03782	ANLFPAFH_03890	DLHBAKIL_01445	BFMAMKPI_03518	HJFAGKMK_02057	KBCALCLE_01688	NCAOPGFP_01557	GEGEGHLD_01712	DBJEOIEG_01771	NJHFBNIK_02265	ANDPLLLC_01395	KCEMJLHF_01641
hcaR_1		Hca operon transcriptional activator HcaR	35	35	1	294	4410				380	878	849	GDJPPOFM_00979	GBCICNDP_02470	LMMBOEPA_00072	NJLFGGDK_00046	PJIIENHJ_03209	KANJEMEN_00999	IIPHGADO_02750	JHJDLENO_00075	GHDEJAFC_03316	OKOBICEN_02406	GBFNDGHB_01993	AJONFHNM_02932	ADMKIICK_01461	KINJFBAM_02174	MPHFALEL_00117	EDIMHNID_00351	DNPBDEFN_04021	FMNJIFAA_02829	FNGOOONK_03272	ODEDACDE_00199	HJMJEEGF_02148	PEIJAEHO_00390	MMKKLKEB_02654	ELNMFMFD_00835	ANLFPAFH_00587	DLHBAKIL_02082	BFMAMKPI_01898	HJFAGKMK_02166	KBCALCLE_03590	NCAOPGFP_02207	GEGEGHLD_00878	DBJEOIEG_00344	NJHFBNIK_00418	ANDPLLLC_00723	KCEMJLHF_03142
group_1979		hypothetical protein	35	35	1	294	4414				557	557	557	GDJPPOFM_00983	GBCICNDP_02474	LMMBOEPA_00068	NJLFGGDK_00050	PJIIENHJ_02994	KANJEMEN_01003	IIPHGADO_02746	JHJDLENO_00079	GHDEJAFC_03247	OKOBICEN_02402	GBFNDGHB_01997	AJONFHNM_02928	ADMKIICK_01457	KINJFBAM_02170	MPHFALEL_00113	EDIMHNID_00355	DNPBDEFN_01977	FMNJIFAA_02825	FNGOOONK_03276	ODEDACDE_00195	HJMJEEGF_02152	PEIJAEHO_00394	MMKKLKEB_02650	ELNMFMFD_00831	ANLFPAFH_00583	DLHBAKIL_02078	BFMAMKPI_01902	HJFAGKMK_02170	KBCALCLE_03572	NCAOPGFP_02203	GEGEGHLD_00882	DBJEOIEG_00348	NJHFBNIK_00422	ANDPLLLC_00719	KCEMJLHF_03146
pgdA		Peptidoglycan deacetylase	35	35	1	294	4421				593	923	913	GDJPPOFM_00990	GBCICNDP_01045	LMMBOEPA_00061	NJLFGGDK_00057	PJIIENHJ_00940	KANJEMEN_00289	IIPHGADO_00963	JHJDLENO_00086	GHDEJAFC_00986	OKOBICEN_01862	GBFNDGHB_01006	AJONFHNM_01500	ADMKIICK_01450	KINJFBAM_03985	MPHFALEL_00106	EDIMHNID_00362	DNPBDEFN_01984	FMNJIFAA_01638	FNGOOONK_00982	ODEDACDE_00188	HJMJEEGF_02491	PEIJAEHO_00401	MMKKLKEB_01748	ELNMFMFD_00824	ANLFPAFH_00576	DLHBAKIL_04077	BFMAMKPI_01909	HJFAGKMK_01316	KBCALCLE_01387	NCAOPGFP_01137	GEGEGHLD_00889	DBJEOIEG_00355	NJHFBNIK_00429	ANDPLLLC_00712	KCEMJLHF_03153
eamA		putative amino-acid metabolite efflux pump	35	35	1	294	351				773	902	898	GDJPPOFM_00996	GBCICNDP_01319	LMMBOEPA_01131	NJLFGGDK_01551	PJIIENHJ_01054	KANJEMEN_02849	IIPHGADO_01088	JHJDLENO_01162	GHDEJAFC_00436	OKOBICEN_00333	GBFNDGHB_02338	AJONFHNM_03862	ADMKIICK_02597	KINJFBAM_00681	MPHFALEL_03617	EDIMHNID_00839	DNPBDEFN_00875	FMNJIFAA_04231	FNGOOONK_00438	ODEDACDE_03687	HJMJEEGF_00285	PEIJAEHO_01151	MMKKLKEB_00728	ELNMFMFD_01159	ANLFPAFH_01584	DLHBAKIL_00994	BFMAMKPI_00725	HJFAGKMK_01196	KBCALCLE_01273	NCAOPGFP_01143	GEGEGHLD_03809	DBJEOIEG_00832	NJHFBNIK_01924	ANDPLLLC_02262	KCEMJLHF_00781
marA_1		Multiple antibiotic resistance protein MarA	35	35	1	294	353				197	383	377	GDJPPOFM_00998	GBCICNDP_01317	LMMBOEPA_01133	NJLFGGDK_01553	PJIIENHJ_01052	KANJEMEN_02851	IIPHGADO_01086	JHJDLENO_01160	GHDEJAFC_00434	OKOBICEN_00335	GBFNDGHB_02340	AJONFHNM_03860	ADMKIICK_02595	KINJFBAM_00679	MPHFALEL_03619	EDIMHNID_00837	DNPBDEFN_00873	FMNJIFAA_04229	FNGOOONK_00440	ODEDACDE_03689	HJMJEEGF_00283	PEIJAEHO_01153	MMKKLKEB_00730	ELNMFMFD_01157	ANLFPAFH_01582	DLHBAKIL_00992	BFMAMKPI_00727	HJFAGKMK_01198	KBCALCLE_01271	NCAOPGFP_01141	GEGEGHLD_03811	DBJEOIEG_00830	NJHFBNIK_01922	ANDPLLLC_02264	KCEMJLHF_00783
gltR		HTH-type transcriptional regulator GltR	35	35	1	294	357				173	872	852	GDJPPOFM_01002	GBCICNDP_01313	LMMBOEPA_01137	NJLFGGDK_01557	PJIIENHJ_01048	KANJEMEN_02711	IIPHGADO_01082	JHJDLENO_01156	GHDEJAFC_00430	OKOBICEN_00339	GBFNDGHB_02344	AJONFHNM_02778	ADMKIICK_02591	KINJFBAM_00675	MPHFALEL_03675	EDIMHNID_00833	DNPBDEFN_00869	FMNJIFAA_02710	FNGOOONK_00444	ODEDACDE_03874	HJMJEEGF_00279	PEIJAEHO_01157	MMKKLKEB_00734	ELNMFMFD_01153	ANLFPAFH_01578	DLHBAKIL_00988	BFMAMKPI_00731	HJFAGKMK_01202	KBCALCLE_02515	NCAOPGFP_02400	GEGEGHLD_02802	DBJEOIEG_00826	NJHFBNIK_01918	ANDPLLLC_02268	KCEMJLHF_00787
dnaJ		Chaperone protein DnaJ	35	35	1	294	2793				383	1139	1117	GDJPPOFM_01012	GBCICNDP_00102	LMMBOEPA_00164	NJLFGGDK_00081	PJIIENHJ_01263	KANJEMEN_01042	IIPHGADO_02396	JHJDLENO_00686	GHDEJAFC_04191	OKOBICEN_03175	GBFNDGHB_00807	AJONFHNM_02976	ADMKIICK_01086	KINJFBAM_03219	MPHFALEL_00576	EDIMHNID_01085	DNPBDEFN_00568	FMNJIFAA_01042	FNGOOONK_00646	ODEDACDE_00691	HJMJEEGF_01252	PEIJAEHO_01111	MMKKLKEB_00581	ELNMFMFD_01199	ANLFPAFH_01050	DLHBAKIL_01321	BFMAMKPI_00977	HJFAGKMK_00118	KBCALCLE_03526	NCAOPGFP_00290	GEGEGHLD_00097	DBJEOIEG_01620	NJHFBNIK_01271	ANDPLLLC_03972	KCEMJLHF_00012
dnaK_1		Chaperone protein DnaK	35	35	1	294	2792				1862	1916	1914	GDJPPOFM_01013	GBCICNDP_00103	LMMBOEPA_00165	NJLFGGDK_00080	PJIIENHJ_01262	KANJEMEN_01043	IIPHGADO_02395	JHJDLENO_00687	GHDEJAFC_03820	OKOBICEN_03174	GBFNDGHB_00808	AJONFHNM_02975	ADMKIICK_01085	KINJFBAM_03218	MPHFALEL_00575	EDIMHNID_01084	DNPBDEFN_00569	FMNJIFAA_01041	FNGOOONK_00647	ODEDACDE_00690	HJMJEEGF_01251	PEIJAEHO_01112	MMKKLKEB_00580	ELNMFMFD_01200	ANLFPAFH_01051	DLHBAKIL_01322	BFMAMKPI_00978	HJFAGKMK_00119	KBCALCLE_03525	NCAOPGFP_00289	GEGEGHLD_00098	DBJEOIEG_01621	NJHFBNIK_01270	ANDPLLLC_03973	KCEMJLHF_00011
group_1989		hypothetical protein	35	35	1	294	3266				380	389	388	GDJPPOFM_01028	GBCICNDP_01929	LMMBOEPA_01985	NJLFGGDK_02012	PJIIENHJ_01216	KANJEMEN_00950	IIPHGADO_02206	JHJDLENO_03044	GHDEJAFC_01657	OKOBICEN_02043	GBFNDGHB_03406	AJONFHNM_02539	ADMKIICK_03102	KINJFBAM_02848	MPHFALEL_01537	EDIMHNID_03379	DNPBDEFN_02088	FMNJIFAA_02420	FNGOOONK_02278	ODEDACDE_02289	HJMJEEGF_03474	PEIJAEHO_03561	MMKKLKEB_02561	ELNMFMFD_02726	ANLFPAFH_03015	DLHBAKIL_03434	BFMAMKPI_00237	HJFAGKMK_02102	KBCALCLE_02194	NCAOPGFP_02067	GEGEGHLD_02293	DBJEOIEG_03538	NJHFBNIK_04180	ANDPLLLC_04610	KCEMJLHF_03967
group_1990		hypothetical protein	35	35	1	294	3265				92	233	96	GDJPPOFM_01029	GBCICNDP_01930	LMMBOEPA_01986	NJLFGGDK_02013	PJIIENHJ_01217	KANJEMEN_00949	IIPHGADO_02205	JHJDLENO_03045	GHDEJAFC_01658	OKOBICEN_02042	GBFNDGHB_03407	AJONFHNM_02540	ADMKIICK_03103	KINJFBAM_02847	MPHFALEL_01536	EDIMHNID_03380	DNPBDEFN_02089	FMNJIFAA_02419	FNGOOONK_02279	ODEDACDE_02290	HJMJEEGF_03475	PEIJAEHO_03562	MMKKLKEB_02560	ELNMFMFD_02727	ANLFPAFH_03016	DLHBAKIL_03435	BFMAMKPI_00238	HJFAGKMK_02101	KBCALCLE_02195	NCAOPGFP_02066	GEGEGHLD_02294	DBJEOIEG_03537	NJHFBNIK_04179	ANDPLLLC_04609	KCEMJLHF_03968
group_1991		hypothetical protein	35	35	1	294	3264				251	251	251	GDJPPOFM_01030	GBCICNDP_01931	LMMBOEPA_01987	NJLFGGDK_02014	PJIIENHJ_01218	KANJEMEN_00948	IIPHGADO_02204	JHJDLENO_03046	GHDEJAFC_01659	OKOBICEN_02041	GBFNDGHB_03408	AJONFHNM_02541	ADMKIICK_03104	KINJFBAM_02846	MPHFALEL_01535	EDIMHNID_03381	DNPBDEFN_02090	FMNJIFAA_02418	FNGOOONK_02280	ODEDACDE_02291	HJMJEEGF_03476	PEIJAEHO_03563	MMKKLKEB_02559	ELNMFMFD_02728	ANLFPAFH_03017	DLHBAKIL_03436	BFMAMKPI_00239	HJFAGKMK_02100	KBCALCLE_02196	NCAOPGFP_02065	GEGEGHLD_02295	DBJEOIEG_03536	NJHFBNIK_04178	ANDPLLLC_04608	KCEMJLHF_03969
group_1992		hypothetical protein	35	35	1	294	4332				848	893	891	GDJPPOFM_01035	GBCICNDP_01835	LMMBOEPA_02360	NJLFGGDK_03514	PJIIENHJ_00922	KANJEMEN_00777	IIPHGADO_01265	JHJDLENO_01061	GHDEJAFC_01579	OKOBICEN_01935	GBFNDGHB_01509	AJONFHNM_02346	ADMKIICK_01528	KINJFBAM_02241	MPHFALEL_01328	EDIMHNID_00284	DNPBDEFN_03368	FMNJIFAA_02068	FNGOOONK_02464	ODEDACDE_02210	HJMJEEGF_01981	PEIJAEHO_02225	MMKKLKEB_02042	ELNMFMFD_02652	ANLFPAFH_02279	DLHBAKIL_03885	BFMAMKPI_03794	HJFAGKMK_02053	KBCALCLE_01774	NCAOPGFP_02058	GEGEGHLD_01751	DBJEOIEG_01845	NJHFBNIK_00351	ANDPLLLC_00792	KCEMJLHF_03075
group_1993		hypothetical protein	35	35	1	294	4330				314	380	378	GDJPPOFM_01037	GBCICNDP_01833	LMMBOEPA_02362	NJLFGGDK_04465	PJIIENHJ_00920	KANJEMEN_00779	IIPHGADO_01267	JHJDLENO_01063	GHDEJAFC_01581	OKOBICEN_01937	GBFNDGHB_01507	AJONFHNM_02344	ADMKIICK_01530	KINJFBAM_02243	MPHFALEL_01330	EDIMHNID_00282	DNPBDEFN_03370	FMNJIFAA_02066	FNGOOONK_02462	ODEDACDE_02212	HJMJEEGF_01983	PEIJAEHO_02223	MMKKLKEB_02044	ELNMFMFD_02654	ANLFPAFH_02281	DLHBAKIL_02146	BFMAMKPI_03792	HJFAGKMK_02051	KBCALCLE_01776	NCAOPGFP_02056	GEGEGHLD_01749	DBJEOIEG_01847	NJHFBNIK_00349	ANDPLLLC_00794	KCEMJLHF_03073
ygfZ		tRNA-modifying protein YgfZ	35	35	1	294	4327				95	980	954	GDJPPOFM_01040	GBCICNDP_01830	LMMBOEPA_02365	NJLFGGDK_04463	PJIIENHJ_00917	KANJEMEN_00782	IIPHGADO_01270	JHJDLENO_01066	GHDEJAFC_01584	OKOBICEN_01940	GBFNDGHB_01504	AJONFHNM_02341	ADMKIICK_01533	KINJFBAM_02246	MPHFALEL_01333	EDIMHNID_00279	DNPBDEFN_03373	FMNJIFAA_02063	FNGOOONK_02459	ODEDACDE_02215	HJMJEEGF_01986	PEIJAEHO_02220	MMKKLKEB_02047	ELNMFMFD_02657	ANLFPAFH_02284	DLHBAKIL_02143	BFMAMKPI_03789	HJFAGKMK_02048	KBCALCLE_01779	NCAOPGFP_02053	GEGEGHLD_01746	DBJEOIEG_01850	NJHFBNIK_00346	ANDPLLLC_00797	KCEMJLHF_03070
fldB		Flavodoxin 2	35	35	1	294	4324				476	521	519	GDJPPOFM_01043	GBCICNDP_01827	LMMBOEPA_02368	NJLFGGDK_02861	PJIIENHJ_00914	KANJEMEN_00785	IIPHGADO_01273	JHJDLENO_01069	GHDEJAFC_01587	OKOBICEN_01943	GBFNDGHB_01501	AJONFHNM_02338	ADMKIICK_01536	KINJFBAM_02249	MPHFALEL_01336	EDIMHNID_00276	DNPBDEFN_03376	FMNJIFAA_02060	FNGOOONK_02456	ODEDACDE_02218	HJMJEEGF_01989	PEIJAEHO_02217	MMKKLKEB_02050	ELNMFMFD_02660	ANLFPAFH_02287	DLHBAKIL_02140	BFMAMKPI_03786	HJFAGKMK_02045	KBCALCLE_01782	NCAOPGFP_02050	GEGEGHLD_01743	DBJEOIEG_01853	NJHFBNIK_00343	ANDPLLLC_00800	KCEMJLHF_03067
ybhS		putative multidrug ABC transporter permease YbhS	35	35	1	294	2952				851	1130	1122	GDJPPOFM_01046	GBCICNDP_01238	LMMBOEPA_03385	NJLFGGDK_04581	PJIIENHJ_02841	KANJEMEN_02559	IIPHGADO_03208	JHJDLENO_01389	GHDEJAFC_04247	OKOBICEN_01093	GBFNDGHB_02714	AJONFHNM_03927	ADMKIICK_00682	KINJFBAM_02665	MPHFALEL_04425	EDIMHNID_02549	DNPBDEFN_03394	FMNJIFAA_01570	FNGOOONK_01711	ODEDACDE_03363	HJMJEEGF_01234	PEIJAEHO_01339	MMKKLKEB_03215	ELNMFMFD_02275	ANLFPAFH_01479	DLHBAKIL_02282	BFMAMKPI_01484	HJFAGKMK_01162	KBCALCLE_02026	NCAOPGFP_01323	GEGEGHLD_03174	DBJEOIEG_03550	NJHFBNIK_03686	ANDPLLLC_03109	KCEMJLHF_02054
ybhF		putative multidrug ABC transporter ATP-binding protein YbhF	35	35	1	294	2951				1055	1736	1716	GDJPPOFM_01047	GBCICNDP_01239	LMMBOEPA_03386	NJLFGGDK_04294	PJIIENHJ_02842	KANJEMEN_02558	IIPHGADO_03209	JHJDLENO_01388	GHDEJAFC_04248	OKOBICEN_01094	GBFNDGHB_02715	AJONFHNM_03928	ADMKIICK_00681	KINJFBAM_02664	MPHFALEL_04426	EDIMHNID_02548	DNPBDEFN_03395	FMNJIFAA_01571	FNGOOONK_01710	ODEDACDE_03364	HJMJEEGF_01233	PEIJAEHO_01340	MMKKLKEB_03216	ELNMFMFD_02276	ANLFPAFH_01480	DLHBAKIL_02283	BFMAMKPI_01485	HJFAGKMK_01161	KBCALCLE_02025	NCAOPGFP_01324	GEGEGHLD_03175	DBJEOIEG_03551	NJHFBNIK_03687	ANDPLLLC_03108	KCEMJLHF_02053
group_1998		hypothetical protein	35	35	1	294	2950				326	995	956	GDJPPOFM_01048	GBCICNDP_01240	LMMBOEPA_03387	NJLFGGDK_04295	PJIIENHJ_02843	KANJEMEN_02557	IIPHGADO_03210	JHJDLENO_01387	GHDEJAFC_04249	OKOBICEN_01095	GBFNDGHB_02716	AJONFHNM_03929	ADMKIICK_00680	KINJFBAM_02663	MPHFALEL_00566	EDIMHNID_02547	DNPBDEFN_03396	FMNJIFAA_01572	FNGOOONK_01709	ODEDACDE_03365	HJMJEEGF_01232	PEIJAEHO_01341	MMKKLKEB_03217	ELNMFMFD_02277	ANLFPAFH_01481	DLHBAKIL_02284	BFMAMKPI_01486	HJFAGKMK_01160	KBCALCLE_02024	NCAOPGFP_01325	GEGEGHLD_03176	DBJEOIEG_03552	NJHFBNIK_03688	ANDPLLLC_03107	KCEMJLHF_02052
rlmF		Ribosomal RNA large subunit methyltransferase F	35	35	1	294	2942				311	926	873	GDJPPOFM_01055	GBCICNDP_01247	LMMBOEPA_01542	NJLFGGDK_03709	PJIIENHJ_03382	KANJEMEN_03297	IIPHGADO_02553	JHJDLENO_01380	GHDEJAFC_02043	OKOBICEN_01102	GBFNDGHB_02150	AJONFHNM_02279	ADMKIICK_00673	KINJFBAM_02656	MPHFALEL_00559	EDIMHNID_02540	DNPBDEFN_02604	FMNJIFAA_01579	FNGOOONK_01702	ODEDACDE_03144	HJMJEEGF_01225	PEIJAEHO_01348	MMKKLKEB_02973	ELNMFMFD_02284	ANLFPAFH_01488	DLHBAKIL_02291	BFMAMKPI_01493	HJFAGKMK_01153	KBCALCLE_02017	NCAOPGFP_01332	GEGEGHLD_03995	DBJEOIEG_02526	NJHFBNIK_03695	ANDPLLLC_03100	KCEMJLHF_02045
cobT		Nicotinate-nucleotide--dimethylbenzimidazole phosphoribosyltransferase	35	35	1	294	4043				542	1070	1054	GDJPPOFM_01058	GBCICNDP_01956	LMMBOEPA_01512	NJLFGGDK_01194	PJIIENHJ_01325	KANJEMEN_01696	IIPHGADO_01655	JHJDLENO_00209	GHDEJAFC_02939	OKOBICEN_01319	GBFNDGHB_00506	AJONFHNM_03597	ADMKIICK_03486	KINJFBAM_03492	MPHFALEL_03989	EDIMHNID_03487	DNPBDEFN_02125	FMNJIFAA_00362	FNGOOONK_03167	ODEDACDE_01518	HJMJEEGF_03266	PEIJAEHO_03323	MMKKLKEB_00503	ELNMFMFD_04580	ANLFPAFH_00412	DLHBAKIL_03130	BFMAMKPI_01825	HJFAGKMK_01674	KBCALCLE_01729	NCAOPGFP_03137	GEGEGHLD_04734	DBJEOIEG_00091	NJHFBNIK_03573	ANDPLLLC_01761	KCEMJLHF_01275
cobS		Adenosylcobinamide-GDP ribazoletransferase	35	35	1	294	4042				332	743	731	GDJPPOFM_01059	GBCICNDP_01955	LMMBOEPA_01511	NJLFGGDK_01195	PJIIENHJ_01326	KANJEMEN_01695	IIPHGADO_01656	JHJDLENO_00210	GHDEJAFC_02938	OKOBICEN_01320	GBFNDGHB_00507	AJONFHNM_03598	ADMKIICK_03487	KINJFBAM_03493	MPHFALEL_03988	EDIMHNID_03486	DNPBDEFN_02126	FMNJIFAA_00363	FNGOOONK_03166	ODEDACDE_01519	HJMJEEGF_03267	PEIJAEHO_03322	MMKKLKEB_00504	ELNMFMFD_04581	ANLFPAFH_00413	DLHBAKIL_03129	BFMAMKPI_01826	HJFAGKMK_01673	KBCALCLE_01728	NCAOPGFP_03138	GEGEGHLD_01403	DBJEOIEG_00090	NJHFBNIK_03574	ANDPLLLC_01760	KCEMJLHF_01276
cobQ		Cobyric acid synthase	35	35	1	294	4040				281	1520	1484	GDJPPOFM_01061	GBCICNDP_01953	LMMBOEPA_01509	NJLFGGDK_01197	PJIIENHJ_01328	KANJEMEN_01693	IIPHGADO_01658	JHJDLENO_00212	GHDEJAFC_02936	OKOBICEN_01322	GBFNDGHB_00509	AJONFHNM_03600	ADMKIICK_03489	KINJFBAM_03495	MPHFALEL_03986	EDIMHNID_03484	DNPBDEFN_02128	FMNJIFAA_00365	FNGOOONK_03164	ODEDACDE_01521	HJMJEEGF_03269	PEIJAEHO_03320	MMKKLKEB_00506	ELNMFMFD_01293	ANLFPAFH_00415	DLHBAKIL_03127	BFMAMKPI_01828	HJFAGKMK_01671	KBCALCLE_01726	NCAOPGFP_03140	GEGEGHLD_01405	DBJEOIEG_00088	NJHFBNIK_03576	ANDPLLLC_01758	KCEMJLHF_01278
cbiQ		Cobalt transport protein CbiQ	35	35	1	294	4037				677	677	677	GDJPPOFM_01063	GBCICNDP_01951	LMMBOEPA_01507	NJLFGGDK_01199	PJIIENHJ_01330	KANJEMEN_01691	IIPHGADO_01660	JHJDLENO_00214	GHDEJAFC_02934	OKOBICEN_01324	GBFNDGHB_00511	AJONFHNM_03602	ADMKIICK_03491	KINJFBAM_03497	MPHFALEL_02597	EDIMHNID_03482	DNPBDEFN_02130	FMNJIFAA_00367	FNGOOONK_03162	ODEDACDE_01523	HJMJEEGF_03271	PEIJAEHO_03318	MMKKLKEB_00508	ELNMFMFD_01295	ANLFPAFH_00417	DLHBAKIL_03125	BFMAMKPI_01830	HJFAGKMK_01669	KBCALCLE_01724	NCAOPGFP_03142	GEGEGHLD_01407	DBJEOIEG_00086	NJHFBNIK_03578	ANDPLLLC_01756	KCEMJLHF_01280
cbiK		Sirohydrochlorin cobaltochelatase	35	35	1	294	4033				566	794	780	GDJPPOFM_01067	GBCICNDP_01947	LMMBOEPA_01503	NJLFGGDK_01203	PJIIENHJ_01334	KANJEMEN_01687	IIPHGADO_01664	JHJDLENO_00218	GHDEJAFC_02930	OKOBICEN_01328	GBFNDGHB_00515	AJONFHNM_03606	ADMKIICK_03495	KINJFBAM_03501	MPHFALEL_02593	EDIMHNID_03478	DNPBDEFN_02134	FMNJIFAA_00371	FNGOOONK_03158	ODEDACDE_01527	HJMJEEGF_03275	PEIJAEHO_03314	MMKKLKEB_00512	ELNMFMFD_01299	ANLFPAFH_00421	DLHBAKIL_03121	BFMAMKPI_01834	HJFAGKMK_01665	KBCALCLE_01720	NCAOPGFP_03146	GEGEGHLD_01411	DBJEOIEG_00082	NJHFBNIK_03582	ANDPLLLC_01752	KCEMJLHF_01284
holC		DNA polymerase III subunit chi	35	35	1	294	2611				443	482	480	GDJPPOFM_01072	GBCICNDP_02652	LMMBOEPA_02215	NJLFGGDK_03453	PJIIENHJ_04491	KANJEMEN_04158	IIPHGADO_02312	JHJDLENO_02715	GHDEJAFC_02494	OKOBICEN_03190	GBFNDGHB_02480	AJONFHNM_04130	ADMKIICK_00948	KINJFBAM_02608	MPHFALEL_04254	EDIMHNID_01734	DNPBDEFN_03367	FMNJIFAA_03467	FNGOOONK_04018	ODEDACDE_02889	HJMJEEGF_02717	PEIJAEHO_03167	MMKKLKEB_03516	ELNMFMFD_03856	ANLFPAFH_03587	DLHBAKIL_03587	BFMAMKPI_04034	HJFAGKMK_02862	KBCALCLE_04225	NCAOPGFP_02756	GEGEGHLD_03488	DBJEOIEG_02932	NJHFBNIK_01134	ANDPLLLC_04123	KCEMJLHF_04491
tabA_2		Toxin-antitoxin biofilm protein TabA	35	35	1	294	2603				452	452	452	GDJPPOFM_01080	GBCICNDP_02660	LMMBOEPA_02223	NJLFGGDK_03351	PJIIENHJ_02359	KANJEMEN_02675	IIPHGADO_02320	JHJDLENO_02723	GHDEJAFC_02502	OKOBICEN_03182	GBFNDGHB_02488	AJONFHNM_04009	ADMKIICK_00940	KINJFBAM_02600	MPHFALEL_03622	EDIMHNID_01726	DNPBDEFN_03359	FMNJIFAA_03459	FNGOOONK_03691	ODEDACDE_02897	HJMJEEGF_02725	PEIJAEHO_03175	MMKKLKEB_03524	ELNMFMFD_04455	ANLFPAFH_03994	DLHBAKIL_04194	BFMAMKPI_03651	HJFAGKMK_02870	KBCALCLE_03963	NCAOPGFP_02764	GEGEGHLD_03480	DBJEOIEG_02940	NJHFBNIK_01126	ANDPLLLC_04132	KCEMJLHF_04483
arcC1		Carbamate kinase 1	35	35	1	294	2601				677	932	924	GDJPPOFM_01082	GBCICNDP_02662	LMMBOEPA_02225	NJLFGGDK_03353	PJIIENHJ_02361	KANJEMEN_02677	IIPHGADO_02322	JHJDLENO_04351	GHDEJAFC_04649	OKOBICEN_04377	GBFNDGHB_02490	AJONFHNM_04011	ADMKIICK_00938	KINJFBAM_02598	MPHFALEL_03624	EDIMHNID_01724	DNPBDEFN_04465	FMNJIFAA_04257	FNGOOONK_03693	ODEDACDE_02899	HJMJEEGF_02727	PEIJAEHO_04265	MMKKLKEB_04364	ELNMFMFD_04453	ANLFPAFH_03996	DLHBAKIL_04228	BFMAMKPI_03653	HJFAGKMK_02872	KBCALCLE_04255	NCAOPGFP_02766	GEGEGHLD_04635	DBJEOIEG_02942	NJHFBNIK_01124	ANDPLLLC_04134	KCEMJLHF_04481
ddlA		D-alanine--D-alanine ligase A	35	35	1	294	3757				443	1112	1092	GDJPPOFM_01085	GBCICNDP_00772	LMMBOEPA_04531	NJLFGGDK_01819	PJIIENHJ_00859	KANJEMEN_03985	IIPHGADO_00245	JHJDLENO_00937	GHDEJAFC_03931	OKOBICEN_01147	GBFNDGHB_03119	AJONFHNM_01897	ADMKIICK_03827	KINJFBAM_02719	MPHFALEL_00014	EDIMHNID_01990	DNPBDEFN_03027	FMNJIFAA_00248	FNGOOONK_00676	ODEDACDE_01657	HJMJEEGF_01311	PEIJAEHO_02335	MMKKLKEB_00189	ELNMFMFD_00883	ANLFPAFH_02446	DLHBAKIL_01224	BFMAMKPI_02155	HJFAGKMK_03463	KBCALCLE_00372	NCAOPGFP_00033	GEGEGHLD_02126	DBJEOIEG_02016	NJHFBNIK_03162	ANDPLLLC_03595	KCEMJLHF_02489
group_2012		hypothetical protein	35	35	1	294	3758				215	215	215	GDJPPOFM_01086	GBCICNDP_00773	LMMBOEPA_04530	NJLFGGDK_01818	PJIIENHJ_00858	KANJEMEN_03984	IIPHGADO_00244	JHJDLENO_00938	GHDEJAFC_03930	OKOBICEN_01146	GBFNDGHB_03118	AJONFHNM_01898	ADMKIICK_03826	KINJFBAM_02718	MPHFALEL_00015	EDIMHNID_01991	DNPBDEFN_03028	FMNJIFAA_00249	FNGOOONK_00675	ODEDACDE_01656	HJMJEEGF_01310	PEIJAEHO_02336	MMKKLKEB_00190	ELNMFMFD_00882	ANLFPAFH_02445	DLHBAKIL_01223	BFMAMKPI_02154	HJFAGKMK_03464	KBCALCLE_00373	NCAOPGFP_00032	GEGEGHLD_02127	DBJEOIEG_02017	NJHFBNIK_03161	ANDPLLLC_03596	KCEMJLHF_02490
dgt		Deoxyguanosinetriphosphate triphosphohydrolase	35	35	1	294	2017				854	1517	1498	GDJPPOFM_01093	GBCICNDP_01273	LMMBOEPA_00558	NJLFGGDK_03276	PJIIENHJ_03181	KANJEMEN_00764	IIPHGADO_00527	JHJDLENO_00531	GHDEJAFC_00862	OKOBICEN_04244	GBFNDGHB_01378	AJONFHNM_00920	ADMKIICK_01254	KINJFBAM_03843	MPHFALEL_00993	EDIMHNID_04138	DNPBDEFN_03777	FMNJIFAA_01249	FNGOOONK_01112	ODEDACDE_01310	HJMJEEGF_01345	PEIJAEHO_01015	MMKKLKEB_01441	ELNMFMFD_01487	ANLFPAFH_01272	DLHBAKIL_04011	BFMAMKPI_03833	HJFAGKMK_00939	KBCALCLE_01522	NCAOPGFP_03458	GEGEGHLD_01081	DBJEOIEG_03847	NJHFBNIK_00803	ANDPLLLC_03774	KCEMJLHF_00206
dapD		2,3,4,5-tetrahydropyridine-2,6-dicarboxylate N-succinyltransferase	35	35	1	294	2012				254	824	807	GDJPPOFM_01098	GBCICNDP_01268	LMMBOEPA_00553	NJLFGGDK_00759	PJIIENHJ_03176	KANJEMEN_00769	IIPHGADO_00532	JHJDLENO_00526	GHDEJAFC_00857	OKOBICEN_02114	GBFNDGHB_01373	AJONFHNM_00925	ADMKIICK_01259	KINJFBAM_03838	MPHFALEL_00998	EDIMHNID_04133	DNPBDEFN_04143	FMNJIFAA_01244	FNGOOONK_01107	ODEDACDE_01305	HJMJEEGF_01340	PEIJAEHO_01010	MMKKLKEB_01446	ELNMFMFD_01482	ANLFPAFH_01267	DLHBAKIL_02359	BFMAMKPI_01525	HJFAGKMK_00934	KBCALCLE_01517	NCAOPGFP_01969	GEGEGHLD_01086	DBJEOIEG_01639	NJHFBNIK_00808	ANDPLLLC_03767	KCEMJLHF_00211
glnD		Bifunctional uridylyltransferase/uridylyl-removing enzyme	35	35	1	294	2011				1736	2672	2645	GDJPPOFM_01099	GBCICNDP_01267	LMMBOEPA_00552	NJLFGGDK_00760	PJIIENHJ_01069	KANJEMEN_00770	IIPHGADO_00533	JHJDLENO_00525	GHDEJAFC_00856	OKOBICEN_02113	GBFNDGHB_01372	AJONFHNM_00926	ADMKIICK_01260	KINJFBAM_03837	MPHFALEL_00999	EDIMHNID_04132	DNPBDEFN_04144	FMNJIFAA_01243	FNGOOONK_01106	ODEDACDE_01304	HJMJEEGF_01339	PEIJAEHO_01009	MMKKLKEB_01447	ELNMFMFD_01481	ANLFPAFH_01266	DLHBAKIL_02360	BFMAMKPI_01526	HJFAGKMK_00933	KBCALCLE_01516	NCAOPGFP_01968	GEGEGHLD_01087	DBJEOIEG_01638	NJHFBNIK_00809	ANDPLLLC_03766	KCEMJLHF_00212
COQ3		Ubiquinone biosynthesis O-methyltransferase, mitochondrial	35	35	1	294	2657				1226	1625	1613	GDJPPOFM_01102	GBCICNDP_02198	LMMBOEPA_02292	NJLFGGDK_01989	PJIIENHJ_02027	KANJEMEN_04525	IIPHGADO_02734	JHJDLENO_01655	GHDEJAFC_01860	OKOBICEN_02805	GBFNDGHB_02596	AJONFHNM_02709	ADMKIICK_00973	KINJFBAM_02262	MPHFALEL_02090	EDIMHNID_00972	DNPBDEFN_02332	FMNJIFAA_03106	FNGOOONK_02481	ODEDACDE_03391	HJMJEEGF_02753	PEIJAEHO_02418	MMKKLKEB_03111	ELNMFMFD_03340	ANLFPAFH_02426	DLHBAKIL_02193	BFMAMKPI_02531	HJFAGKMK_02287	KBCALCLE_02312	NCAOPGFP_02802	GEGEGHLD_02586	DBJEOIEG_03352	NJHFBNIK_01159	ANDPLLLC_04087	KCEMJLHF_04516
yjiE_1		HTH-type transcriptional regulator YjiE	35	35	1	294	2669				542	908	772	GDJPPOFM_01114	GBCICNDP_02186	LMMBOEPA_02280	NJLFGGDK_02001	PJIIENHJ_02039	KANJEMEN_01349	IIPHGADO_04614	JHJDLENO_01667	GHDEJAFC_01872	OKOBICEN_02817	GBFNDGHB_02584	AJONFHNM_02697	ADMKIICK_00985	KINJFBAM_00717	MPHFALEL_02078	EDIMHNID_00984	DNPBDEFN_02344	FMNJIFAA_03094	FNGOOONK_02469	ODEDACDE_03923	HJMJEEGF_02765	PEIJAEHO_02430	MMKKLKEB_03123	ELNMFMFD_03352	ANLFPAFH_02438	DLHBAKIL_02181	BFMAMKPI_02519	HJFAGKMK_02275	KBCALCLE_02324	NCAOPGFP_02790	GEGEGHLD_02574	DBJEOIEG_03930	NJHFBNIK_01171	ANDPLLLC_04077	KCEMJLHF_04528
ttdT		L-tartrate/succinate antiporter	35	35	1	294	3167				1463	1493	1463	GDJPPOFM_01116	GBCICNDP_01789	LMMBOEPA_01246	NJLFGGDK_03391	PJIIENHJ_00032	KANJEMEN_00739	IIPHGADO_01640	JHJDLENO_01972	GHDEJAFC_00768	OKOBICEN_01835	GBFNDGHB_00160	AJONFHNM_00609	ADMKIICK_04063	KINJFBAM_01341	MPHFALEL_02045	EDIMHNID_01433	DNPBDEFN_01200	FMNJIFAA_00474	FNGOOONK_00736	ODEDACDE_02955	HJMJEEGF_01576	PEIJAEHO_01605	MMKKLKEB_02420	ELNMFMFD_00102	ANLFPAFH_00165	DLHBAKIL_02316	BFMAMKPI_00389	HJFAGKMK_02613	KBCALCLE_00050	NCAOPGFP_02569	GEGEGHLD_02088	DBJEOIEG_01369	NJHFBNIK_01463	ANDPLLLC_03296	KCEMJLHF_02254
group_2019		hypothetical protein	35	35	1	294	3173				767	797	767	GDJPPOFM_01121	GBCICNDP_01794	LMMBOEPA_01241	NJLFGGDK_02912	PJIIENHJ_00037	KANJEMEN_00734	IIPHGADO_01645	JHJDLENO_01977	GHDEJAFC_00773	OKOBICEN_01830	GBFNDGHB_00155	AJONFHNM_00614	ADMKIICK_04058	KINJFBAM_01336	MPHFALEL_02040	EDIMHNID_01428	DNPBDEFN_01205	FMNJIFAA_00479	FNGOOONK_00731	ODEDACDE_03333	HJMJEEGF_01571	PEIJAEHO_01600	MMKKLKEB_02415	ELNMFMFD_00097	ANLFPAFH_00170	DLHBAKIL_02311	BFMAMKPI_00394	HJFAGKMK_02618	KBCALCLE_00055	NCAOPGFP_02914	GEGEGHLD_02083	DBJEOIEG_01374	NJHFBNIK_01468	ANDPLLLC_03301	KCEMJLHF_02259
torD_1		Chaperone protein TorD	35	35	1	294	3176				560	560	560	GDJPPOFM_01124	GBCICNDP_01797	LMMBOEPA_01238	NJLFGGDK_02915	PJIIENHJ_00040	KANJEMEN_00731	IIPHGADO_01648	JHJDLENO_04221	GHDEJAFC_00776	OKOBICEN_01827	GBFNDGHB_00152	AJONFHNM_00617	ADMKIICK_04055	KINJFBAM_01333	MPHFALEL_02037	EDIMHNID_01425	DNPBDEFN_01208	FMNJIFAA_00482	FNGOOONK_03544	ODEDACDE_03330	HJMJEEGF_01568	PEIJAEHO_01597	MMKKLKEB_02412	ELNMFMFD_00094	ANLFPAFH_02514	DLHBAKIL_02308	BFMAMKPI_00397	HJFAGKMK_02621	KBCALCLE_00058	NCAOPGFP_02917	GEGEGHLD_02080	DBJEOIEG_01377	NJHFBNIK_01471	ANDPLLLC_03305	KCEMJLHF_02262
cobD_1		Threonine-phosphate decarboxylase	35	35	1	294	3139				1094	1094	1094	GDJPPOFM_01131	GBCICNDP_00217	LMMBOEPA_01706	NJLFGGDK_01041	PJIIENHJ_00006	KANJEMEN_01218	IIPHGADO_02012	JHJDLENO_01621	GHDEJAFC_00630	OKOBICEN_00264	GBFNDGHB_00769	AJONFHNM_00775	ADMKIICK_04089	KINJFBAM_04698	MPHFALEL_02978	EDIMHNID_01459	DNPBDEFN_00257	FMNJIFAA_00448	FNGOOONK_00762	ODEDACDE_02936	HJMJEEGF_00216	PEIJAEHO_02046	MMKKLKEB_02246	ELNMFMFD_00128	ANLFPAFH_00139	DLHBAKIL_00078	BFMAMKPI_00363	HJFAGKMK_02019	KBCALCLE_00024	NCAOPGFP_02081	GEGEGHLD_00648	DBJEOIEG_00280	NJHFBNIK_01437	ANDPLLLC_03269	KCEMJLHF_02228
nadD		Nicotinate-nucleotide adenylyltransferase	35	35	1	294	3138				530	650	646	GDJPPOFM_01132	GBCICNDP_00218	LMMBOEPA_01705	NJLFGGDK_01040	PJIIENHJ_00005	KANJEMEN_01219	IIPHGADO_02013	JHJDLENO_01622	GHDEJAFC_00631	OKOBICEN_00263	GBFNDGHB_00770	AJONFHNM_00774	ADMKIICK_04090	KINJFBAM_04697	MPHFALEL_02977	EDIMHNID_01460	DNPBDEFN_00256	FMNJIFAA_00447	FNGOOONK_00763	ODEDACDE_02937	HJMJEEGF_00215	PEIJAEHO_02045	MMKKLKEB_02247	ELNMFMFD_00129	ANLFPAFH_00138	DLHBAKIL_00077	BFMAMKPI_00362	HJFAGKMK_02020	KBCALCLE_00023	NCAOPGFP_02080	GEGEGHLD_00647	DBJEOIEG_00281	NJHFBNIK_01436	ANDPLLLC_03268	KCEMJLHF_02227
uxaA		Altronate dehydratase	35	35	1	294	3134				206	290	287	GDJPPOFM_01136	GBCICNDP_00222	LMMBOEPA_01701	NJLFGGDK_01036	PJIIENHJ_00001	KANJEMEN_03208	IIPHGADO_03982	JHJDLENO_00719	GHDEJAFC_00635	OKOBICEN_00259	GBFNDGHB_00774	AJONFHNM_00770	ADMKIICK_04094	KINJFBAM_04693	MPHFALEL_00675	EDIMHNID_01464	DNPBDEFN_00252	FMNJIFAA_01884	FNGOOONK_01454	ODEDACDE_01375	HJMJEEGF_00211	PEIJAEHO_02041	MMKKLKEB_02251	ELNMFMFD_00133	ANLFPAFH_00134	DLHBAKIL_00073	BFMAMKPI_00358	HJFAGKMK_02024	KBCALCLE_00019	NCAOPGFP_01275	GEGEGHLD_00643	DBJEOIEG_00285	NJHFBNIK_01432	ANDPLLLC_03264	KCEMJLHF_02223
suyB		(2R)-sulfolactate sulfo-lyase subunit beta	35	35	1	294	3133				758	1250	1235	GDJPPOFM_01137	GBCICNDP_00223	LMMBOEPA_01700	NJLFGGDK_01035	PJIIENHJ_04084	KANJEMEN_03209	IIPHGADO_03981	JHJDLENO_00718	GHDEJAFC_00636	OKOBICEN_00258	GBFNDGHB_00775	AJONFHNM_00769	ADMKIICK_04095	KINJFBAM_04692	MPHFALEL_00674	EDIMHNID_01465	DNPBDEFN_00251	FMNJIFAA_01883	FNGOOONK_01455	ODEDACDE_01374	HJMJEEGF_00210	PEIJAEHO_02040	MMKKLKEB_02252	ELNMFMFD_00134	ANLFPAFH_00133	DLHBAKIL_00072	BFMAMKPI_00357	HJFAGKMK_02025	KBCALCLE_00018	NCAOPGFP_01274	GEGEGHLD_00642	DBJEOIEG_00286	NJHFBNIK_01431	ANDPLLLC_03263	KCEMJLHF_02222
rlmN		Dual-specificity RNA methyltransferase RlmN	35	35	1	294	6547				632	1166	1150	GDJPPOFM_01138	GBCICNDP_00875	LMMBOEPA_01370	NJLFGGDK_01273	PJIIENHJ_01101	KANJEMEN_01681	IIPHGADO_00741	JHJDLENO_00910	GHDEJAFC_01190	OKOBICEN_02428	GBFNDGHB_03181	AJONFHNM_01756	ADMKIICK_04455	KINJFBAM_01508	MPHFALEL_01874	EDIMHNID_02627	DNPBDEFN_02736	FMNJIFAA_01981	FNGOOONK_01576	ODEDACDE_00952	HJMJEEGF_01242	PEIJAEHO_01763	MMKKLKEB_01568	ELNMFMFD_02417	ANLFPAFH_01180	DLHBAKIL_02063	BFMAMKPI_00995	HJFAGKMK_01358	KBCALCLE_01234	NCAOPGFP_02271	GEGEGHLD_03151	DBJEOIEG_03278	NJHFBNIK_03353	ANDPLLLC_01244	KCEMJLHF_01782
ispG		4-hydroxy-3-methylbut-2-en-1-yl diphosphate synthase (flavodoxin)	35	35	1	294	6545				806	1118	1109	GDJPPOFM_01140	GBCICNDP_00873	LMMBOEPA_01368	NJLFGGDK_01275	PJIIENHJ_01103	KANJEMEN_01679	IIPHGADO_00739	JHJDLENO_00908	GHDEJAFC_01188	OKOBICEN_02430	GBFNDGHB_03183	AJONFHNM_01754	ADMKIICK_04457	KINJFBAM_01510	MPHFALEL_01365	EDIMHNID_02625	DNPBDEFN_02734	FMNJIFAA_01979	FNGOOONK_01574	ODEDACDE_00950	HJMJEEGF_01240	PEIJAEHO_01765	MMKKLKEB_01570	ELNMFMFD_02415	ANLFPAFH_01178	DLHBAKIL_03699	BFMAMKPI_00997	HJFAGKMK_01356	KBCALCLE_01236	NCAOPGFP_02877	GEGEGHLD_03773	DBJEOIEG_01810	NJHFBNIK_03351	ANDPLLLC_01246	KCEMJLHF_01780
group_2029		hypothetical protein	35	35	1	294	6537			Hypothetical protein with no hits to refseq/uniprot/clusters/cdd/tigrfams/pfam overlapping another protein with hits	275	959	939	GDJPPOFM_01147	GBCICNDP_00866	LMMBOEPA_03440	NJLFGGDK_03185	PJIIENHJ_03704	KANJEMEN_04737	IIPHGADO_00732	JHJDLENO_01436	GHDEJAFC_04224	OKOBICEN_02033	GBFNDGHB_04308	AJONFHNM_01747	ADMKIICK_04464	KINJFBAM_00527	MPHFALEL_01372	EDIMHNID_02618	DNPBDEFN_04494	FMNJIFAA_01972	FNGOOONK_02360	ODEDACDE_00943	HJMJEEGF_03161	PEIJAEHO_02590	MMKKLKEB_01577	ELNMFMFD_03775	ANLFPAFH_01171	DLHBAKIL_04100	BFMAMKPI_01004	HJFAGKMK_01349	KBCALCLE_01243	NCAOPGFP_02884	GEGEGHLD_04169	DBJEOIEG_01817	NJHFBNIK_03344	ANDPLLLC_01253	KCEMJLHF_01773
group_2030		hypothetical protein	35	35	1	294	3123				323	1472	1406	GDJPPOFM_01150	GBCICNDP_00231	LMMBOEPA_02673	NJLFGGDK_01027	PJIIENHJ_02759	KANJEMEN_00988	IIPHGADO_03311	JHJDLENO_00709	GHDEJAFC_00645	OKOBICEN_00250	GBFNDGHB_00784	AJONFHNM_00760	ADMKIICK_04103	KINJFBAM_04683	MPHFALEL_00665	EDIMHNID_01474	DNPBDEFN_00242	FMNJIFAA_01875	FNGOOONK_01463	ODEDACDE_01366	HJMJEEGF_00202	PEIJAEHO_03385	MMKKLKEB_02228	ELNMFMFD_00142	ANLFPAFH_00125	DLHBAKIL_00064	BFMAMKPI_02553	HJFAGKMK_03103	KBCALCLE_00010	NCAOPGFP_01266	GEGEGHLD_00634	DBJEOIEG_00294	NJHFBNIK_01422	ANDPLLLC_03254	KCEMJLHF_02214
group_2031		hypothetical protein	35	35	1	294	3124				629	695	689	GDJPPOFM_01151	GBCICNDP_00230	LMMBOEPA_02672	NJLFGGDK_01028	PJIIENHJ_04393	KANJEMEN_00989	IIPHGADO_03312	JHJDLENO_00710	GHDEJAFC_00644	OKOBICEN_00251	GBFNDGHB_00783	AJONFHNM_00761	ADMKIICK_04102	KINJFBAM_04684	MPHFALEL_00666	EDIMHNID_01473	DNPBDEFN_00243	FMNJIFAA_01876	FNGOOONK_01462	ODEDACDE_01367	HJMJEEGF_00203	PEIJAEHO_03386	MMKKLKEB_02229	ELNMFMFD_00141	ANLFPAFH_00126	DLHBAKIL_00065	BFMAMKPI_02554	HJFAGKMK_02032	KBCALCLE_00011	NCAOPGFP_01267	GEGEGHLD_00635	DBJEOIEG_00293	NJHFBNIK_01423	ANDPLLLC_03255	KCEMJLHF_02215
group_2032		hypothetical protein	35	35	1	294	3130				242	473	466	GDJPPOFM_01156	GBCICNDP_00226	LMMBOEPA_02668	NJLFGGDK_01032	PJIIENHJ_03813	KANJEMEN_00994	IIPHGADO_03978	JHJDLENO_00715	GHDEJAFC_00639	OKOBICEN_00255	GBFNDGHB_00778	AJONFHNM_00766	ADMKIICK_04098	KINJFBAM_04689	MPHFALEL_00671	EDIMHNID_01468	DNPBDEFN_00248	FMNJIFAA_01880	FNGOOONK_01458	ODEDACDE_01371	HJMJEEGF_00207	PEIJAEHO_02037	MMKKLKEB_02233	ELNMFMFD_00137	ANLFPAFH_00130	DLHBAKIL_00069	BFMAMKPI_00354	HJFAGKMK_02028	KBCALCLE_00015	NCAOPGFP_01271	GEGEGHLD_00639	DBJEOIEG_00289	NJHFBNIK_01428	ANDPLLLC_03259	KCEMJLHF_02219
malP_2		Maltodextrin phosphorylase	35	35	1	294	1128				431	2393	2336	GDJPPOFM_01159	GBCICNDP_02365	LMMBOEPA_01868	NJLFGGDK_03510	PJIIENHJ_03709	KANJEMEN_03575	IIPHGADO_02926	JHJDLENO_03815	GHDEJAFC_02010	OKOBICEN_02612	GBFNDGHB_02185	AJONFHNM_00410	ADMKIICK_03661	KINJFBAM_01286	MPHFALEL_02830	EDIMHNID_02269	DNPBDEFN_00308	FMNJIFAA_00442	FNGOOONK_01217	ODEDACDE_03720	HJMJEEGF_03797	PEIJAEHO_02494	MMKKLKEB_03600	ELNMFMFD_03448	ANLFPAFH_03198	DLHBAKIL_04446	BFMAMKPI_00623	HJFAGKMK_04169	KBCALCLE_02554	NCAOPGFP_00355	GEGEGHLD_00471	DBJEOIEG_02756	NJHFBNIK_03215	ANDPLLLC_00329	KCEMJLHF_03540
hpcG		2-oxo-hept-4-ene-1,7-dioate hydratase	35	35	1	294	5521				215	803	786	GDJPPOFM_01166	GBCICNDP_04468	LMMBOEPA_04516	NJLFGGDK_03887	PJIIENHJ_04090	KANJEMEN_03212	IIPHGADO_03649	JHJDLENO_03693	GHDEJAFC_04171	OKOBICEN_03824	GBFNDGHB_00576	AJONFHNM_03201	ADMKIICK_01735	KINJFBAM_04522	MPHFALEL_02337	EDIMHNID_03655	DNPBDEFN_02983	FMNJIFAA_01043	FNGOOONK_00766	ODEDACDE_02596	HJMJEEGF_00649	PEIJAEHO_01019	MMKKLKEB_04258	ELNMFMFD_01233	ANLFPAFH_03958	DLHBAKIL_04295	BFMAMKPI_03875	HJFAGKMK_00626	KBCALCLE_02624	NCAOPGFP_03826	GEGEGHLD_04106	DBJEOIEG_01321	NJHFBNIK_02569	ANDPLLLC_02851	KCEMJLHF_00372
hpcH		4-hydroxy-2-oxo-heptane-1,7-dioate aldolase	35	35	1	294	5522				368	791	778	GDJPPOFM_01167	GBCICNDP_04469	LMMBOEPA_03696	NJLFGGDK_03886	PJIIENHJ_04089	KANJEMEN_03213	IIPHGADO_03648	JHJDLENO_03692	GHDEJAFC_04172	OKOBICEN_03823	GBFNDGHB_00577	AJONFHNM_03200	ADMKIICK_01734	KINJFBAM_04521	MPHFALEL_02336	EDIMHNID_03656	DNPBDEFN_02984	FMNJIFAA_01044	FNGOOONK_00767	ODEDACDE_02597	HJMJEEGF_00650	PEIJAEHO_01020	MMKKLKEB_04257	ELNMFMFD_01232	ANLFPAFH_03957	DLHBAKIL_04296	BFMAMKPI_03876	HJFAGKMK_00627	KBCALCLE_02623	NCAOPGFP_03825	GEGEGHLD_04107	DBJEOIEG_01320	NJHFBNIK_02570	ANDPLLLC_02850	KCEMJLHF_00373
cbpA		Curved DNA-binding protein	35	35	1	294	5529				233	920	900	GDJPPOFM_01173	GBCICNDP_02631	LMMBOEPA_03326	NJLFGGDK_04610	PJIIENHJ_00567	KANJEMEN_04360	IIPHGADO_04326	JHJDLENO_00943	GHDEJAFC_00684	OKOBICEN_01957	GBFNDGHB_00583	AJONFHNM_03194	ADMKIICK_01728	KINJFBAM_00480	MPHFALEL_02330	EDIMHNID_03662	DNPBDEFN_02990	FMNJIFAA_01050	FNGOOONK_00773	ODEDACDE_02603	HJMJEEGF_00656	PEIJAEHO_01026	MMKKLKEB_03290	ELNMFMFD_01226	ANLFPAFH_01079	DLHBAKIL_00591	BFMAMKPI_03104	HJFAGKMK_00633	KBCALCLE_02617	NCAOPGFP_03360	GEGEGHLD_01204	DBJEOIEG_01314	NJHFBNIK_02576	ANDPLLLC_02844	KCEMJLHF_00379
dsbD_2		Thiol:disulfide interchange protein DsbD	35	35	1	294	5531				440	1886	1844	GDJPPOFM_01175	GBCICNDP_02633	LMMBOEPA_03328	NJLFGGDK_00877	PJIIENHJ_00565	KANJEMEN_00389	IIPHGADO_04238	JHJDLENO_00945	GHDEJAFC_00686	OKOBICEN_01959	GBFNDGHB_00585	AJONFHNM_03192	ADMKIICK_01726	KINJFBAM_00482	MPHFALEL_02328	EDIMHNID_03664	DNPBDEFN_02992	FMNJIFAA_01052	FNGOOONK_00775	ODEDACDE_02605	HJMJEEGF_00658	PEIJAEHO_01028	MMKKLKEB_03292	ELNMFMFD_01224	ANLFPAFH_01077	DLHBAKIL_00593	BFMAMKPI_03102	HJFAGKMK_00635	KBCALCLE_02615	NCAOPGFP_03362	GEGEGHLD_01202	DBJEOIEG_01312	NJHFBNIK_02578	ANDPLLLC_02842	KCEMJLHF_00381
zntB		Zinc transport protein ZntB	35	35	1	294	508				395	983	966	GDJPPOFM_01178	GBCICNDP_00171	LMMBOEPA_03198	NJLFGGDK_00113	PJIIENHJ_03992	KANJEMEN_00262	IIPHGADO_00791	JHJDLENO_03362	GHDEJAFC_01987	OKOBICEN_00875	GBFNDGHB_00107	AJONFHNM_00058	ADMKIICK_02455	KINJFBAM_00098	MPHFALEL_02161	EDIMHNID_00697	DNPBDEFN_00026	FMNJIFAA_00058	FNGOOONK_00013	ODEDACDE_00289	HJMJEEGF_02910	PEIJAEHO_00192	MMKKLKEB_00079	ELNMFMFD_00058	ANLFPAFH_00115	DLHBAKIL_00544	BFMAMKPI_00419	HJFAGKMK_00979	KBCALCLE_03141	NCAOPGFP_03761	GEGEGHLD_00179	DBJEOIEG_02664	NJHFBNIK_01782	ANDPLLLC_02392	KCEMJLHF_00923
tap		Methyl-accepting chemotaxis protein IV	35	35	1	294	509				1154	1154	1154	GDJPPOFM_01179	GBCICNDP_00172	LMMBOEPA_02844	NJLFGGDK_00114	PJIIENHJ_03993	KANJEMEN_02811	IIPHGADO_00792	JHJDLENO_03363	GHDEJAFC_01988	OKOBICEN_00874	GBFNDGHB_00108	AJONFHNM_00057	ADMKIICK_02454	KINJFBAM_00099	MPHFALEL_02160	EDIMHNID_00696	DNPBDEFN_00027	FMNJIFAA_00057	FNGOOONK_00012	ODEDACDE_00290	HJMJEEGF_02909	PEIJAEHO_00193	MMKKLKEB_00080	ELNMFMFD_00057	ANLFPAFH_00114	DLHBAKIL_00545	BFMAMKPI_00420	HJFAGKMK_00978	KBCALCLE_03142	NCAOPGFP_03760	GEGEGHLD_00180	DBJEOIEG_02663	NJHFBNIK_01781	ANDPLLLC_02393	KCEMJLHF_00924
uspE		Universal stress protein E	35	35	1	294	513				302	947	928	GDJPPOFM_01183	GBCICNDP_00176	LMMBOEPA_02840	NJLFGGDK_00118	PJIIENHJ_03287	KANJEMEN_02815	IIPHGADO_00796	JHJDLENO_03848	GHDEJAFC_01992	OKOBICEN_00870	GBFNDGHB_00112	AJONFHNM_00053	ADMKIICK_02450	KINJFBAM_00103	MPHFALEL_02156	EDIMHNID_00692	DNPBDEFN_00031	FMNJIFAA_00053	FNGOOONK_00008	ODEDACDE_00294	HJMJEEGF_02905	PEIJAEHO_00197	MMKKLKEB_00084	ELNMFMFD_00053	ANLFPAFH_00110	DLHBAKIL_00549	BFMAMKPI_00424	HJFAGKMK_00974	KBCALCLE_03146	NCAOPGFP_00460	GEGEGHLD_00184	DBJEOIEG_02659	NJHFBNIK_01777	ANDPLLLC_02397	KCEMJLHF_00928
ynaI		Low conductance mechanosensitive channel YnaI	35	35	1	294	515				560	1031	1017	GDJPPOFM_01185	GBCICNDP_00178	LMMBOEPA_02838	NJLFGGDK_00120	PJIIENHJ_03289	KANJEMEN_02817	IIPHGADO_00798	JHJDLENO_03846	GHDEJAFC_01994	OKOBICEN_00868	GBFNDGHB_00114	AJONFHNM_00051	ADMKIICK_02448	KINJFBAM_00105	MPHFALEL_03471	EDIMHNID_00690	DNPBDEFN_00033	FMNJIFAA_00051	FNGOOONK_00006	ODEDACDE_00296	HJMJEEGF_02903	PEIJAEHO_00199	MMKKLKEB_00086	ELNMFMFD_00051	ANLFPAFH_00108	DLHBAKIL_00551	BFMAMKPI_00426	HJFAGKMK_00972	KBCALCLE_03148	NCAOPGFP_00458	GEGEGHLD_00186	DBJEOIEG_02657	NJHFBNIK_01775	ANDPLLLC_02399	KCEMJLHF_00930
group_2042		hypothetical protein	35	35	1	294	517				686	686	686	GDJPPOFM_01187	GBCICNDP_00180	LMMBOEPA_02836	NJLFGGDK_00122	PJIIENHJ_03291	KANJEMEN_01891	IIPHGADO_00800	JHJDLENO_03269	GHDEJAFC_01996	OKOBICEN_00866	GBFNDGHB_00116	AJONFHNM_00049	ADMKIICK_02446	KINJFBAM_00107	MPHFALEL_03469	EDIMHNID_00688	DNPBDEFN_00035	FMNJIFAA_00049	FNGOOONK_00004	ODEDACDE_00298	HJMJEEGF_02901	PEIJAEHO_00201	MMKKLKEB_00088	ELNMFMFD_00049	ANLFPAFH_00106	DLHBAKIL_00553	BFMAMKPI_00428	HJFAGKMK_00970	KBCALCLE_03150	NCAOPGFP_00456	GEGEGHLD_00188	DBJEOIEG_02655	NJHFBNIK_01773	ANDPLLLC_02401	KCEMJLHF_00932
assT_3		Arylsulfate sulfotransferase AssT	35	35	1	294	1003				1649	1790	1785	GDJPPOFM_01196	GBCICNDP_02104	LMMBOEPA_01551	NJLFGGDK_00561	PJIIENHJ_01320	KANJEMEN_00226	IIPHGADO_00774	JHJDLENO_02362	GHDEJAFC_01716	OKOBICEN_02068	GBFNDGHB_03333	AJONFHNM_01229	ADMKIICK_00237	KINJFBAM_03679	MPHFALEL_01441	EDIMHNID_03556	DNPBDEFN_02204	FMNJIFAA_02345	FNGOOONK_02346	ODEDACDE_03783	HJMJEEGF_02016	PEIJAEHO_02256	MMKKLKEB_01718	ELNMFMFD_01790	ANLFPAFH_01380	DLHBAKIL_02464	BFMAMKPI_03234	HJFAGKMK_01177	KBCALCLE_02143	NCAOPGFP_02143	GEGEGHLD_02322	DBJEOIEG_01528	NJHFBNIK_04260	ANDPLLLC_04455	KCEMJLHF_04123
metB		Cystathionine gamma-synthase	35	35	1	294	1005				806	1160	1149	GDJPPOFM_01198	GBCICNDP_02102	LMMBOEPA_01553	NJLFGGDK_00559	PJIIENHJ_01318	KANJEMEN_00224	IIPHGADO_00772	JHJDLENO_02364	GHDEJAFC_03040	OKOBICEN_03835	GBFNDGHB_03241	AJONFHNM_01231	ADMKIICK_00235	KINJFBAM_03676	MPHFALEL_01443	EDIMHNID_03554	DNPBDEFN_02202	FMNJIFAA_03636	FNGOOONK_02348	ODEDACDE_03794	HJMJEEGF_03371	PEIJAEHO_03299	MMKKLKEB_01720	ELNMFMFD_01792	ANLFPAFH_01378	DLHBAKIL_02466	BFMAMKPI_03758	HJFAGKMK_01179	KBCALCLE_03369	NCAOPGFP_03195	GEGEGHLD_03571	DBJEOIEG_01530	NJHFBNIK_04258	ANDPLLLC_04453	KCEMJLHF_04125
metL		Bifunctional aspartokinase/homoserine dehydrogenase 2	35	35	1	294	1006				356	2432	2372	GDJPPOFM_01199	GBCICNDP_02101	LMMBOEPA_01554	NJLFGGDK_00558	PJIIENHJ_01317	KANJEMEN_00223	IIPHGADO_00771	JHJDLENO_02365	GHDEJAFC_03041	OKOBICEN_03836	GBFNDGHB_03242	AJONFHNM_01232	ADMKIICK_00234	KINJFBAM_03675	MPHFALEL_03043	EDIMHNID_03553	DNPBDEFN_02201	FMNJIFAA_03635	FNGOOONK_02349	ODEDACDE_03795	HJMJEEGF_03372	PEIJAEHO_03300	MMKKLKEB_01721	ELNMFMFD_01793	ANLFPAFH_01377	DLHBAKIL_02467	BFMAMKPI_03759	HJFAGKMK_01180	KBCALCLE_03370	NCAOPGFP_03196	GEGEGHLD_03572	DBJEOIEG_01531	NJHFBNIK_04257	ANDPLLLC_04452	KCEMJLHF_04126
mscS_2		Small-conductance mechanosensitive channel	35	35	1	294	1007				284	857	840	GDJPPOFM_01200	GBCICNDP_02100	LMMBOEPA_01555	NJLFGGDK_00557	PJIIENHJ_01316	KANJEMEN_00222	IIPHGADO_00770	JHJDLENO_02366	GHDEJAFC_03042	OKOBICEN_03837	GBFNDGHB_03243	AJONFHNM_01233	ADMKIICK_00233	KINJFBAM_03674	MPHFALEL_03044	EDIMHNID_03552	DNPBDEFN_02200	FMNJIFAA_03634	FNGOOONK_02350	ODEDACDE_03796	HJMJEEGF_03373	PEIJAEHO_03301	MMKKLKEB_01722	ELNMFMFD_01794	ANLFPAFH_01376	DLHBAKIL_02468	BFMAMKPI_03760	HJFAGKMK_01181	KBCALCLE_03371	NCAOPGFP_03197	GEGEGHLD_03573	DBJEOIEG_01532	NJHFBNIK_04256	ANDPLLLC_04451	KCEMJLHF_04127
tamA		Translocation and assembly module subunit TamA	35	35	1	294	2538				1424	1733	1724	GDJPPOFM_01207	GBCICNDP_00040	LMMBOEPA_00502	NJLFGGDK_00287	PJIIENHJ_02318	KANJEMEN_01017	IIPHGADO_02519	JHJDLENO_02437	GHDEJAFC_00015	OKOBICEN_00913	GBFNDGHB_00607	AJONFHNM_00830	ADMKIICK_00882	KINJFBAM_03913	MPHFALEL_03146	EDIMHNID_01667	DNPBDEFN_00183	FMNJIFAA_00178	FNGOOONK_02236	ODEDACDE_01479	HJMJEEGF_00071	PEIJAEHO_00087	MMKKLKEB_00316	ELNMFMFD_02872	ANLFPAFH_00056	DLHBAKIL_00888	BFMAMKPI_01280	HJFAGKMK_01132	KBCALCLE_00210	NCAOPGFP_00101	GEGEGHLD_00038	DBJEOIEG_00679	NJHFBNIK_01068	ANDPLLLC_04170	KCEMJLHF_04425
pgl		6-phosphogluconolactonase	35	35	1	294	2987				896	995	992	GDJPPOFM_01212	GBCICNDP_03774	LMMBOEPA_01880	NJLFGGDK_01732	PJIIENHJ_02848	KANJEMEN_02035	IIPHGADO_02135	JHJDLENO_02458	GHDEJAFC_02134	OKOBICEN_01079	GBFNDGHB_04101	AJONFHNM_01573	ADMKIICK_00713	KINJFBAM_02696	MPHFALEL_02839	EDIMHNID_02580	DNPBDEFN_01878	FMNJIFAA_03206	FNGOOONK_02241	ODEDACDE_01592	HJMJEEGF_03600	PEIJAEHO_01383	MMKKLKEB_01904	ELNMFMFD_00789	ANLFPAFH_02116	DLHBAKIL_01816	BFMAMKPI_02301	HJFAGKMK_01503	KBCALCLE_01831	NCAOPGFP_01080	GEGEGHLD_02835	DBJEOIEG_00627	NJHFBNIK_03655	ANDPLLLC_03140	KCEMJLHF_02086
nagR_2		HTH-type transcriptional repressor NagR	35	35	1	294	2983				257	725	711	GDJPPOFM_01216	GBCICNDP_03969	LMMBOEPA_01876	NJLFGGDK_01736	PJIIENHJ_02852	KANJEMEN_03544	IIPHGADO_02131	JHJDLENO_02462	GHDEJAFC_02138	OKOBICEN_01075	GBFNDGHB_04011	AJONFHNM_01569	ADMKIICK_00709	KINJFBAM_02692	MPHFALEL_02835	EDIMHNID_02576	DNPBDEFN_01874	FMNJIFAA_03210	FNGOOONK_04045	ODEDACDE_01596	HJMJEEGF_04030	PEIJAEHO_01379	MMKKLKEB_01908	ELNMFMFD_00785	ANLFPAFH_02120	DLHBAKIL_01812	BFMAMKPI_03394	HJFAGKMK_01507	KBCALCLE_01827	NCAOPGFP_01084	GEGEGHLD_02839	DBJEOIEG_00631	NJHFBNIK_03659	ANDPLLLC_03136	KCEMJLHF_02082
group_2052		hypothetical protein	35	35	1	294	5702				581	881	872	GDJPPOFM_01218	GBCICNDP_00126	LMMBOEPA_00694	NJLFGGDK_04191	PJIIENHJ_01475	KANJEMEN_01311	IIPHGADO_01474	JHJDLENO_03192	GHDEJAFC_00066	OKOBICEN_02283	GBFNDGHB_01035	AJONFHNM_01337	ADMKIICK_02739	KINJFBAM_04164	MPHFALEL_00229	EDIMHNID_03139	DNPBDEFN_00368	FMNJIFAA_01729	FNGOOONK_00514	ODEDACDE_00809	HJMJEEGF_00605	PEIJAEHO_00911	MMKKLKEB_01919	ELNMFMFD_00710	ANLFPAFH_00308	DLHBAKIL_03664	BFMAMKPI_01441	HJFAGKMK_00612	KBCALCLE_02648	NCAOPGFP_01106	GEGEGHLD_01366	DBJEOIEG_00705	NJHFBNIK_02857	ANDPLLLC_00101	KCEMJLHF_03761
group_2053		hypothetical protein	35	35	1	294	5704				794	863	861	GDJPPOFM_01220	GBCICNDP_00128	LMMBOEPA_00696	NJLFGGDK_04189	PJIIENHJ_01473	KANJEMEN_01309	IIPHGADO_01472	JHJDLENO_03194	GHDEJAFC_00064	OKOBICEN_02285	GBFNDGHB_01037	AJONFHNM_01335	ADMKIICK_02737	KINJFBAM_04166	MPHFALEL_00227	EDIMHNID_03137	DNPBDEFN_00366	FMNJIFAA_01727	FNGOOONK_00512	ODEDACDE_00811	HJMJEEGF_00607	PEIJAEHO_00913	MMKKLKEB_01921	ELNMFMFD_00712	ANLFPAFH_00306	DLHBAKIL_03666	BFMAMKPI_02438	HJFAGKMK_00614	KBCALCLE_02650	NCAOPGFP_01104	GEGEGHLD_01364	DBJEOIEG_00707	NJHFBNIK_02859	ANDPLLLC_00103	KCEMJLHF_03759
[truncated: 7,322 more rows]
