# Supplementary material for: Mapping Integron-Associated AMR Genes in Whole Genome Sequences of Salmonella Typhimurium from Dairy Cattle
Source: Antibiotics (Basel). 2025 Jun 21;14(7):633. doi: 10.3390/antibiotics14070633 (PMC12291841; doi:10.3390/antibiotics14070633)
Supplement: Supplementary file 1 [file antibiotics-14-00633-s001.zip › Supplementary File S5_core_gene_alignment.aln.treefile]

(C18:0.0000007642,((((((((((((((C19:0.0000000359,C20:0.0000007595):0.0000000359,C21:0.0000000359):0.0000000359,C22:0.0000000359):0.0000296345,(C7:0.0000059228,C14:0.0000055813):0.0000010766):0.0000098649,(C5:0.0000003589,C16:0.0000000359):0.0000248387):0.0000000359,(C12:0.0000007177,C15:0.0000000359):0.0000135548):0.0000029017,((((C30:0.0000000359,C10:0.0000000359):0.0000029709,C4:0.0000033463):0.0000000359,C3:0.0000033370):0.0000003589,(C8:0.0000037082,(C11:0.0000000359,C13:0.0000004563):0.0000027539):0.0000011463):0.0000107687):0.0000200962,ST_U288:0.0000439760):0.0000100480,((C27:0.0000469907,(C6:0.0000029904,C17:0.0000037031):0.0001686994):0.0000280593,(C9:0.0000581073,S_Dublin:0.0085774155):0.0000065033):0.0000000359):0.0000850389,ST_DT104:0.0000118959):0.0000019775,C31:0.0000050657):0.0000004322,(C1:0.0000000359,C2:0.0000011145):0.0000119829):0.0000029226,(((C23:0.0000003589,C25:0.0000003589):0.0000000359,C26:0.0000000359):0.0000000359,(C24:0.0000000359,C32:0.0000003589):0.0000000359):0.0000003589):0.0000000359,C29:0.0000000359):0.0000000359,C28:0.0000000359);
