# Supplementary material for: Mapping Integron-Associated AMR Genes in Whole Genome Sequences of Salmonella Typhimurium from Dairy Cattle
Source: Antibiotics (Basel). 2025 Jun 21;14(7):633. doi: 10.3390/antibiotics14070633 (PMC12291841; doi:10.3390/antibiotics14070633)
Supplement: Supplementary file 1 [file antibiotics-14-00633-s001.zip › Supplementary File S6_Quast_report.tsv]

Assembly	C1	C10	C11	C12	C13	C14	C15	C16	C17	C18	C19	C2	C20	C21	C22	C23	C24	C25	C26	C27	C28	C29	C3	C32	C4	C5	C6	C7	C8	C9
# contigs (>= 0 bp)	75	71	103	138	98	132	137	151	112	102	86	98	113	80	80	96	107	197	169	125	117	92	66	98	80	188	108	126	76	109
# contigs (>= 1000 bp)	57	51	80	113	74	106	111	114	89	76	67	76	92	55	56	63	74	154	133	114	88	63	49	68	60	142	85	103	55	87
# contigs (>= 5000 bp)	50	43	68	91	61	87	89	82	72	57	60	60	77	46	48	48	56	121	108	96	65	48	40	49	50	107	72	88	46	59
# contigs (>= 10000 bp)	46	39	63	80	58	79	78	67	65	49	56	54	66	41	43	42	49	103	90	86	55	43	38	42	46	88	65	78	44	51
# contigs (>= 25000 bp)	39	34	46	59	44	52	58	50	52	43	48	42	48	34	37	38	41	67	63	63	44	37	32	37	37	59	49	57	36	42
# contigs (>= 50000 bp)	30	29	31	37	36	34	36	37	33	33	32	31	32	26	28	29	31	39	37	37	32	29	26	27	26	40	30	41	26	26
Total length (>= 0 bp)	4937980	4777937	4769457	4899054	4774829	4805886	4808018	5197370	4906481	4980012	4919519	4934648	4917757	4922032	4920882	4982157	4981344	4963022	4965276	4868573	4978759	4980069	4776933	4980950	4777398	5195877	4906296	4808600	4880241	5096699
Total length (>= 1000 bp)	4928590	4767893	4756494	4886408	4761695	4789847	4792185	5175627	4893479	4966279	4909560	4922725	4906769	4908719	4908417	4964971	4964183	4937060	4944619	4862653	4962766	4964996	4768355	4965243	4766362	5168968	4893008	4795619	4869993	5084936
Total length (>= 5000 bp)	4914755	4751648	4732573	4835102	4733612	4751725	4745383	5103200	4857184	4929260	4896173	4885540	4875222	4889881	4892095	4939158	4930007	4861807	4887989	4828177	4916224	4934961	4754709	4924180	4747881	5092579	4868438	4768335	4851511	5018276
Total length (>= 10000 bp)	4885407	4721593	4699335	4759682	4713060	4690325	4667139	4991474	4805196	4875324	4867350	4843989	4796755	4852230	4857149	4901725	4882259	4737759	4753793	4750940	4848868	4898908	4739656	4877925	4721038	4952104	4817641	4690908	4836413	4960631
Total length (>= 25000 bp)	4745903	4627784	4393247	4360722	4444121	4197127	4273654	4688520	4586447	4747844	4716171	4625799	4436947	4716185	4738979	4816733	4728864	4108305	4276089	4352066	4629192	4781192	4621667	4774605	4545248	4446985	4524386	4308989	4671163	4791898
Total length (>= 50000 bp)	4448976	4458609	3844785	3586439	4130229	3534982	3451066	4207569	3927096	4423031	4147934	4234785	3850418	4425792	4423080	4505493	4382993	3122579	3367790	3440762	4229248	4525021	4408787	4445363	4153661	3756137	3850065	3737110	4283586	4236877
# contigs	62	60	95	126	88	124	129	140	104	89	77	83	103	68	67	78	88	181	151	120	102	76	57	81	72	174	101	117	65	99
Largest contig	601453	451679	349605	275479	386324	403339	232944	305611	265627	389430	413948	454488	469186	637840	637811	472134	615716	172545	281012	225884	416979	472134	615670	630455	521841	191687	397386	203829	386347	520737
Total length	4933047	4773773	4766435	4894426	4771086	4802755	4805103	5192834	4903356	4974876	4915858	4928222	4913670	4917286	4915533	4974997	4973633	4956327	4957722	4866710	4972705	4973746	4773517	4974052	4774281	5190550	4903568	4805010	4876164	5092653
GC (%)	52.13	52.20	52.23	52.14	52.21	52.24	52.20	52.13	52.25	52.12	52.13	52.15	52.14	52.12	52.13	52.11	52.12	52.19	52.19	52.35	52.13	52.12	52.20	52.12	52.20	52.14	52.25	52.19	52.15	52.17
N50	170628	178415	112339	75670	111404	81446	75416	98653	98806	163936	149899	126905	91936	209535	181040	196491	166512	61101	71095	74070	164147	172703	178843	196783	185363	80921	112049	75565	178400	216803
N90	53360	63504	29045	23974	43879	22773	23026	26644	31058	40300	36845	33886	26253	50866	49182	50461	43817	18777	20162	23490	31344	52920	63504	45626	41110	18902	28454	23270	43869	31741
auN	222106.8	210441.5	140101.7	100074.7	141910.3	118009.7	95942.4	125932.9	129630.6	174969.4	165223.9	197076.4	150438.9	252980.4	238824.3	221386.4	223412.5	67541.8	85530.1	90631.6	170029.0	213374.1	233681.5	238646.3	223064.4	87362.9	158701.1	90586.3	198726.2	218591.2
L50	9	9	12	19	13	18	19	15	14	11	11	10	13	7	8	9	9	28	23	20	11	9	9	8	8	22	12	20	9	8
L90	30	27	43	61	40	58	61	50	46	35	39	36	48	26	29	29	34	84	72	65	39	29	25	28	30	70	45	58	29	35
# N's per 100 kbp	0.00	0.00	0.00	0.00	0.00	0.00	0.00	0.00	0.00	0.00	0.00	0.00	0.00	0.00	0.00	0.00	0.00	0.00	0.00	0.00	0.00	0.00	0.00	0.00	0.00	0.00	0.00	0.00	0.00	0.00
